# Supplementary material for: Extracellular vesicles secreted by Saccharomyces cerevisiae are involved in cell wall remodelling
Source: Commun Biol. 2019 Aug 9;2:305. doi: 10.1038/s42003-019-0538-8 (PMC6688994; doi:10.1038/s42003-019-0538-8)
Supplement: Supplementary file 4 — Supplementary Data 1 [file 42003_2019_538_MOESM4_ESM.xls]

## Sheet: FinalResult
Supplementary Table 1
List of proteins identified in yeast EVs					WT	VPS2 KO	VPS23 KO	VPS36 KO	BRO1 KO	HSE1 KO
Entrez ID	Symbol	Description	Synonym	UniProtID	Average NSpC	Average NSpC	Average NSpC	Average NSpC	Average NSpC	Average NSpC
856460	PAN5 YHR063C	2-dehydropantoate 2-reductase (EC 1.1.1.169) (Ketopantoate reductase) (KPA reductase) (KPR)	PANE_YEAST	P38787	1.30013	1.42657	1.42393	1.4008	3.15217	3.27683
853871	PAP1 YKR002W	Poly(A) polymerase (PAP) (EC 2.7.7.19) (Polynucleotide adenylyltransferase)	PAP_YEAST	P29468	0.975033	1.1216	1.7212	1.4008	2.03943	1.1385
851073	ADE13 YLR359W L8039.12	Adenylosuccinate lyase (ASL) (EC 4.3.2.2) (Adenylosuccinase) (ASase)	PUR8_YEAST	Q05911	6.49177	9.9547	7.3712	9.3255	5.38567	5.43587
850844	PCD1 YLR151C L9634.8	Peroxisomal coenzyme A diphosphatase 1, peroxisomal (EC 3.6.1.55)	PCD1_YEAST	Q12524	1.27973	1.1216	1.42393	1.16223	0.638833	0.765433
850441	PTC6 AUP1 PPP2 YCR079W YCR79C YCR79W	[Pyruvate dehydrogenase [acetyl-transferring]]-phosphatase 2, mitochondrial (PDP 2) (EC 3.1.3.16) (EC 3.1.3.43) (Autophagy-related protein phosphatase 1) (Phosphatase two C protein 6) (Protein phosphatase 2C homolog 6) (PP2C-6) (Protein phosphatase of PDH protein 2) (Pyruvate dehydrogenase complex phosphatase 2) (PDC phosphatase 2)	PDP2_YEAST	P25646	0.975033	1.42747	1.42393	1.16223	0.638833	0.765433
855490	PDR16 SFH3 YNL231C N1158	Phosphatidylinositol transfer protein PDR16 (PITP) (Pleiotropic drug resistance protein 16) (SEC14 homolog 3)	PDR16_YEAST	P53860	2.72683	4.11953	2.39037	3.59553	1.40213	2.11607
852323	PDX3 YBR035C YBR0321	Pyridoxamine 5'-phosphate oxidase (EC 1.4.3.5) (PNP/PMP oxidase) (PNPOx)	PDX3_YEAST	P38075	11.7717	6.4529	8.16917	9.7099	7.2449	8.06393
854237	NRT1 THI71 YOR071C YOR29-22	Nicotinamide riboside transporter 1 (Thiamine transport protein 71)	NRT1_YEAST	Q08485	1.27973	1.4082	2.56337	2.8815	1.05997	0.765433
853872	OSH6 YKR003W YK102	Oxysterol-binding protein homolog 6	OSH6_YEAST	Q02201	1.60483	1.1216	1.42393	1.73523	0.891	0.765433
856389	OSH7 YHR001W	Oxysterol-binding protein homolog 7	OSH7_YEAST	P38755	2.5396	1.42747	1.42393	2.66527	2.0799	1.56043
853455	OST1 NLT1 YJL002C J1404	Dolichyl-diphosphooligosaccharide--protein glycosyltransferase subunit 1 (N-linked oligosaccharyl transferase subunit 1) (Oligosaccharyl transferase 64 kDa subunit) (Oligosaccharyl transferase subunit OST1) (Oligosaccharyl transferase subunit alpha)	OST1_YEAST	P41543	2.4138	1.1216	1.42393	1.16223	0.8078	2.16503
856898	OXA1 PET1402 YER154W	Mitochondrial inner membrane protein OXA1 (Cytochrome oxidase biogenesis protein OXA1) (Oxidase assembly protein 1)	OXA1_YEAST	P39952	0.975033	1.1216	1.7212	1.4008	0.638833	0.765433
853968	PTR2 YKR093W YKR413	Peptide transporter PTR2 (Peptide permease PTR2)	PTR2_YEAST	P32901	2.20223	3.75967	11.3162	8.74973	1.70837	1.19543
855932	OYE3 YPL171C P2291	NADPH dehydrogenase 3 (EC 1.6.99.1) (Old yellow enzyme 3)	OYE3_YEAST	P41816	2.3933	6.7581	8.4625	6.64747	2.30973	1.37793
855716	PUB1 RNP1 YNL016W N2842	Nuclear and cytoplasmic polyadenylated RNA-binding protein PUB1 (ARS consensus-binding protein ACBP-60) (Poly uridylate-binding protein) (Poly(U)-binding protein)	PUB1_YEAST	P32588	4.1168	2.62917	2.76233	3.90407	4.30813	5.1189
850647	PUF3 YLL013C L1325	mRNA-binding protein PUF3 (Pumilio homology domain family member 3)	PUF3_YEAST	Q07807	0.975033	1.1216	1.42393	1.6394	0.638833	0.951967
856934	PUG1 YER185W	Protoporphyrin uptake protein 1	PUG1_YEAST	P40100	0.975033	1.1216	1.7212	1.16223	0.638833	0.765433
854733	YIL077C	PUP1 protein homolog	PUP1_YEAST	P40508	0.975033	1.4082	1.42393	1.16223	0.638833	0.765433
852952	ADE6 YGR061C	Phosphoribosylformylglycinamidine synthase (FGAM synthase) (FGAMS) (EC 6.3.5.3) (Formylglycinamide ribonucleotide amidotransferase) (FGAR amidotransferase) (FGAR-AT) (Formylglycinamide ribotide amidotransferase)	PUR4_YEAST	P38972	35.7772	12.0404	9.65453	12.0225	17.4168	35.2818
854822	PAN1 DIM2 MDP3 MIP3 YIR006C YIB6C	Actin cytoskeleton-regulatory complex protein PAN1 (Mitochondrial distribution of proteins protein 3)	PAN1_YEAST	P32521	2.40163	1.1216	1.42393	1.16223	0.638833	2.89937
852786	PAN2 YGL094C	PAN2-PAN3 deadenylation complex catalytic subunit PAN2 (EC 3.1.13.4) (PAB1P-dependent poly(A)-specific ribonuclease) (Poly(A)-nuclease deadenylation complex subunit 2) (PAN deadenylation complex subunit 2)	PAN2_YEAST	P53010	1.27973	1.1216	1.42393	1.16223	0.638833	0.765433
850715	ADE16 YLR028C	Bifunctional purine biosynthesis protein ADE16 [Includes: Phosphoribosylaminoimidazolecarboxamide formyltransferase (EC 2.1.2.3) (5-aminoimidazole-4-carboxamide ribonucleotide formyltransferase) (AICAR transformylase); IMP cyclohydrolase (EC 3.5.4.10) (ATIC) (IMP synthase) (Inosinicase)]	PUR91_YEAST	P54113	19.0936	10.3888	8.3889	10.5167	16.9727	18.2718
850305	PBN1 YCL052C YCL52C	Protein PBN1 (Protease B non-derepressible protein 1)	PBN1_YEAST	P25580	1.27973	1.42657	1.42393	1.16223	0.638833	0.765433
850733	PDC1 YLR044C L2104	Pyruvate decarboxylase isozyme 1 (EC 4.1.1.-) (EC 4.1.1.43) (EC 4.1.1.72) (EC 4.1.1.74) (Thiamine pyrophosphate-dependent 2-oxo-acid decarboxylase) (2ODC)	PDC1_YEAST	P06169	114.265	93.7962	111.505	121.831	141.412	151.824
852644	PDE1 YGL248W NRB369	3',5'-cyclic-nucleotide phosphodiesterase 1 (PDEase 1) (EC 3.1.4.17) (3':5'-CNP) (Low-affinity cAMP phosphodiesterase)	PDE1_YEAST	P22434	11.648	5.32797	7.6204	8.2067	3.15217	6.68783
853064	NSR1 YGR159C G7001	Nuclear localization sequence-binding protein (p67)	NSR1_YEAST	P27476	0.975033	2.03833	1.42393	1.16223	0.7649	0.765433
852873	SCL1 PRC2 PRS2 YGL011C	Proteasome subunit alpha type-1 (EC 3.4.25.1) (Macropain subunit C7-alpha) (Multicatalytic endopeptidase complex C7) (Proteasome component C7-alpha) (Proteasome component Y8) (Proteinase YSCE subunit 7) (SCL1 suppressor protein)	PSA1_YEAST	P21243	2.06817	4.0637	4.76847	2.9265	2.4718	1.81203
854882	PRE8 PRS4 YML092C	Proteasome subunit alpha type-2 (EC 3.4.25.1) (Macropain subunit Y7) (Multicatalytic endopeptidase complex subunit Y7) (Proteasome component Y7) (Proteinase YSCE subunit 7)	PSA2_YEAST	P23639	0.975033	1.1216	1.42393	1.4008	1.5711	1.321
853036	PRE9 PRS5 YGR135W	Proteasome subunit alpha type-3 (EC 3.4.25.1) (Macropain subunit Y13) (Multicatalytic endopeptidase complex subunit Y13) (Proteasome component Y13) (Proteinase YSCE subunit 13)	PSA3_YEAST	P23638	3.80373	4.38887	4.3965	3.85537	3.3641	3.09783
851543	OSH2 YDL019C D2845	Oxysterol-binding protein homolog 2	OSH2_YEAST	Q12451	1.13757	1.1216	1.42393	1.49667	0.638833	0.765433
856472	OSH3 YHR073W	Oxysterol-binding protein homolog 3	OSH3_YEAST	P38713	0.975033	1.42747	1.42393	1.16223	0.638833	0.765433
856716	WBP1 YEL002C	Dolichyl-diphosphooligosaccharide--protein glycosyltransferase subunit WBP1 (Oligosaccharyl transferase subunit WBP1) (Oligosaccharyl transferase subunit beta)	OSTB_YEAST	P33767	0.975033	1.71317	2.93533	2.0922	0.981	0.765433
855180	SWP1 YMR149W YM9375.19	Dolichyl-diphosphooligosaccharide--protein glycosyltransferase subunit SWP1 (Oligosaccharyl transferase subunit SWP1) (Oligosaccharyl transferase subunit delta)	OSTD_YEAST	Q02795	0.975033	1.1216	1.42393	1.16223	0.7649	0.951967
854429	OSW1 YOR255W	Outer spore wall protein 1	OSW1_YEAST	Q08692	0.975033	1.1216	1.42393	1.16223	0.638833	1.2524
850587	PTR3 APF3 SSY3 YFR029W	SPS-sensor component PTR3 (Peptide transport protein 3)	PTR3_YEAST	P43606	0.975033	1.1216	1.42393	1.49667	0.854933	0.765433
856584	OYE2 YHR179W	NADPH dehydrogenase 2 (EC 1.6.99.1) (Old yellow enzyme 2)	OYE2_YEAST	Q03558	10.5056	28.1129	35.3988	27.2416	12.1249	9.4081
853525	NTA1 YJR062C J1742	Protein N-terminal amidase (NT-amidase) (EC 3.5.1.-)	NTA1_YEAST	P40354	1.27973	1.1216	1.42393	1.16223	0.638833	0.951967
855362	PRE5 YMR314W YM9924.06	Proteasome subunit alpha type-6 (EC 3.4.25.1) (Macropain subunit PRE5) (Multicatalytic endopeptidase complex subunit PRE5) (Proteasome component PRE5) (Proteinase YSCE subunit PRE5)	PSA6_YEAST	P40302	1.91773	4.69233	3.20713	3.26303	3.2423	2.67587
851441	NUP84 YDL116W	Nucleoporin NUP84 (Nuclear pore protein NUP84)	NUP84_YEAST	P52891	0.975033	1.1216	1.42393	1.16223	0.7649	0.947933
854681	KGD1 OGD1 YIL125W	2-oxoglutarate dehydrogenase, mitochondrial (EC 1.2.4.2) (2-oxoglutarate dehydrogenase complex component E1) (OGDC-E1) (Alpha-ketoglutarate dehydrogenase)	ODO1_YEAST	P20967	2.2512	3.85313	1.42393	2.35343	0.638833	3.167
853218	OPT1 GSH11 HGT1 YJL212C HRD799 J0236	Oligopeptide transporter 1 (High affinity glutathione transporter 1)	OPT1_YEAST	P40897	0.975033	1.1216	1.7958	1.97383	1.31893	0.765433
854937	ORC1 YML065W	Origin recognition complex subunit 1 (Origin recognition complex 120 kDa subunit)	ORC1_YEAST	P54784	0.975033	1.1216	1.42393	1.16223	0.638833	0.951967
851627	YOS9 YDR057W D4222	Protein OS-9 homolog	OS9_YEAST	Q99220	1.76347	1.1216	1.42393	1.16223	0.638833	1.67807
853089	PBP1 MRS16 YGR178C	PAB1-binding protein 1	PBP1_YEAST	P53297	0.975033	1.42747	1.42393	1.4008	0.933867	0.765433
851507	PBP4 YDL053C D2574	Protein PBP4 (PBP1-binding protein 4)	PBP4_YEAST	Q07362	0.975033	1.1216	1.42393	1.16223	0.7649	0.765433
851654	PDC2 YDR081C D4451	Protein PDC2	PDC2_YEAST	P32896	0.975033	1.1216	1.42393	1.16223	0.7649	0.765433
855742	LRO1 YNR008W N2042	Phospholipid:diacylglycerol acyltransferase (PDAT) (EC 2.3.1.158)	PDAT_YEAST	P40345	0.975033	1.1216	1.42393	1.5192	0.638833	0.765433
852978	PDC6 YGR087C	Pyruvate decarboxylase isozyme 3 (EC 4.1.1.-) (EC 4.1.1.43) (EC 4.1.1.72) (EC 4.1.1.74) (Thiamine pyrophosphate-dependent 2-oxo-acid decarboxylase) (2ODC)	PDC6_YEAST	P26263	24.7147	20.3641	28.9754	39.4392	33.3677	35.7167
850314	PDI1 MFP1 TRG1 YCL043C YCL313 YCL43C	Protein disulfide-isomerase (PDI) (EC 5.3.4.1) (Thioredoxin-related glycoprotein 1)	PDI_YEAST	P17967	131.224	29.5774	13.188	19.3492	38.9388	113.257
854324	PDR5 LEM1 STS1 YDR1 YOR153W	Pleiotropic ABC efflux transporter of multiple drugs (Pleiotropic drug resistance protein 5) (Suppressor of toxicity of sporidesmin)	PDR5_YEAST	P33302	14.7078	26.1624	62.8331	53.0052	14.7402	9.6553
856892	PEA2 PPF2 YER149C	Protein PEA2 (Protein PPF2)	PEA2_YEAST	P40091	0.975033	1.1216	1.42393	1.5192	0.638833	0.765433
850422	PWP2 UTP1 YCR057C YCR55C/YCR57C/YCR58C	Periodic tryptophan protein 2 (U three protein 1) (U3 small nucleolar RNA-associated protein 1) (U3 snoRNA-associated protein 1)	PWP2_YEAST	P25635	0.975033	1.4082	1.42393	1.49667	0.854933	0.765433
852484	PCH2 YBR186W YBR1308	Pachytene checkpoint protein 2	PCH2_YEAST	P38126	1.13757	1.1216	1.42393	1.16223	0.638833	0.765433
853972	PCK1 PEPC PPC1 YKR097W	Phosphoenolpyruvate carboxykinase (ATP) (EC 4.1.1.49)	PCKA_YEAST	P10963	2.73907	1.1216	1.42393	1.16223	2.15887	3.6745
850825	PDC5 YLR134W L3133 L9606.7	Pyruvate decarboxylase isozyme 2 (EC 4.1.1.-) (EC 4.1.1.43) (EC 4.1.1.72) (EC 4.1.1.74) (Thiamine pyrophosphate-dependent 2-oxo-acid decarboxylase) (2ODC)	PDC5_YEAST	P16467	23.8841	20.344	27.7043	35.7639	30.5899	34.1652
856049	PDR12 YPL058C LPE14C	ATP-dependent permease PDR12	PDR12_YEAST	Q02785	1.27973	1.73243	6.2062	4.66877	2.85273	2.35553
852015	PDR15 YDR406W D9509.24	ATP-dependent permease PDR15	PDR15_YEAST	Q04182	6.12567	10.3356	22.7456	18.2451	3.61637	3.33733
855457	PDR17 ISS1 PSTB2 SFH4 YNL264C N0815	Phosphatidylinositol transfer protein PDR17 (PITP) (Phosphatidylserine transport B pathway protein 2) (Pleiotropic drug resistance protein 17) (SEC14 homolog 3)	PDR17_YEAST	P53844	1.61303	1.1216	1.42393	1.16223	0.933867	0.951967
855807	PDR18 YNR070W N3568	ABC transporter ATP-binding protein/permease PDR18 (Pleiotropic drug resistance protein 18)	PDR18_YEAST	P53756	1.75517	1.42747	5.43797	3.57307	1.44503	1.37793
851727	NUM1 PAC12 YDR150W YD8358.06	Nuclear migration protein NUM1	NUM1_YEAST	Q00402	0.975033	1.1216	1.42393	1.87627	0.891	0.765433
854119	PRE6 YOL038W	Proteasome subunit alpha type-4 (EC 3.4.25.1) (Macropain subunit PRE6) (Multicatalytic endopeptidase complex subunit PRE6) (Proteasome component PRE6) (Proteinase YSCE subunit PRE6)	PSA4_YEAST	P40303	2.3933	3.79517	3.4058	3.49963	2.11843	2.05513
853499	NUP85 RAT9 YJR042W J1624	Nucleoporin NUP85 (Nuclear pore protein NUP85)	NUP85_YEAST	P46673	0.975033	1.1216	1.42393	1.75777	0.638833	0.765433
856897	PET122 YER153C	Protein PET122, mitochondrial	PT122_YEAST	P10355	1.13757	1.1216	1.42393	1.16223	0.638833	0.947933
854182	PET127 YOR017W OR26.07	Putative mitochondrial translation system component PET127	PT127_YEAST	P32606	0.975033	1.1216	1.42393	1.5192	0.638833	0.765433
853432	PET130 YJL023C J1282	Protein PET130	PT130_YEAST	P47065	0.975033	1.7316	1.42393	1.16223	0.638833	0.765433
853491	PET191 YJR034W J1604	Mitochondrial protein PET191	PT191_YEAST	Q02772	0.975033	1.42657	1.42393	1.16223	0.638833	0.765433
850756	PET309 YLR067C L2189	Pentatricopeptide repeat-containing protein PET309, mitochondrial	PT309_YEAST	P32522	1.13757	1.1216	1.42393	1.16223	0.638833	0.765433
856848	LSM4 SDB23 USS1 YER112W	U6 snRNA-associated Sm-like protein LSm4	LSM4_YEAST	P40070	0.975033	1.1216	1.42393	1.16223	0.638833	0.951967
854504	MYO2 CDC66 YOR326W O6167	Myosin-2 (Cell division control protein 66) (Class V unconventional myosin MYO2) (Type V myosin heavy chain MYO2) (Myosin V MYO2)	MYO2_YEAST	P19524	0.975033	1.1216	2.6133	3.761	6.9676	1.99047
856600	EGD2 YHR193C	Nascent polypeptide-associated complex subunit alpha (NAC-alpha) (Alpha-NAC) (GAL4 DNA-binding enhancer protein 2)	NACA_YEAST	P38879	6.1581	3.22257	4.8929	3.3569	3.06893	5.42763
855091	NAT4 YMR069W YM9916.08	N-alpha-acetyltransferase 40 (EC 2.3.1.257) (Histone-specific N-acetyltransferase NAT4)	NAA40_YEAST	Q04751	0.975033	1.4082	1.42393	1.16223	0.638833	0.765433
852789	NBP35 YGL091C	Cytosolic Fe-S cluster assembly factor NBP35 (Nucleotide-binding protein 35)	NBP35_YEAST	P52920	1.45047	1.1216	1.42393	1.16223	0.638833	0.947933
854427	NAT5 YOR253W	N-alpha-acetyltransferase NAT5 (NatA complex subunit NAT5) (EC 2.3.1.258)	NAT5_YEAST	Q08689	0.975033	1.1216	1.42393	1.16223	0.638833	0.951967
854125	OPI10 YOL032W	Protein OPI10 (Overproducer of inositol protein 10)	OPI10_YEAST	Q08202	0.975033	1.1216	1.42393	1.16223	1.1071	1.31697
855779	MVD1 ERG19 MPD YNR043W N3427	Diphosphomevalonate decarboxylase (EC 4.1.1.33) (Ergosterol biosynthesis protein 19) (Mevalonate pyrophosphate decarboxylase) (Mevalonate-5-diphosphate decarboxylase) (MDD) (MDDase)	MVD1_YEAST	P32377	1.93	6.37813	6.30503	4.90583	2.61617	1.6174
856418	MYO1 YHR023W	Myosin-1 (Type II myosin)	MYO1_YEAST	P08964	1.28793	1.42657	1.7958	1.16223	0.854933	1.0089
852995	NOP7 RRP13 YPH1 YGR103W	Pescadillo homolog (Nucleolar protein 7) (Ribosomal RNA-processing protein 13)	PESC_YEAST	P53261	0.975033	2.59237	1.42393	1.97383	3.81473	1.19543
853920	PET10 YKR046C	Protein PET10 (Petite colonies protein 10)	PET10_YEAST	P36139	1.45047	1.1216	1.42393	1.6394	1.22893	1.56447
854922	NAB6 YML117W YM8339.02	RNA-binding protein NAB6 (Nucleic acid-binding protein 6)	NAB6_YEAST	Q03735	0.975033	1.1216	1.42393	1.16223	0.7649	1.0089
853955	MTD1 YKR080W YKR400	Methylenetetrahydrofolate dehydrogenase [NAD(+)] (EC 1.5.1.15)	MTD1_YEAST	Q02046	10.5921	2.3233	1.42393	2.87973	4.1321	3.589
856925	PDA1 YER178W	Pyruvate dehydrogenase E1 component subunit alpha, mitochondrial (EC 1.2.4.1) (Pyruvate dehydrogenase complex component E1 alpha) (PDHE1-A)	ODPA_YEAST	P16387	2.5355	1.42657	1.42393	1.16223	3.20923	2.60713
853649	MTR2 YKL186C	mRNA transport regulator MTR2	MTR2_YEAST	P34232	1.27973	1.1216	1.42393	1.16223	0.638833	0.765433
851718	MTQ2 MTC6 YDR140W	eRF1 methyltransferase catalytic subunit MTQ2 (eRF1 MTase catalytic subunit MTQ2) (EC 2.1.1.-) (N(5)-glutamine methyltransferase MTQ2)	MTQ2_YEAST	Q03920	0.975033	1.1216	1.42393	1.16223	0.638833	1.0089
855126	MUB1 YMR100W YM6543.07	MYND-type zinc finger protein MUB1 (Multi-budding protein)	MUB1_YEAST	Q03162	1.27973	1.1216	1.42393	1.16223	0.638833	0.765433
851911	OMS1 YDR316W	Methyltransferase OMS1, mitochondrial (EC 2.1.1.-) (OXA1 multicopy suppressor 1)	OMS1_YEAST	Q06668	1.27973	1.1216	1.42393	1.16223	0.638833	0.765433
854448	MOD5 YOR274W	tRNA dimethylallyltransferase (DMATase) (EC 2.5.1.75) (Isopentenyl-diphosphate: tRNA isopentenyltransferase) (IPP transferase) (IPPT) (tRNA isopentenyltransferase) (IPTase)	MOD5_YEAST	P07884	0.975033	1.1216	1.42393	1.87627	0.638833	0.765433
850454	MSH3 YCR092C YCR1152 YCR92C	DNA mismatch repair protein MSH3 (Mismatch-binding protein) (MBP) (MutS protein homolog 3)	MSH3_YEAST	P25336	1.45047	1.42657	1.42393	1.5192	0.638833	0.765433
855053	MSN2 YMR037C YM9532.02C	Zinc finger protein MSN2 (Multicopy suppressor of SNF1 protein 2)	MSN2_YEAST	P33748	1.30013	1.1216	1.42393	1.16223	0.638833	0.765433
856084	MET12 YPL023C LPB8C	Methylenetetrahydrofolate reductase 1 (EC 1.5.1.20)	MTHR1_YEAST	P46151	0.975033	1.1216	1.42393	1.16223	0.8078	0.765433
855136	MYO5 YMR109W YM9718.08	Myosin-5 (Actin-dependent myosin-I MYO5) (Class I unconventional myosin MYO5) (Type I myosin MYO5)	MYO5_YEAST	Q04439	0.975033	2.01903	1.42393	1.16223	2.36407	0.765433
853801	MNR2 YKL064W	Manganese resistance protein MNR2	MNR2_YEAST	P35724	0.975033	1.1216	1.42393	1.4008	0.638833	0.765433
852926	ORM1 YGR038W	Protein ORM1	ORM1_YEAST	P53224	1.5845	1.1216	1.7212	2.0922	0.891	0.951967
852905	MTL1 YGR023W	Protein MTL1 (MID two-like protein 1)	MTL1_YEAST	P53214	0.975033	1.73337	1.42393	2.44927	0.7649	0.765433
854331	MTR10 YOR160W	mRNA transport regulator MTR10	MTR10_YEAST	Q99189	0.975033	1.1216	1.42393	1.6394	0.7649	0.765433
852313	OLA1 YBR025C YBR0309	Obg-like ATPase 1	OLA1_YEAST	P38219	12.0231	6.5637	2.31587	3.14257	17.9593	15.2083
852946	MUP1 YGR055W	High-affinity methionine permease	MUP1_YEAST	P50276	1.28793	3.24197	4.44727	5.0487	1.44503	0.765433
853665	OXP1 YKL215C	5-oxoprolinase (EC 3.5.2.9) (5-oxo-L-prolinase) (5-OPase) (Pyroglutamase)	OPLA_YEAST	P28273	10.4444	8.90497	8.48973	9.39913	6.5778	9.02657
852635	MNT2 YGL257C NRD558	Alpha-1,3-mannosyltransferase MNT2 (EC 2.4.1.-)	MNT2_YEAST	P53059	0.975033	9.59297	14.933	21.2901	3.7829	3.11013
853253	MNN5 YJL186W J0409	Alpha-1,2-mannosyltransferase MNN5 (EC 2.4.1.-)	MNN5_YEAST	P46982	5.34887	56.0488	59.6751	42.3962	11.3665	10.7604
856057	MNN9 YPL050C P7102.01	Mannan polymerase complexes subunit MNN9 (M-pol I subunit MNN9) (M-Pol II subunit MNN9)	MNN9_YEAST	P39107	0.975033	5.9175	6.0093	4.19133	2.76693	0.765433
856720	PMI40 YER003C	Mannose-6-phosphate isomerase (EC 5.3.1.8) (Phosphohexomutase) (Phosphomannose isomerase) (PMI)	MPI_YEAST	P29952	20.4935	1.42657	2.31587	1.99637	3.5582	15.198
855917	MRN1 PTR69 YPL184C	RNA-binding protein MRN1 (Multicopy suppressor of RSC-NHP6 synthetic lethality protein 1) (Post-transcriptional regulator of 69 kDa)	MRN1_YEAST	Q08925	0.975033	1.1216	1.42393	1.4008	0.638833	0.765433
852816	MRH4 YGL064C	ATP-dependent RNA helicase MRH4, mitochondrial (EC 3.6.4.13) (Mitochondrial RNA helicase 4)	MRH4_YEAST	P53166	1.45047	1.1216	1.7212	1.4008	0.854933	0.765433
854670	OM45 YIL136W	Mitochondrial outer membrane protein OM45 (Outer membrane protein of 45 kDa)	OM45_YEAST	P16547	2.5764	1.1216	1.42393	1.16223	2.32783	2.92763
851064	ORM2 YLR350W	Protein ORM2	ORM2_YEAST	Q06144	1.27973	1.1216	1.7212	2.0922	0.891	0.951967
851832	MNN10 BED1 YDR245W YD8419.12	Probable alpha-1,6-mannosyltransferase MNN10 (EC 2.4.1.-) (Bud emergence delay protein 1) (Mannan polymerase II complex MNN10 subunit) (M-Pol II subunit MNN10)	MNN10_YEAST	P50108	0.975033	2.30567	2.2661	2.0922	1.73763	0.765433
852753	MON1 AUT12 YGL124C G2889	Vacuolar fusion protein MON1 (Autophagy-related protein 12) (Monensin sensitivity protein 1)	MON1_YEAST	P53129	0.975033	1.42657	1.42393	1.16223	0.638833	0.765433
854462	MPD1 YOR288C	Protein disulfide-isomerase MPD1 (EC 5.3.4.1)	MPD1_YEAST	Q12404	2.69807	2.0182	1.42393	1.16223	0.7649	1.74697
851480	MRK1 YDL079C	Serine/threonine-protein kinase MRK1 (EC 2.7.11.1)	MRK1_YEAST	P50873	1.27973	1.42657	1.42393	1.16223	0.638833	0.765433
856228	MRD1 YPR112C	Multiple RNA-binding domain-containing protein 1	MRD1_YEAST	Q06106	1.13757	1.1216	1.42393	1.4008	1.61403	0.947933
851597	MRH1 YDR033W YD9673.03	Protein MRH1 (Membrane protein related to HSP30)	MRH1_YEAST	Q12117	8.98583	19.9824	33.9527	26.6226	9.33057	6.3415
853459	MRX12 YJR003C J1415 YJR83.30	MIOREX complex component 12 (Mitochondrial organization of gene expression protein 12)	MRX12_YEAST	P47084	0.975033	1.1216	1.7212	1.16223	0.638833	0.765433
855421	MRX6 YNL295W N0462	MIOREX complex component 6 (Mitochondrial organization of gene expression protein 6)	MRX6_YEAST	P48564	0.975033	1.1216	1.42393	1.16223	0.8078	0.765433
855510	MRX7 YNL211C N1328	MIOREX complex component 7 (Mitochondrial organization of gene expression protein 7)	MRX7_YEAST	P53869	0.975033	1.4082	1.42393	1.16223	0.638833	0.765433
854232	MSA1 YOR066W YOR29-17	G1-specific transcription factors activator MSA1 (MBF and SBF-associated protein 1)	MSA1_YEAST	Q08471	0.975033	1.42657	1.42393	1.16223	0.638833	0.765433
854911	MSC1 YML128C YM4987.07C	Meiotic sister chromatid recombination protein 1	MSC1_YEAST	Q03104	1.61303	1.1216	1.42393	1.4008	1.3954	1.50757
851786	MSC2 YDR205W YD8142.02	Probable zinc transporter MSC2 (Meiotic sister chromatid recombination protein 2)	MSC2_YEAST	Q03455	0.975033	1.1216	1.42393	1.16223	0.7649	0.765433
854063	MSH2 YOL090W O0935	DNA mismatch repair protein MSH2 (MutS protein homolog 2)	MSH2_YEAST	P25847	0.975033	1.71317	1.42393	1.16223	0.933867	0.765433
851401	MSH5 YDL154W D1542	MutS protein homolog 5	MSH5_YEAST	Q12175	0.975033	1.1216	1.42393	1.5192	0.638833	0.765433
853319	MTC1 YJL123C J0718	Maintenance of telomere capping protein 1	MTC1_YEAST	P47018	2.56423	1.1216	1.42393	1.5192	2.03943	3.77563
855268	MTF1 YMR228W YM9959.10	Mitochondrial transcription factor 1 (EC 2.1.1.-) (Mitochondrial transcription factor mtTFB) (Mitochondrial-specificity factor) (RF1023)	MTF1_YEAST	P14908	0.975033	1.1216	1.42393	1.16223	0.638833	1.0089
850608	BNA6 QPT1 YFR047C	Nicotinate-nucleotide pyrophosphorylase [carboxylating] (EC 2.4.2.19) (Quinolinate phosphoribosyltransferase [decarboxylating]) (QAPRTase)	NADC_YEAST	P43619	4.82087	2.93693	6.5541	4.88313	1.4922	2.59907
851935	MSN5 YDR335W D9651.5	Protein MSN5	MSN5_YEAST	P52918	0.975033	4.13977	2.39037	3.6653	1.61403	2.53413
855785	MSO1 YNR049C N3457	Protein MSO1	MSO1_YEAST	P53604	0.975033	1.1216	1.42393	1.16223	0.7649	0.765433
850900	MSS51 YLR203C L8167.17	Protein MSS51, mitochondrial (Mitochondrial splicing suppressor protein 51)	MSS51_YEAST	P32335	0.975033	1.1216	1.42393	1.16223	0.8078	0.765433
855624	OCA1 YNL099C N2194	Putative tyrosine-protein phosphatase OCA1 (EC 3.1.3.48) (Oxidant-induced cell-cycle arrest protein 1)	OCA1_YEAST	P50946	0.975033	1.1216	1.42393	1.16223	0.7649	0.765433
851726	KGD2 YDR148C YD8358.05C	Dihydrolipoyllysine-residue succinyltransferase component of 2-oxoglutarate dehydrogenase complex, mitochondrial (EC 2.3.1.61) (2-oxoglutarate dehydrogenase complex component E2) (OGDC-E2) (Dihydrolipoamide succinyltransferase component of 2-oxoglutarate dehydrogenase complex)	ODO2_YEAST	P19262	1.13757	1.1216	1.42393	1.5192	1.7401	2.17703
852557	MTC4 YBR255W YBR1723	Maintenance of telomere capping protein 4	MTC4_YEAST	P38335	0.975033	1.1216	1.42393	1.16223	0.854933	1.0089
856234	MRI1 YPR118W P9642.7	Methylthioribose-1-phosphate isomerase (M1Pi) (MTR-1-P isomerase) (EC 5.3.1.23) (S-methyl-5-thioribose-1-phosphate isomerase) (Translation initiation factor eIF-2B subunit alpha/beta/delta-like protein)	MTNA_YEAST	Q06489	4.45043	1.42657	1.42393	1.16223	2.08233	4.32743
855021	ADI1 YMR009W YM8270.12	1,2-dihydroxy-3-keto-5-methylthiopentene dioxygenase (EC 1.13.11.54) (Acireductone dioxygenase (Fe(2+)-requiring)) (ARD) (Fe-ARD)	MTND_YEAST	Q03677	1.28793	1.1216	1.42393	1.16223	0.976767	1.50757
853397	MTR4 DOB1 YJL050W J1158	ATP-dependent RNA helicase DOB1 (EC 3.6.4.13) (mRNA transport regulator MTR4)	MTR4_YEAST	P47047	1.28793	3.5308	1.7212	4.43003	4.87387	3.34137
852601	MAL31 MAL3T YBR298C YBR2116	Maltose permease MAL31 (Maltose transport protein MAL31)	MAL31_YEAST	P38156	0.975033	1.73243	1.7212	1.99637	0.638833	1.0089
853235	IMA4 FSP2 YJL221C HRE589 J0218	Oligo-1,6-glucosidase IMA4 (EC 3.2.1.10) (Alpha-glucosidase) (Flocculent-specific protein 2) (Isomaltase 4)	MALX4_YEAST	P0CW41|P0CW40	0.975033	1.1216	1.42393	1.16223	0.638833	0.951967
850945	MAP1 YLR244C L9672.12	Methionine aminopeptidase 1 (MAP 1) (MetAP 1) (EC 3.4.11.18) (Peptidase M 1)	MAP1_YEAST	Q01662	2.8773	4.73	1.7212	2.21247	7.5946	1.93353
854030	MCH4 YOL119C	Probable transporter MCH4	MCH4_YEAST	Q08268	0.975033	1.1216	1.42393	1.4008	0.638833	0.765433
852538	ABD1 YBR236C YBR1602	mRNA cap guanine-N7 methyltransferase (EC 2.1.1.56) (mRNA (guanine-N(7)-)-methyltransferase) (mRNA cap methyltransferase)	MCES_YEAST	P32783	0.975033	1.1216	1.42393	1.16223	0.891	0.765433
850588	MET10 YFR030W	Sulfite reductase [NADPH] flavoprotein component (EC 1.8.1.2)	MET10_YEAST	P39692	0.975033	1.1216	1.42393	1.16223	0.8078	0.947933
856825	MET6 YER091C	5-methyltetrahydropteroyltriglutamate--homocysteine methyltransferase (EC 2.1.1.14) (Cobalamin-independent methionine synthase) (Delta-P8 protein) (Methionine synthase, vitamin-B12 independent isozyme)	METE_YEAST	P05694	32.72	30.9388	29.8923	25.77	14.001	24.2615
856873	YER134C	Putative magnesium-dependent phosphatase YER134C (EC 3.1.3.48)	MGDP1_YEAST	P40081	1.28793	1.1216	2.09307	1.6394	1.8731	2.23807
855648	MKS1 LYS80 YNL076W N2344 N2347	Negative regulator of RAS-cAMP pathway	MKS1_YEAST	P34072	0.975033	1.1216	1.42393	1.16223	0.7649	0.765433
853422	MAD2 YJL030W J1256	Mitotic spindle checkpoint component MAD2 (Mitotic MAD2 protein)	MAD2_YEAST	P40958	1.13757	1.1216	1.7212	1.16223	0.933867	0.951967
854094	MAM3 YOL060C	Protein MAM3	MAM3_YEAST	Q12296	0.975033	1.42657	1.42393	1.16223	0.638833	0.765433
852476	EHT1 YBR177C YBR1239	Medium-chain fatty acid ethyl ester synthase/esterase 2 (Alcohol O-acetyltransferase) (EC 2.3.1.84) (EC 3.1.1.-) (Ethanol hexanoyl transferase 1)	MCFS2_YEAST	P38295	1.59263	1.1216	1.42393	1.16223	1.31213	1.1385
853768	YJU3 YKL094W YKL441	Monoglyceride lipase (MGL) (EC 3.1.1.23) (Monoacylglycerol hydrolase) (MAG hydrolase) (MGH) (Monoacylglycerol lipase) (MAG lipase) (MAGL) (Serine hydrolase YJU3)	MGLL_YEAST	P28321	1.28793	1.1216	1.42393	1.16223	1.32323	0.765433
855142	MGR3 FMP24 YMR115W YM9718.14	Mitochondrial inner membrane i-AAA protease supercomplex subunit MGR3 (Mitochondrial genome-required protein 3)	MGR3_YEAST	Q04472	0.975033	1.42657	1.42393	1.16223	0.638833	0.951967
856602	NVJ1 VAB36 YHR195W	Nucleus-vacuole junction protein 1	NVJ1_YEAST	P38881	0.975033	1.42657	1.42393	1.16223	0.638833	0.765433
856718	MNN1 YER001W	Alpha-1,3-mannosyltransferase MNN1 (EC 2.4.1.-)	MNN1_YEAST	P39106	1.27973	3.1651	1.42393	1.16223	1.48537	0.765433
851775	MSS116 YDR194C YD9346.05C	ATP-dependent RNA helicase MSS116, mitochondrial (EC 3.6.4.13)	MS116_YEAST	P15424	0.975033	1.1216	1.42393	1.49667	0.7649	0.765433
856765	MXR1 YER042W	Peptide methionine sulfoxide reductase (EC 1.8.4.11) (Peptide-methionine (S)-S-oxide reductase) (Peptide Met(O) reductase) (Protein-methionine-S-oxide reductase)	MSRA_YEAST	P40029	2.0886	1.1216	1.42393	1.16223	0.8078	1.55643
851639	OCA6 YDR067C D4264	Putative tyrosine-protein phosphatase OCA6 (EC 3.1.3.48) (Oxidant-induced cell-cycle arrest protein 6)	OCA6_YEAST	Q12454	0.975033	1.1216	1.42393	1.16223	1.05997	0.765433
852845	OCH1 NGD29 YGL038C	Initiation-specific alpha-1,6-mannosyltransferase (EC 2.4.1.232) (Outer chain elongation protein 1)	OCH1_YEAST	P31755	0.975033	3.491	1.7212	4.0729	2.7535	0.765433
852721	AMS1 YGL156W G1861	Alpha-mannosidase (EC 3.2.1.24) (Alpha-D-mannoside mannohydrolase)	MAN1_YEAST	P22855	22.822	43.1519	35.5235	30.9996	17.7079	12.1417
854656	MCM10 DNA43 YIL150C	Minichromosome maintenance protein 10 (Protein DNA43)	MCM10_YEAST	P32354	0.975033	1.42747	1.42393	1.16223	0.638833	0.951967
854943	NTE1 YML059C YM9958.03C	Lysophospholipase NTE1 (EC 3.1.1.5) (Intracellular phospholipase B) (Neuropathy target esterase homolog)	NTE1_YEAST	Q04958	0.975033	1.1216	1.7958	1.16223	0.638833	0.765433
856727	NTF2 YER009W	Nuclear transport factor 2 (NTF-2) (Nuclear transport factor P10)	NTF2_YEAST	P33331	0.975033	1.1216	1.7958	1.16223	1.70407	1.62547
852564	TAE1 NTM1 YBR261C YBR1729	Alpha N-terminal protein methyltransferase 1 (EC 2.1.1.244) (Translation associated element 1) (X-Pro-Lys N-terminal protein methyltransferase 1) (NTM1)	NTM1_YEAST	P38340	0.975033	1.1216	1.42393	1.16223	1.10283	0.951967
855066	NUP116 NSP116 YMR047C YM9532.12C	Nucleoporin NUP116/NSP116 (Nuclear pore protein NUP116/NSP116)	NU116_YEAST	Q02630	0.975033	1.1216	1.7958	1.49667	0.7649	0.765433
853808	NUP120 RAT2 YKL057C YKL313 YKL314	Nucleoporin NUP120 (Nuclear pore protein NUP120)	NU120_YEAST	P35729	0.975033	1.1216	1.42393	1.49667	0.638833	0.765433
853957	NUP133 RAT3 YKR082W YKR402	Nucleoporin NUP133 (Nuclear pore protein NUP133)	NU133_YEAST	P36161	1.13757	1.1216	1.42393	1.4008	0.981	0.947933
852788	NUP145 RAT10 YGL092W	Nucleoporin NUP145 (EC 3.4.21.-) (Nuclear pore protein NUP145) [Cleaved into: Nucleoporin NUP145N (N-NUP145); Nucleoporin NUP145C (C-NUP145)]	NU145_YEAST	P49687	2.2429	1.73243	1.7212	2.42667	0.638833	1.1914
856842	NUP157 YER105C	Nucleoporin NUP157 (Nuclear pore protein NUP157)	NU157_YEAST	P40064	0.975033	1.1216	1.42393	1.49667	0.638833	0.947933
854691	NUP159 NUP158 RAT7 YIL115C	Nucleoporin NUP159 (Nuclear pore protein NUP159)	NU159_YEAST	P40477	0.975033	1.1216	1.42393	1.16223	0.854933	1.56853
852199	NUP170 NLE3 YBL079W YBL0725	Nucleoporin NUP170 (Nuclear pore protein NUP170)	NU170_YEAST	P38181	0.975033	1.1216	1.42393	1.5192	0.638833	0.765433
854868	NUP188 YML103C	Nucleoporin NUP188 (Nuclear pore protein NUP188)	NU188_YEAST	P52593	0.975033	1.1216	1.7958	1.16223	0.638833	0.765433
853410	NUP192 YJL039C J1216	Nucleoporin NUP192 (Nuclear pore protein NUP192)	NU192_YEAST	P47054	0.975033	1.42657	1.42393	1.16223	1.22893	0.765433
856711	MIT1 YEL007W	Transcriptional regulator MIT1	MIT1_YEAST	P40002	1.27973	1.1216	2.16777	1.4008	0.638833	0.951967
852167	MIX23 MIC23 YBL107C YBL0805	Mitochondrial intermembrane space cysteine motif-containing protein MIX23 (Mitochondrial intermembrane space CX(n)C motif protein of 23 kDa)	MIX23_YEAST	P38162	0.975033	1.42747	1.42393	1.16223	0.638833	0.765433
851722	MKC7 YPS2 YDR144C YD2943.03C YD8358.01C	Aspartic proteinase MKC7 (EC 3.4.23.41) (Yapsin-2)	MKC7_YEAST	P53379	5.20647	1.71317	3.10853	2.56943	1.48793	2.47717
852259	PIM1 LON YBL022C YBL0440	Lon protease homolog, mitochondrial (EC 3.4.21.53)	LONM_YEAST	P36775	0.975033	2.0182	1.89423	1.49667	1.0239	1.49593
850306	LRE1 YCL051W YCL51W	Laminarase-resistance protein LRE1	LRE1_YEAST	P25579	4.08447	1.4082	2.46503	2.68787	1.79847	1.3739
851147	MAG2 YLR427W	RING-finger protein MAG2	MAG2_YEAST	Q06436	0.975033	1.1216	1.7212	1.16223	0.638833	0.765433
851208	MAK16 YAL025C	Protein MAK16 (Maintenance of killer protein 16)	MAK16_YEAST	P10962	0.975033	1.1216	1.42393	1.16223	0.7649	0.765433
855409	MCK1 YPK1 YNL307C N0392	Protein kinase MCK1 (EC 2.7.12.1) (Meiosis and centromere regulatory kinase)	MCK1_YEAST	P21965	1.9382	2.93693	2.39037	4.40583	2.80737	2.1811
852456	IFA38 YBR159W YBR1209	Very-long-chain 3-oxoacyl-CoA reductase (EC 1.1.1.330) (3-ketoacyl-CoA reductase) (3-ketoreductase) (KAR) (Microsomal beta-keto-reductase)	MKAR_YEAST	P38286	0.975033	1.1216	1.42393	1.16223	0.7649	0.765433
855963	MKK2 SSP33 YPL140C LPI6C	MAP kinase kinase MKK2/SSP33 (EC 2.7.12.2)	MKK2_YEAST	P32491	0.975033	1.1216	1.42393	1.16223	0.7649	0.765433
855639	MKT1 YNL085W N2302	Protein MKT1	MKT1_YEAST	P40850	0.975033	1.1216	1.42393	1.87627	2.08233	0.765433
853256	MNN11 YJL183W J0425	Probable alpha-1,6-mannosyltransferase MNN11 (EC 2.4.1.-) (Mannan polymerase II complex MNN11 subunit) (M-Pol II subunit MNN11)	MNN11_YEAST	P46985	0.975033	1.71407	1.7212	2.35343	2.11607	0.951967
853777	MDH1 YKL085W	Malate dehydrogenase, mitochondrial (EC 1.1.1.37)	MDHM_YEAST	P17505	1.4627	1.42657	2.83527	1.16223	1.31893	1.62143
851481	MDH3 YDL078C D2468	Malate dehydrogenase, peroxisomal (EC 1.1.1.37)	MDHP_YEAST	P32419	0.975033	1.69483	1.42393	1.16223	1.31213	0.765433
851223	MDM10 YAL010C FUN37	Mitochondrial distribution and morphology protein 10 (Mitochondrial inheritance component MDM10)	MDM10_YEAST	P18409	1.27973	1.1216	1.42393	1.5192	0.638833	0.765433
855600	NMA111 YNM3 YNL123W N1897	Pro-apoptotic serine protease NMA111 (EC 3.4.21.-) (111 kDa nuclear mediator of apoptosis)	NM111_YEAST	P53920	2.3933	2.01903	2.39037	1.16223	2.16557	3.28853
851039	NMA1 YLR328W L8543.16	Nicotinamide/nicotinic acid mononucleotide adenylyltransferase 1 (NMN/NaMN adenylyltransferase 1) (EC 2.7.7.1) (EC 2.7.7.18) (NAD(+) diphosphorylase 1) (NAD(+) pyrophosphorylase 1) (Nicotinamide-nucleotide adenylyltransferase 1) (NMN adenylyltransferase 1) (NMNAT 1) (Nicotinate-nucleotide adenylyltransferase 1) (NaMN adenylyltransferase 1) (NaMNAT 1)	NMA1_YEAST	Q06178	0.975033	1.1216	2.46503	1.16223	0.638833	0.765433
856575	NMD3 YHR170W	60S ribosomal export protein NMD3 (Nonsense-mediated mRNA decay protein 3)	NMD3_YEAST	P38861	0.975033	3.77887	2.76233	5.45653	3.39767	0.765433
853596	NMD5 KAP119 YJR132W J2112	Nonsense-mediated mRNA decay protein 5 (Karyopherin-119)	NMD5_YEAST	P46970	0.975033	2.34537	1.42393	1.5192	0.8078	1.13447
850760	RGR1 MED14 YLR071C	Mediator of RNA polymerase II transcription subunit 14 (Glucose repression regulatory protein 1) (Mediator complex subunit 14)	MED14_YEAST	P19263	0.975033	1.1216	1.42393	1.16223	0.7649	0.765433
852726	NUT1 MED5 YGL151W G1876	Mediator of RNA polymerase II transcription subunit 5 (Mediator complex subunit 5) (Negative regulator of URS2 protein 1)	MED5_YEAST	P53114	0.975033	1.71317	1.89423	1.4008	0.638833	0.765433
855521	YNL200C N1370	NAD(P)H-hydrate epimerase (EC 5.1.99.6) (NAD(P)HX epimerase)	NNRE_YEAST	P40165	2.0926	2.03747	1.42393	1.4008	1.22893	2.23807
855420	MON2 YSL2 YNL297C N0453	Protein MON2	MON2_YEAST	P48563	0.975033	1.1216	1.42393	1.16223	0.891	0.765433
856023	MOT1 YPL082C LPF4C	TATA-binding protein-associated factor MOT1 (TBP-associated factor MOT1) (EC 3.6.4.-) (Modifier of transcription 1)	MOT1_YEAST	P32333	0.975033	1.7316	1.42393	1.16223	1.18603	0.765433
851533	MPS1 RPK1 YDL028C D2785	Serine/threonine-protein kinase MPS1 (EC 2.7.12.2) (Monopolar spindle protein 1) (Regulatory cell proliferation kinase 1)	MPS1_YEAST	P54199	0.975033	1.1216	1.42393	1.16223	0.7649	0.765433
851158	CAR2 CARGB YLR438W L9753.2	Ornithine aminotransferase (EC 2.6.1.13) (Ornithine--oxo-acid aminotransferase)	OAT_YEAST	P07991	2.37293	5.01677	5.66103	5.36057	5.44617	4.3357
850457	OCA4 YCR095C YCR131 YCR95C	Protein OCA4 (Oxidant-induced cell-cycle arrest protein 4)	OCA4_YEAST	P25366	0.975033	1.1216	1.7958	1.16223	0.638833	0.765433
850704	MEU1 YLR017W L1595	S-methyl-5'-thioadenosine phosphorylase (EC 2.4.2.28) (5'-methylthioadenosine phosphorylase) (MTA phosphorylase) (MTAP) (MTAPase) (Multicopy enhancer of UAS2)	MTAP_YEAST	Q07938	1.27973	1.4082	2.4888	1.5192	1.18603	0.765433
855796	MNT4 YNR059W N3514	Probable alpha-1,3-mannosyltransferase MNT4 (EC 2.4.1.-)	MNT4_YEAST	P53745	1.8974	1.4082	1.42393	1.16223	0.638833	0.765433
853634	MNN4 YKL201C YKL200C	Protein MNN4	MNN4_YEAST	P36044	0.975033	1.1216	1.7212	1.16223	0.638833	0.765433
855472	MPA43 YNL249C N0875	Protein MPA43	MPA43_YEAST	P53583	0.975033	1.42657	1.42393	1.16223	0.638833	0.765433
855653	LAT1 ODP2 PDA2 YNL071W N2374	Dihydrolipoyllysine-residue acetyltransferase component of pyruvate dehydrogenase complex, mitochondrial (EC 2.3.1.12) (Dihydrolipoamide acetyltransferase component of pyruvate dehydrogenase complex) (Pyruvate dehydrogenase complex component E2) (PDC-E2) (PDCE2)	ODP2_YEAST	P12695	2.38957	1.1216	1.42393	1.5192	4.11423	1.9295
852522	PDB1 YBR221C YBR1511	Pyruvate dehydrogenase E1 component subunit beta, mitochondrial (EC 1.2.4.1) (Pyruvate dehydrogenase complex component E1 beta) (PDHE1-B)	ODPB_YEAST	P32473	2.5559	1.7316	1.42393	1.16223	1.8233	2.6031
851247	OAF1 YAF1 YAL051W FUN43	Oleate-activated transcription factor 1	OAF1_YEAST	P39720	1.13757	1.1216	1.42393	1.16223	0.638833	0.765433
852897	MSB2 YGR014W	Signaling mucin MSB2 (Multicopy suppressor of bud emergence 2) (Osmosensor MSB2)	MSB2_YEAST	P32334	3.4989	4.10113	6.4542	6.69437	1.9632	3.1588
851671	MSH6 PMS3 YDR097C YD8557.04C	DNA mismatch repair protein MSH6 (MutS protein homolog 6) (Postmeiotic segregation protein 3)	MSH6_YEAST	Q03834	0.975033	1.1216	1.42393	1.16223	0.891	0.765433
855890	NIP7 YPL211W	60S ribosome subunit biogenesis protein NIP7 (Nuclear import protein 7)	NIP7_YEAST	Q08962	0.975033	1.1216	1.42393	1.16223	1.05997	0.765433
855929	NIP100 NIP80 YPL174C	Protein NIP100 (Protein NIP80)	NIP80_YEAST	P33420	1.28793	1.1216	1.42393	1.16223	0.638833	0.765433
853166	NOP19 YGR251W	Nucleolar protein 19	NOP19_YEAST	P53317	0.975033	1.42657	1.42393	1.4008	0.638833	0.765433
856186	NOT5 YPR072W YP9499.27	General negative regulator of transcription subunit 5	NOT5_YEAST	Q12514	0.975033	1.73337	1.7958	2.83073	2.07137	0.947933
852468	NPL4 HRD4 YBR170C YBR1231	Nuclear protein localization protein 4 (HMG-CoA reductase degradation protein 4)	NPL4_YEAST	P33755	0.975033	1.1216	1.42393	1.16223	0.7649	0.765433
850391	NPP1 YCR026C YCR246 YCR26C	Ectonucleotide pyrophosphatase/phosphodiesterase 1 (E-NPP 1) [Includes: Alkaline phosphodiesterase 1 (EC 3.1.4.1); Nucleotide pyrophosphatase (NPPase) (EC 3.6.1.9) (Nucleotide diphosphatase)]	NPP1_YEAST	P25353	1.44227	1.1216	1.89423	1.16223	0.638833	0.765433
854384	NPT1 YOR209C	Nicotinate phosphoribosyltransferase (NAPRTase) (EC 6.3.4.21)	NPT1_YEAST	P39683	10.8907	6.70207	5.21707	9.34503	6.86823	7.63613
854501	PRO2 YOR323C O6155	Gamma-glutamyl phosphate reductase (GPR) (EC 1.2.1.41) (Glutamate-5-semialdehyde dehydrogenase) (GSA dehydrogenase) (Glutamyl-gamma-semialdehyde dehydrogenase)	PROA_YEAST	P54885	13.5073	6.52897	4.771	6.50987	6.9271	8.9278
851389	CDC36 DNA19 NOT2 YDL165W	General negative regulator of transcription subunit 2 (cell division cycle protein 36)	NOT2_YEAST	P06100	0.975033	1.1216	1.42393	1.16223	0.8078	0.765433
855470	NRD1 YNL251C N0868	Protein NRD1	NRD1_YEAST	P53617	0.975033	1.1216	1.42393	1.16223	0.7649	0.765433
853366	PRY1 YJL079C J1022	Protein PRY1 (Pathogenesis-related protein 1)	PRY1_YEAST	P47032	2.73077	13.3017	15.6863	14.1936	2.74227	3.15477
853882	PRY2 YKR013W YK111	Protein PRY2 (Pathogenesis-related protein 2)	PRY2_YEAST	P36110	6.01583	13.0307	18.4437	16.1318	3.15217	3.7675
851065	NIT3 YLR351C L9638.5	Omega-amidase NIT3 (EC 3.5.1.3) (Nitrilase homolog 2)	NIT3_YEAST	P49954	9.72257	1.73243	3.35713	3.90777	2.41783	7.62107
856063	NOP4 NOP77 YPL043W	Nucleolar protein 4 (Nucleolar protein NOP77)	NOP4_YEAST	P37838	0.975033	1.1216	1.42393	1.5192	1.18603	0.765433
853445	NOP9 YJL010C J1357	Nucleolar protein 9 (Pumilio domain-containing protein NOP9)	NOP9_YEAST	P47077	0.975033	1.1216	1.42393	1.16223	1.05997	0.765433
855743	NRM1 YNR009W N2044	Transcription factor NRM1 (Negative regulator of MBF targets 1)	NRM1_YEAST	P53718	1.28793	1.1216	1.42393	1.16223	0.638833	0.765433
852767	NSA1 YGL111W G2990	Ribosome biogenesis protein NSA1 (NOP7-associated protein 1)	NSA1_YEAST	P53136	0.975033	3.18417	1.42393	1.16223	1.1071	0.765433
851882	NSE3 YDR288W	Non-structural maintenance of chromosome element 3 (Non-SMC element 3)	NSE3_YEAST	Q05541	0.975033	1.42657	1.42393	1.16223	0.638833	0.765433
853409	NSP1 YJL041W J1207	Nucleoporin NSP1 (Nuclear pore protein NSP1) (Nucleoskeletal-like protein) (p110)	NSP1_YEAST	P14907	0.975033	1.1216	1.42393	1.16223	0.638833	0.951967
856723	NUG1 YER006W	Nuclear GTP-binding protein NUG1 (Nuclear GTPase 1)	NUG1_YEAST	P40010	0.975033	2.93507	2.0185	1.75777	7.3463	1.1914
854221	NOB1 YOR056C YOR29-07	20S-pre-rRNA D-site endonuclease NOB1 (EC 3.1.-.-) (NIN1-binding protein) (Pre-rRNA-processing endonuclease NOB1)	NOB1_YEAST	Q08444	0.975033	1.1216	1.42393	1.16223	0.7649	0.765433
850894	NOP56 SIK1 YLR197W L8167.9	Nucleolar protein 56 (Ribosome biosynthesis protein SIK1) (Suppressor of I kappa b protein 1)	NOP56_YEAST	Q12460	1.74703	8.93353	3.0597	6.9385	31.5196	9.3164
856245	YPR127W	Putative pyridoxal reductase (PL reductase) (PL-red) (EC 1.1.1.65)	PLR1_YEAST	Q06494	9.63703	2.61157	3.53	3.47713	2.58683	3.77563
856101	NCR1 YPL006W	NPC intracellular cholesterol transporter 1-related protein 1 (Niemann-Pick type C-related protein 1)	NPC1_YEAST	Q12200	0.975033	2.89927	3.13253	1.73523	1.27183	0.765433
850455	CDC39 NOT1 ROS1 YCR093W YCR1151 YCR93W	General negative regulator of transcription subunit 1 (Cell division cycle protein 39)	NOT1_YEAST	P25655	1.30013	1.71317	1.7958	1.4008	1.90233	0.765433
854773	NOT3 YIL038C	General negative regulator of transcription subunit 3	NOT3_YEAST	P06102	1.13757	1.42747	1.42393	1.4008	0.7649	0.765433
855538	NPR1 YNL183C N1631	Nitrogen permease reactivator protein (EC 2.7.11.1) (Serine/threonine-protein kinase NPR1)	NPR1_YEAST	P22211	0.975033	1.42747	1.42393	1.16223	0.638833	0.765433
854825	PRI1 YIR008C YIB8C	DNA primase small subunit (EC 2.7.7.-) (DNA polymerase alpha:primase complex p48 subunit) (DNA polymerase-primase complex p48 subunit) (Pol alpha-primase complex p48 subunit) (DNA primase 48 kDa subunit)	PRI1_YEAST	P10363	0.975033	2.03747	1.42393	1.16223	0.981	0.765433
851521	NAT1 AAA1 YDL040C D2720	N-terminal acetyltransferase A complex subunit NAT1 (NatA complex subunit NAT1) (Amino-terminal, alpha-amino, acetyltransferase 1)	NAT1_YEAST	P12945	1.13757	5.9359	2.76233	3.40387	14.0034	1.9417
856165	NHP6A NHPA YPR052C YP9499.09C	Non-histone chromosomal protein 6A	NHP6A_YEAST	P11632	0.975033	1.4082	1.42393	1.16223	0.638833	0.765433
852386	NHP6B NHPB YBR089C-A YBR090BC	Non-histone chromosomal protein 6B	NHP6B_YEAST	P11633	1.13757	1.42747	1.89423	1.16223	0.638833	1.13043
851407	NOP14 UTP2 YDL148C D1566	Nucleolar complex protein 14 (U three protein 2) (U3 small nucleolar RNA-associated protein 2) (U3 snoRNA-associated protein 2)	NOP14_YEAST	Q99207	0.975033	1.1216	1.42393	1.4008	1.26927	0.765433
855547	NOP13 YNL175C N1665	Nucleolar protein 13	NOP13_YEAST	P53883	0.975033	1.42657	1.42393	1.4008	2.45647	2.1242
854151	PLB3 YOL011W	Lysophospholipase 3 (EC 3.1.1.5) (Phospholipase B 3)	PLB3_YEAST	Q08108	49.9347	4.7326	5.66373	5.81803	17.4309	51.6654
856471	NOP10 YHR072W-A	H/ACA ribonucleoprotein complex subunit NOP10 (Nucleolar protein 10) (Nucleolar protein family A member 3) (snoRNP protein NOP10)	NOP10_YEAST	Q6Q547	0.975033	2.93433	1.42393	1.16223	1.65433	0.765433
852244	YBL036C YBL0413	Pyridoxal phosphate homeostasis protein (PLP homeostasis protein)	PLPHP_YEAST	P38197	6.62587	2.30567	2.76233	3.78573	2.74917	7.50633
856647	NPR2 YEL062W	Nitrogen permease regulator 2	NPR2_YEAST	P39923	1.27973	1.7316	2.16777	1.4008	1.14997	0.765433
856362	NPR3 RMD11 YHL023C	Nitrogen permease regulator 3 (Required for meiotic nuclear division protein 11)	NPR3_YEAST	P38742	0.975033	1.1216	1.42393	1.16223	0.638833	1.0089
851508	SLC1 YDL052C	Probable 1-acyl-sn-glycerol-3-phosphate acyltransferase (1-AGP acyltransferase) (1-AGPAT) (EC 2.3.1.51) (Lysophosphatidic acid acyltransferase) (LPAAT)	PLSC_YEAST	P33333	0.975033	1.1216	1.42393	1.16223	0.7649	0.765433
856719	NOP16 YER002W	Nucleolar protein 16	NOP16_YEAST	P40007	0.975033	1.1216	1.42393	1.16223	0.7649	0.765433
854381	NOC2 YOR206W YOX001	Nucleolar complex protein 2	NOC2_YEAST	P39744	0.975033	2.01997	1.42393	1.5192	1.01707	1.19543
852042	NPL3 MTR13 MTS1 NAB1 NOP3 YDR432W D9461.19	Nucleolar protein 3 (Mitochondrial targeting suppressor 1 protein) (Nuclear polyadenylated RNA-binding protein 1)	NOP3_YEAST	Q01560	4.47103	2.93507	1.42393	1.49667	3.7273	5.97557
851514	NPC2 YDL046W D2699	Phosphatidylglycerol/phosphatidylinositol transfer protein (PG/PI-TP) (NPC2 homolog)	NPC2_YEAST	Q12408	68.6009	55.058	68.2772	50.2842	25.5315	64.3004
856012	NOG1 YPL093W LPG15W	Nucleolar GTP-binding protein 1	NOG1_YEAST	Q02892	0.975033	7.64043	2.09307	3.47713	3.90477	0.765433
854116	NOP12 YOL041C	Nucleolar protein 12	NOP12_YEAST	Q08208	1.13757	2.3066	2.09307	2.1881	2.4607	0.951967
855789	NOG2 YNR053C N3484	Nucleolar GTP-binding protein 2	NOG2_YEAST	P53742	0.975033	2.3443	1.42393	1.16223	1.66547	0.765433
855664	NOP2 YNA1 YNL061W N2428 YNL2428W	25S rRNA (cytosine(2870)-C(5))-methyltransferase (EC 2.1.1.310) (Nucleolar protein 2)	NOP2_YEAST	P40991	1.13757	1.42747	1.42393	1.16223	1.52153	1.2524
853048	ENP2 YGR145W G6623	Ribosome biogenesis protein ENP2 (Essential nuclear protein 2)	NOL10_YEAST	P48234	0.975033	1.1216	1.42393	1.16223	1.43823	0.765433
854544	PRE10 PRC1 PRS1 YOR362C O6650	Probable proteasome subunit alpha type-7 (EC 3.4.25.1) (Macropain subunit C1) (Multicatalytic endopeptidase complex subunit C1) (Proteasome component C1) (Proteinase YSCE subunit 1)	PSA7_YEAST	P21242	2.0886	3.79517	4.2484	1.99637	2.33457	2.23
853385	NUP82 YJL061W HRB187 J1135	Nucleoporin NUP82 (Nuclear pore protein NUP82)	NUP82_YEAST	P40368	0.975033	1.1216	1.42393	1.16223	0.638833	1.0089
853369	NET1 CFI1 ESC5 SRM8 YJL076W J1038	Nucleolar protein NET1	NET1_YEAST	P47035	1.60093	1.1216	1.42393	1.16223	0.638833	1.43893
852112	PLM2 YDR501W	Protein PLM2 (Plasmid maintenance protein 2)	PLM2_YEAST	Q04383	0.975033	1.1216	1.42393	1.87627	0.638833	1.1385
854456	PLP2 VIAF1 YOR281C	Phosducin-like protein 2 (Viral IAP-associated factor 1 homolog)	PLP2_YEAST	Q12017	1.45047	1.73243	2.68773	2.56943	1.27607	1.321
855613	NOP15 YNL110C N1954	Ribosome biogenesis protein 15 (Nucleolar protein 15)	NOP15_YEAST	P53927	1.27973	1.1216	1.42393	1.16223	0.7649	0.765433
854487	NOP58 NOP5 YOR310C O6108	Nucleolar protein 58 (Nucleolar protein 5)	NOP58_YEAST	Q12499	1.28793	5.87807	2.1915	4.07123	18.343	7.12613
851313	NOP6 YDL213C D1018	Nucleolar protein 6	NOP6_YEAST	Q07623	1.61303	1.71317	2.86067	2.0697	1.56437	0.951967
854021	NOP8 YOL144W	60S ribosome subunit biogenesis protein NOP8 (Nucleolar protein 8)	NOP8_YEAST	Q08287	0.975033	1.1216	1.42393	1.16223	0.7649	0.765433
853706	YKL151C YKL606	ATP-dependent (S)-NAD(P)H-hydrate dehydratase (EC 4.2.1.93) (ATP-dependent NAD(P)HX dehydratase)	NNRD_YEAST	P36059	0.975033	1.1216	1.42393	1.16223	1.43823	0.765433
854345	MED4 YOR174W O3630	Mediator of RNA polymerase II transcription subunit 4 (Mediator complex subunit 4)	MED4_YEAST	Q12343	1.45047	1.42747	2.0185	2.11483	1.07107	0.765433
853537	MOG1 YJR074W J1827	Nuclear import protein MOG1 (Multicopy suppressor of GSP1)	MOG1_YEAST	P47123	1.13757	1.1216	1.42393	1.16223	0.638833	0.947933
855619	LEU4 YNL104C N2173	2-isopropylmalate synthase (EC 2.3.3.13) (Alpha-IPM synthase) (Alpha-isopropylmalate synthase)	LEU1_YEAST	P06208	4.43833	3.22257	3.10853	2.1167	6.6207	5.42737
854275	LEU9 YOR108W YOR3227w	2-isopropylmalate synthase 2, mitochondrial (EC 2.3.3.13) (Alpha-IPM synthase 2) (Alpha-isopropylmalate synthase 2) (Alpha-isopropylmalate synthase II)	LEU9_YEAST	Q12166	2.3933	2.62997	1.42393	1.6394	3.22007	3.33733
852875	LEU1 YGL009C	3-isopropylmalate dehydratase (EC 4.2.1.33) (Alpha-IPM isomerase) (IPMI) (Isopropylmalate isomerase)	LEUC_YEAST	P07264	32.9688	8.70887	1.7958	2.21247	13.4719	31.8017
852114	LPP1 YDR503C D9719.9	Lipid phosphate phosphatase 1 (EC 3.1.3.81) (Phosphatidate phosphatase) (EC 3.1.3.4)	LPP1_YEAST	Q04396	0.975033	1.42657	1.89423	1.16223	1.27607	0.765433
853204	IMA1 YGR287C	Oligo-1,6-glucosidase IMA1 (EC 3.2.1.10) (Alpha-glucosidase) (Isomaltase 1)	MALX3_YEAST	P53051	1.13757	1.1216	1.42393	1.16223	0.638833	0.765433
854372	MCA1 YCA1 YOR197W	Metacaspase-1 (EC 3.4.22.-)	MCA1_YEAST	Q08601	1.4627	1.1216	1.42393	1.16223	0.638833	0.765433
854483	MCH5 YOR306C	Riboflavin transporter MCH5	MCH5_YEAST	Q08777	1.27973	1.1216	1.42393	1.16223	0.638833	0.765433
850892	NMT1 CDC72 YLR195C L8167.14	Glycylpeptide N-tetradecanoyltransferase (EC 2.3.1.97) (Cell division control protein 72) (Myristoyl-CoA:protein N-myristoyltransferase) (NMT) (Peptide N-myristoyltransferase)	NMT_YEAST	P14743	1.92603	1.73243	1.7212	3.71583	2.38173	2.1201
854106	GAL11 ABE1 MED15 RAR3 SDS4 SPT13 YOL051W	Mediator of RNA polymerase II transcription subunit 15 (Autonomous replication regulatory protein 3) (Basal expression activator protein 1) (Defective silencing suppressor protein 4) (Mediator complex subunit 15) (Transcription regulatory protein GAL11) (Ty insertion suppressor protein 13)	MED15_YEAST	P19659	1.27973	1.1216	1.42393	1.5192	0.638833	0.765433
853985	MED7 YOL135C	Mediator of RNA polymerase II transcription subunit 7 (Mediator complex subunit 7)	MED7_YEAST	Q08278	0.975033	1.1216	1.42393	1.16223	0.981	0.765433
850323	LSB5 YCL034W YCL186 YCL34W	LAS seventeen-binding protein 5 (LAS17-binding protein 5)	LSB5_YEAST	P25369	1.45047	1.42657	2.0185	1.4008	1.8662	2.11203
853847	MAK11 YKL021C	Protein MAK11 (Maintenance of killer protein 11)	MAK11_YEAST	P20484	0.975033	3.49007	1.42393	2.11483	2.74917	0.765433
854386	MGM1 MDM17 YOR211C YOR50-1	Dynamin-like GTPase MGM1, mitochondrial (Mitochondrial division and morphology protein 17) (Mitochondrial genome maintenance protein 1) [Cleaved into: Dynamin-like GTPase MGM1 large isoform (l-MGM1); Dynamin-like GTPase MGM1 small isoform (s-MGM1)]	MGM1_YEAST	P32266	0.975033	1.69483	1.7958	1.97383	0.638833	1.93353
855342	LCB1 END8 TSC2 YMR296C	Serine palmitoyltransferase 1 (SPT 1) (SPT1) (EC 2.3.1.50) (Long chain base biosynthesis protein 1)	LCB1_YEAST	P25045	0.975033	2.0007	2.83527	1.6394	0.7649	0.765433
854495	FAA1 YOR317W O6136	Long-chain-fatty-acid--CoA ligase 1 (EC 6.2.1.3) (Fatty acid activator 1) (Long-chain acyl-CoA synthetase 1)	LCF1_YEAST	P30624	16.0353	4.4275	6.52997	5.4362	12.9463	8.37933
853789	LHS1 YKL073W YKL355	Heat shock protein 70 homolog LHS1 (EC 3.6.1.3)	LHS1_YEAST	P36016	28.9883	3.77537	2.68773	3.3569	5.2257	23.6757
851509	LHP1 LAH1 YLA1 YDL051W	La protein homolog (La autoantigen homolog) (La ribonucleoprotein)	LHP1_YEAST	P33399	4.62533	1.42657	1.42393	1.16223	2.72407	3.9582
855060	MCM1 FUN80 YMR043W YM9532.08	Pheromone receptor transcription factor (GRM/PRTF protein)	MCM1_YEAST	P11746	0.975033	1.1216	1.42393	1.16223	0.933867	0.947933
852113	SAM2 ETH2 YDR502C D9719.8	S-adenosylmethionine synthase 2 (AdoMet synthase 2) (EC 2.5.1.6) (Methionine adenosyltransferase 2) (MAT 2)	METK2_YEAST	P19358	14.1976	4.11877	2.91077	5.55447	8.56403	11.886
854801	MNT3 YIL014W	Alpha-1,3-mannosyltransferase MNT3 (EC 2.4.1.-)	MNT3_YEAST	P40549	0.975033	4.79027	2.76233	3.5018	1.4922	0.947933
850508	MOB2 YFL034C-B YFL035C YFL035C-A	CBK1 kinase activator protein MOB2 (MPS1 binder 2) (Maintenance of ploidy protein MOB2)	MOB2_YEAST	P43563	0.975033	1.1216	1.42393	1.16223	0.7649	0.765433
854065	MPD2 YOL088C O0941	Protein disulfide isomerase MPD2 (EC 5.3.4.1)	MPD2_YEAST	Q99316	0.975033	1.1216	1.7212	1.16223	0.638833	0.765433
850381	MAK32 YCR019W YCR19W	Protein MAK32 (Maintenance of killer protein 32)	MAK32_YEAST	P23060	1.44227	1.1216	1.42393	1.16223	0.638833	0.765433
853367	PRY3 YJL078C J1027	Cell wall protein PRY3 (Pathogenesis-related protein 3)	PRY3_YEAST	P47033	2.5355	3.22467	3.87637	3.6181	1.19287	2.1045
856373	OTU2 YHL013C	OTU domain-containing protein 2	OTU2_YEAST	P38747	0.975033	1.1216	1.42393	1.16223	0.638833	0.951967
852617	ADE5,7 YGL234W	Bifunctional purine biosynthetic protein ADE5,7 [Includes: Phosphoribosylamine--glycine ligase (EC 6.3.4.13) (Glycinamide ribonucleotide synthetase) (GARS) (Phosphoribosylglycinamide synthetase); Phosphoribosylformylglycinamidine cyclo-ligase (EC 6.3.3.1) (AIR synthase) (AIRS) (Phosphoribosyl-aminoimidazole synthetase)]	PUR2_YEAST	P07244	27.0315	18.396	16.2156	20.5905	20.1851	24.7695
856912	PAB1 YER165W	Polyadenylate-binding protein, cytoplasmic and nuclear (PABP) (Poly(A)-binding protein) (ARS consensus-binding protein ACBP-67) (Polyadenylate tail-binding protein)	PABP_YEAST	P04147	23.1803	7.46277	3.28263	5.14633	15.7929	27.3677
853313	PBS2 HOG4 SFS4 SSK4 YJL128C J0699	MAP kinase kinase PBS2 (EC 2.7.12.2) (Polymyxin B resistance protein 2) (Suppressor of fluoride sensitivity 4)	PBS2_YEAST	P08018	0.975033	1.1216	1.42393	1.16223	0.638833	0.947933
854506	PDR10 YOR328W	ATP-dependent permease PDR10	PDR10_YEAST	P51533	4.88927	4.36967	13.6996	12.0735	3.91583	3.21577
855895	PGC1 YPL206C	Phosphatidylglycerol phospholipase C (EC 3.1.4.-)	PGC1_YEAST	Q08959	0.975033	1.42747	1.42393	1.16223	0.638833	0.765433
856306	BET2 YPR176C P9705.12	Geranylgeranyl transferase type-2 subunit beta (EC 2.5.1.60) (Geranylgeranyl transferase type II subunit beta) (GGTase-II-beta) (Type II protein geranyl-geranyltransferase subunit beta) (PGGT) (YPT1/SEC4 proteins geranylgeranyltransferase subunit beta)	PGTB2_YEAST	P20133	0.975033	1.42657	1.42393	1.73523	1.27607	1.31697
852385	POL30 YBR088C YBR0811	Proliferating cell nuclear antigen (PCNA)	PCNA_YEAST	P15873	2.70633	2.2683	2.78617	3.06777	1.7556	2.72467
852993	PCP1 MDM37 RBD1 UGO2 YGR101W	Rhomboid protein 1, mitochondrial (EC 3.4.21.105) (Mitochondrial distribution and morphology protein 37) (Processing of cytochrome c peroxidase protein 1)	PCP1_YEAST	P53259	0.975033	1.42657	1.42393	1.16223	0.638833	0.765433
856302	YPR172W	Pyridoxamine 5'-phosphate oxidase homolog (PNP/PMP oxidase homolog) (PNPOx homolog)	PDXH_YEAST	Q06608	2.2429	1.1216	1.42393	1.16223	0.638833	1.74697
854879	GIM5 PFD5 YML094W	Prefoldin subunit 5 (Genes involved in microtubule biogenesis protein 5) (Gim complex subunit 5) (GimC subunit 5)	PFD5_YEAST	Q04493	0.975033	1.1216	1.42393	1.16223	0.7649	0.951967
852969	PAC10 GIM2 PFD3 YGR078C	Prefoldin subunit 3 (Genes involved in microtubule biogenesis protein 2) (Gim complex subunit 2) (GimC subunit 2)	PFD3_YEAST	P48363	0.975033	1.1216	1.42393	1.16223	0.638833	1.31697
850370	PGK1 YCR012W YCR12W	Phosphoglycerate kinase (EC 2.7.2.3)	PGK_YEAST	P00560	105.764	85.0205	79.6405	81.5244	53.1062	88.5224
855149	ADE17 YMR120C YM8564.02C	Bifunctional purine biosynthesis protein ADE17 [Includes: Phosphoribosylaminoimidazolecarboxamide formyltransferase (EC 2.1.2.3) (5-aminoimidazole-4-carboxamide ribonucleotide formyltransferase) (AICAR transformylase); IMP cyclohydrolase (EC 3.5.4.10) (ATIC) (IMP synthase) (Inosinicase)]	PUR92_YEAST	P38009	37.9798	25.9651	20.9806	21.4256	39.1258	44.5182
854159	PFA4 YOL003C UNE378	Palmitoyltransferase PFA4 (EC 2.3.1.225) (Protein S-acyltransferase) (PAT) (Protein fatty acyltransferase 4)	PFA4_YEAST	Q12006	1.13757	1.1216	1.42393	1.16223	0.638833	0.765433
855245	PFK2 YMR205C YM8325.06C	ATP-dependent 6-phosphofructokinase subunit beta (EC 2.7.1.11) (ATP-dependent 6-phosphofructokinase) (ATP-PFK) (Phosphofructokinase 2) (Phosphohexokinase)	PFKA2_YEAST	P16862	27.346	33.3002	26.6302	30.0071	46.6224	37.2666
852366	PFF1 YBR074W YBR0718 YBR0719 YBR075W	Vacuolar membrane protease (EC 3.4.-.-) (FXNA-related family protease 1)	PFF1_YEAST	P38244	0.975033	1.71407	2.83527	2.0922	2.2472	1.0089
851494	PEX19 PAS12 YDL065C D2528	Peroxisomal membrane protein import receptor PEX19 (Peroxin-19)	PEX19_YEAST	Q07418	0.975033	1.4082	1.42393	1.16223	0.638833	0.765433
855387	PEX6 PAS8 YNL329C N0310	Peroxisomal ATPase PEX6 (Peroxin-6) (Peroxisomal assembly protein 8) (Peroxisome biosynthesis protein PAS8)	PEX6_YEAST	P33760	0.975033	1.1216	1.42393	1.83113	0.638833	0.765433
855399	PFS2 YNL317W N0348	Polyadenylation factor subunit 2	PFS2_YEAST	P42841	0.975033	1.4082	1.42393	1.16223	0.7649	0.765433
853732	PGM1 YKL127W	Phosphoglucomutase 1 (PGM 1) (EC 5.4.2.2) (Glucose phosphomutase 1)	PGM1_YEAST	P33401	11.1881	4.10207	6.6284	11.8292	9.2203	6.65377
853618	PGU1 PGL1 PSM1 YJR153W J2235	Polygalacturonase (PG) (EC 3.2.1.15) (PGase SM) (Pectinase)	PGLR_YEAST	P47180	2.11317	1.71317	2.86067	1.5192	0.638833	1.0089
853148	PHO81 YGR233C G8567	Phosphate system positive regulatory protein PHO81 (CDK inhibitor PHO81)	PHO81_YEAST	P17442	0.975033	1.42657	1.42393	1.16223	0.638833	1.0089
853325	PHO86 YJL117W J0744	Inorganic phosphate transporter PHO86	PHO86_YEAST	P46956	0.975033	1.4082	1.7212	1.16223	0.638833	0.765433
850579	PES4 YFR023W	Protein PES4 (DNA polymerase epsilon suppressor 4)	PES4_YEAST	P39684	0.975033	1.1216	1.42393	1.16223	0.8078	0.765433
850753	PER33 YLR064W L2177	Pore and endoplasmic reticulum protein of 33 kDa	PER33_YEAST	Q12144	0.975033	1.1216	1.42393	1.16223	0.981	1.0089
853421	BET4 YJL031C J1254	Geranylgeranyl transferase type-2 subunit alpha (EC 2.5.1.60) (GGTase-II-alpha) (Geranylgeranyl transferase type II subunit alpha) (PGGT) (Type II protein geranyl-geranyltransferase subunit alpha) (YPT1/SEC4 proteins geranylgeranyltransferase subunit alpha)	PGTA_YEAST	Q00618	1.13757	2.0367	2.46503	2.9265	0.7649	0.951967
852949	PEF1 YGR058W	Peflin (Penta-EF hand domain-containing protein 1)	PEF1_YEAST	P53238	0.975033	1.1216	1.89423	1.16223	0.638833	0.765433
853260	PFD1 GIM6 YJL179W J0488	Prefoldin subunit 1 (Genes involved in microtubule biogenesis protein 6) (Gim complex subunit 6) (GimC subunit 6)	PFD1_YEAST	P46988	0.975033	1.1216	1.42393	1.16223	0.638833	0.951967
853033	PHB1 PHB YGR132C	Prohibitin-1	PHB1_YEAST	P40961	1.45047	1.1216	1.42393	1.16223	0.638833	1.0089
855400	PHA2 YNL316C N0351	Putative prephenate dehydratase (PDT) (EC 4.2.1.51) (Phenylalanine-requiring protein 2)	PHA2_YEAST	P32452	0.975033	1.1216	1.42393	1.49667	0.638833	0.765433
853146	PHB2 YGR231C G8561	Prohibitin-2	PHB2_YEAST	P50085	0.975033	1.42657	1.42393	1.16223	0.7649	0.951967
856473	QNS1 YHR074W	Glutamine-dependent NAD(+) synthetase (EC 6.3.5.1) (NAD(+) synthase [glutamine-hydrolyzing])	NADE_YEAST	P38795	0.975033	2.03833	1.7958	2.235	2.8846	2.3067
855573	PGA2 YNL149C N1774	Processing of GAS1 and ALP protein 2	PGA2_YEAST	P53903	0.975033	1.1216	1.42393	1.16223	0.891	0.951967
852257	NCL1 TRM4 YBL024W YBL0437	Multisite-specific tRNA:(cytosine-C(5))-methyltransferase (EC 2.1.1.202) (Multisite-specific tRNA:m5C-methyltransferase) (tRNA (cytosine-5-)-methyltransferase NCL1) (tRNA methyltransferase 4)	NCL1_YEAST	P38205	0.975033	1.4082	2.4888	1.16223	0.638833	1.13447
851634	LCB2 SCS1 TSC1 YDR062W D4246 YD9609.16	Serine palmitoyltransferase 2 (SPT 2) (EC 2.3.1.50) (Long chain base biosynthesis protein 2)	LCB2_YEAST	P40970	0.975033	1.42747	2.3647	1.99637	0.8078	0.765433
854342	LCB4 YOR171C O3615	Sphingoid long chain base kinase 4 (LCB kinase 4) (EC 2.7.1.91) (Sphinganine kinase 4)	LCB4_YEAST	Q12246	0.975033	1.1216	1.42393	1.16223	1.48537	0.951967
855393	LEM3 BRE3 ROS3 YNL323W N0333	Alkylphosphocholine resistance protein LEM3 (Brefeldin-A sensitivity protein 3) (Ro-sensitive 3)	LEM3_YEAST	P42838	1.91773	5.30617	11.5899	8.75403	2.62973	1.80393
856391	LEU5 YHR002W	Mitochondrial carrier protein LEU5	LEU5_YEAST	P38702	0.975033	1.42657	1.42393	1.16223	0.8078	0.765433
855682	LAP2 YNL045W N2535	Leucine aminopeptidase 2 (EC 3.4.11.-) (Epoxide hydrolase) (EC 3.3.2.10) (Leucyl aminopeptidase yscIV) (AP IV) (Leukotriene A-4 hydrolase homolog) (LTA-4 hydrolase)	LKHA4_YEAST	Q10740	0.975033	2.0007	3.53	1.75777	1.05997	0.765433
850342	LEU2 YCL018W YCL18W	3-isopropylmalate dehydrogenase (3-IPM-DH) (IMDH) (EC 1.1.1.85) (Beta-IPM dehydrogenase)	LEU3_YEAST	P04173	46.8745	11.3543	21.4038	18.5235	9.2926	24.8338
855009	GLO1 YML004C YM9571.15C	Lactoylglutathione lyase (EC 4.4.1.5) (Aldoketomutase) (Glyoxalase I) (Glx I) (Ketone-aldehyde mutase) (Methylglyoxalase) (S-D-lactoylglutathione methylglyoxal lyase)	LGUL_YEAST	P50107	5.23503	1.1216	1.7212	3.37947	4.3262	3.1019
852790	LIF1 YGL090W	Ligase-interacting factor 1	LIF1_YEAST	P53150	0.975033	1.1216	1.42393	1.16223	0.638833	1.0089
854371	LIP5 YOR196C	Lipoyl synthase, mitochondrial (EC 2.8.1.8) (Lipoate synthase) (LS) (Lip-syn) (Lipoic acid synthase)	LIPA_YEAST	P32875	0.975033	1.1216	1.89423	1.16223	0.7649	0.951967
856521	LSM12 YHR121W	Protein LSM12 (Sm-like protein 12)	LSM12_YEAST	P38828	0.975033	1.1216	1.42393	1.16223	1.6972	1.13447
855289	RKR1 LTN1 YMR247C YM9408.09C YM9920.01C	E3 ubiquitin-protein ligase listerin (EC 2.3.2.27) (RING domain mutant killed by rtf1 deletion protein 1) (RING-type E3 ubiquitin transferase listerin)	LTN1_YEAST	Q04781	0.975033	1.1216	1.42393	1.16223	0.8078	0.765433
852747	CEG1 YGL130W G2853	mRNA-capping enzyme subunit alpha (GTP--RNA guanylyltransferase) (GTase) (mRNA guanylyltransferase) (EC 2.7.7.50)	MCE1_YEAST	Q01159	1.13757	1.1216	1.42393	1.16223	1.01707	0.765433
852258	MCM2 YBL023C YBL0438	DNA replication licensing factor MCM2 (EC 3.6.4.12) (Minichromosome maintenance protein 2)	MCM2_YEAST	P29469	1.13757	1.1216	1.42393	1.16223	0.638833	0.765433
856680	MCM3 YEL032W SYGP-ORF23	DNA replication licensing factor MCM3 (EC 3.6.4.12) (Minichromosome maintenance protein 3)	MCM3_YEAST	P24279	0.975033	1.1216	1.42393	1.16223	0.7649	1.3739
856130	MCM4 CDC54 HCD21 YPR019W YP9531.13	DNA replication licensing factor MCM4 (EC 3.6.4.12) (Cell division control protein 54)	MCM4_YEAST	P30665	1.60483	1.1216	1.42393	1.16223	1.05997	0.765433
853994	MDH2 YOL126C	Malate dehydrogenase, cytoplasmic (EC 1.1.1.37)	MDHC_YEAST	P22133	0.975033	1.1216	1.42393	1.16223	0.638833	1.19543
854290	LEO1 YOR123C O3278 YOR3278C	RNA polymerase-associated protein LEO1	LEO1_YEAST	P38439	0.975033	1.1216	1.42393	1.16223	1.01707	0.765433
851172	LEU3 YLR451W L9324.1	Regulatory protein LEU3	LEUR_YEAST	P08638	1.60483	1.42657	1.42393	1.16223	0.7649	1.0089
851358	LRG1 YDL240W	Rho-GTPase-activating protein LRG1 (LIM-RhoGAP protein 1)	LRG1_YEAST	P35688	1.13757	1.4082	2.1915	1.6394	0.8078	0.765433
856261	LOA1 VPS66 YPR139C	Lysophosphatidic acid:oleoyl-CoA acyltransferase 1 (LPAAT) (Lysophosphatidic acid acyltransferase) (EC 2.3.1.51) (Vacuolar protein sorting-associated protein 66)	LOA1_YEAST	Q06508	1.45047	1.1216	1.42393	1.4008	0.638833	1.56447
850551	LOC1 YFR001W	60S ribosomal subunit assembly/export protein LOC1 (Localization of ASH1 mRNA protein 1)	LOC1_YEAST	P43586	0.975033	1.1216	1.42393	1.16223	1.05997	0.765433
853318	LSM1 SPB8 YJL124C J0714	Sm-like protein LSm1 (SPB8 protein)	LSM1_YEAST	P47017	0.975033	1.1216	1.42393	1.16223	1.01707	0.765433
852255	LSM2 SMX5 SNP3 YBL026W YBL0425	U6 snRNA-associated Sm-like protein LSm2 (Small nuclear ribonucleoprotein D homolog SNP3)	LSM2_YEAST	P38203	0.975033	1.1216	1.42393	1.5192	1.23317	1.321
2746858	NBL1 YHR199C-A	N-terminal-borealin-like protein	NBL1_YEAST	Q3E7Y6	0.975033	1.42747	1.42393	1.16223	0.638833	0.765433
856438	NCP1 CPR1 NCPR1 PRD1 YHR042W	NADPH--cytochrome P450 reductase (CPR) (P450R) (EC 1.6.2.4)	NCPR_YEAST	P16603	6.3169	3.18503	3.35713	3.18787	3.61637	3.9013
850883	EMG1 NEP1 YLR186W L9470.5	Ribosomal RNA small subunit methyltransferase NEP1 (EC 2.1.1.260) (18S rRNA (pseudouridine(1189)-N1)-methyltransferase) (18S rRNA Psi1189 methyltransferase) (Essential for mitotic growth protein 1) (Nucleolar essential protein 1)	NEP1_YEAST	Q06287	0.975033	1.1216	1.42393	1.16223	2.92913	2.54613
855875	NEW1 YPL226W P1445	[NU+] prion formation protein 1	NEW1_YEAST	Q08972	6.78457	9.58903	5.31377	6.88943	26.3521	7.0722
850343	NFS1 SPL1 YCL017C	Cysteine desulfurase, mitochondrial (EC 2.8.1.7) (tRNA-splicing protein SPL1)	NFS1_YEAST	P25374	0.975033	1.73243	1.89423	1.16223	0.7649	0.765433
851756	NGG1 ADA3 SWI7 YDR176W YD9395.09	Chromatin-remodeling complexes subunit NGG1 (Transcriptional adapter 3)	NGG1_YEAST	P32494	0.975033	2.0367	1.42393	1.16223	0.638833	0.765433
851319	NHP2 YDL208W D1045	H/ACA ribonucleoprotein complex subunit NHP2 (H/ACA snoRNP protein NHP2) (High mobility group-like nuclear protein 2)	NHP2_YEAST	P32495	1.13757	2.95363	1.42393	1.16223	4.2833	0.765433
852651	NIF3 YGL221C	NGG1-interacting factor 3	NIF3_YEAST	P53081	0.975033	1.4082	1.42393	1.16223	1.1071	0.765433
850552	NIC96 YFR002W	Nucleoporin NIC96 (96 kDa nucleoporin-interacting component) (Nuclear pore protein NIC96)	NIC96_YEAST	P34077	0.975033	1.1216	1.42393	1.5192	0.638833	0.765433
855153	PKR1 YMR123W YM8564.05	V-type ATPase assembly factor PKR1	PKR1_YEAST	Q03880	0.975033	1.1216	1.42393	1.16223	0.7649	0.765433
853798	YNK1 NDK1 YNK YKL067W YKL333	Nucleoside diphosphate kinase (NDK) (NDP kinase) (EC 2.7.4.6)	NDK_YEAST	P36010	2.54767	6.1453	9.15757	5.5978	4.3484	3.71117
855020	PLB1 YMR008C YM8270.10C	Lysophospholipase 1 (EC 3.1.1.5) (Phospholipase B 1)	PLB1_YEAST	P39105	5.37727	8.93677	14.9443	12.4277	3.69537	2.90327
855018	PLB2 YMR006C YM8270.08C	Lysophospholipase 2 (EC 3.1.1.5) (Phospholipase B 2)	PLB2_YEAST	Q03674	3.64113	1.1216	2.91193	2.2334	1.83017	3.0938
855155	STO1 CBC1 CBP80 GCR3 SUT1 YMR125W YM8564.07 YM9553.01	Nuclear cap-binding protein complex subunit 1 (80 kDa nuclear cap-binding protein) (CBP80) (NCBP 80 kDa subunit) (Glycolysis regulation protein 3) (Protein SUT1) (Suppressor of TOP1 protein)	NCBP1_YEAST	P34160	3.51943	2.3443	3.5065	5.0487	3.6207	3.59723
854768	CBR1 CBR CBR5 YIL043C	NADH-cytochrome b5 reductase 1 (EC 1.6.2.2) (Microsomal cytochrome b reductase) (P35)	NCB5R_YEAST	P38626	1.5845	1.1216	2.31587	2.1167	1.6972	1.0089
854921	NGL3 YML118W YM7056.08 YM8339.01	Probable RNA exonuclease NGL3 (EC 3.1.-.-)	NGL3_YEAST	Q03210	0.975033	1.1216	1.42393	1.16223	0.638833	1.0089
852513	NGR1 RBP1 YBR212W YBR1459	Negative growth regulatory protein NGR1 (RNA-binding protein RBP1)	NGR1_YEAST	P32831	0.975033	1.1216	1.42393	1.16223	0.638833	0.947933
850435	RSA4 YCR072C YCR72C	Ribosome assembly protein 4 (Notchless protein homolog 1) (Ribosome biogenesis factor RSA4)	NLE1_YEAST	P25382	0.975033	1.1216	1.42393	1.4008	1.35927	1.1385
856272	NCE102 NCE2 RTG2S2 YPR149W P9659.2	Non-classical export protein 2	NCE2_YEAST	Q12207	3.65337	5.0184	6.82597	9.36807	2.55073	2.234
851908	PIB1 YDR313C	E3 ubiquitin-protein ligase PIB1 (EC 2.3.2.27) (Phosphatidylinositol 3-phosphate-binding protein 1) (RING-type E3 ubiquitin transferase PIB1)	PIB1_YEAST	Q06651	1.13757	1.1216	1.42393	1.16223	0.638833	0.765433
852861	PIB2 YGL023C	Phosphatidylinositol 3-phosphate-binding protein 2	PIB2_YEAST	P53191	0.975033	2.01903	1.42393	1.16223	0.638833	0.765433
854545	PIP2 OAF2 YOR363C	Peroxisome proliferation transcriptional regulator (Oleate-activated transcription factor 2)	PIP2_YEAST	P52960	0.975033	1.1216	1.42393	1.5192	0.638833	0.765433
854662	NDC80 HEC1 TID3 YIL144W	Kinetochore protein NDC80 (80 kDa spindle component protein) (Nuclear division cycle protein 80) (Two-hybrid interaction with DMC1 protein 3)	NDC80_YEAST	P40460	0.975033	1.42747	1.42393	1.16223	0.7649	0.765433
855633	NST1 YNL091W N2231	Stress response protein NST1 (Negatively-affecting salt tolerance protein 1)	NST1_YEAST	P53935	0.975033	1.71317	1.7958	1.4008	0.638833	1.0089
851504	PSA1 MPG1 SRB1 VIG9 YDL055C	Mannose-1-phosphate guanyltransferase (EC 2.7.7.13) (ATP-mannose-1-phosphate guanylyltransferase) (GDP-mannose pyrophosphorylase) (NDP-hexose pyrophosphorylase)	MPG1_YEAST	P41940	15.7376	7.7327	8.21573	10.2537	11.9418	16.0426
853540	MIR1 YJR077C J1837	Mitochondrial phosphate carrier protein (Mitochondrial import receptor) (Phosphate transport protein) (PTP) (mPic 1) (p32) [Cleaved into: Mitochondrial phosphate carrier protein, N-terminally processed]	MPCP_YEAST	P23641	4.4421	4.4635	10.9437	7.14907	3.09147	3.64597
853922	NAP1 YKR048C	Nucleosome assembly protein	NAP1_YEAST	P25293	5.36977	4.40717	1.42393	5.83813	7.35563	7.0961
851632	MAK21 NOC1 YDR060W D4237 YD9609.14	Ribosome biogenesis protein MAK21 (Maintenance of killer protein 21) (Nucleolar complex protein 1)	MAK21_YEAST	Q12176	0.975033	1.42657	1.42393	1.85363	0.7649	0.765433
855104	NAM7 IFS2 MOF4 UPF1 YMR080C YM9582.05C	ATP-dependent helicase NAM7 (EC 3.6.4.-) (Nonsense-mediated mRNA decay protein 1) (Nuclear accommodation of mitochondria 7 protein) (Up-frameshift suppressor 1)	NAM7_YEAST	P30771	0.975033	1.69483	1.7212	3.18787	1.355	1.7395
855176	NDE1 NDH1 YMR145C YM9375.14C	External NADH-ubiquinone oxidoreductase 1, mitochondrial (EC 1.6.5.9) (External NADH dehydrogenase 1)	NDH1_YEAST	P40215	2.1942	1.73243	2.3647	2.3308	0.891	1.56447
854919	NDI1 YML120C YM7056.06C	Rotenone-insensitive NADH-ubiquinone oxidoreductase, mitochondrial (EC 1.6.5.9) (Internal NADH dehydrogenase) (NADH:ubiquinone reductase (non-electrogenic))	NDI1_YEAST	P32340	0.975033	1.1216	1.89423	1.16223	0.7649	0.951967
854941	PIF1 TST1 YML061C YM9958.01C	ATP-dependent DNA helicase PIF1 (EC 3.6.4.12) (DNA repair and recombination helicase PIF1) (Petite integration frequency protein 1) (Telomere stability protein 1)	PIF1_YEAST	P07271	0.975033	1.1216	1.42393	1.5192	0.638833	0.765433
856161	TAH18 YPR048W YP9499.06	NADPH-dependent diflavin oxidoreductase 1 (EC 1.18.1.-) (NADPH-dependent FMN and FAD-containing oxidoreductase)	NDOR1_YEAST	Q12181	0.975033	1.1216	1.42393	1.5192	0.638833	0.765433
850440	PAT1 MRT1 YCR077C YCR77C	DNA topoisomerase 2-associated protein PAT1 (Decapping activator and translational repressor PAT1) (Topoisomerase II-associated protein PAT1) (mRNA turnover protein 1)	PAT1_YEAST	P25644	0.975033	1.1216	1.42393	1.16223	0.891	0.765433
854079	MDM20 DEC1 YOL076W	N-terminal acetyltransferase B complex subunit MDM20 (NatB complex subunit MDM20) (Dislikes extra CIN8 protein 1) (Mitochondrial distribution and morphology protein 20)	NAA25_YEAST	Q12387	0.975033	2.01903	1.7212	2.9265	4.40523	0.765433
851858	PEX10 PAS4 YDR265W D9954.8	Peroxisome biogenesis factor 10 (Peroxin-10) (Peroxisomal biogenesis factor 10) (Peroxisome assembly protein 10)	PEX10_YEAST	Q05568	0.975033	1.1216	1.42393	1.87627	0.638833	0.765433
854914	PGA3 NQR1 YML125C YM4987.10C YM7056.01C	Plasma membrane-associated coenzyme Q6 reductase PGA3 (EC 1.6.2.2) (Processing of GAS1 and ALP protein 3)	PGA3_YEAST	Q12746	0.975033	1.1216	1.42393	1.16223	0.7649	0.947933
856163	MAK3 NAA30 YPR051W YP9499.08	N-alpha-acetyltransferase 30 (EC 2.3.1.256) (L-A virus GAG protein N-acetyltransferase subunit MAK3) (Maintenance of killer protein 3) (N-terminal acetyltransferase C complex catalytic subunit MAK3) (NatC complex subunit MAK3) (NatC catalytic subunit)	NAA30_YEAST	Q03503	0.975033	1.4082	1.7958	1.16223	0.638833	0.765433
853609	MGM101 MGM9 YJR144W J2181	Mitochondrial genome maintenance protein MGM101	MG101_YEAST	P32787	1.27973	1.1216	1.42393	1.16223	0.638833	0.765433
853715	MRP8 YKL142W YKL3	Uncharacterized protein MRP8	MRP8_YEAST	P35719	1.61303	1.1216	1.42393	1.16223	0.7649	1.9376
853860	MRT4 YKL009W YKL160	Ribosome assembly factor MRT4 (mRNA turnover protein 4)	MRT4_YEAST	P33201	2.5355	2.6309	2.0185	2.66527	4.4162	2.8584
853294	MRX5 YJL147C J0639	MIOREX complex component 5 (Mitochondrial organization of gene expression protein 5)	MRX5_YEAST	P47007	1.27973	1.42657	1.42393	1.16223	0.854933	0.765433
856070	EGD1 YPL037C	Nascent polypeptide-associated complex subunit beta-1 (NAC-beta-1) (BTF3 homolog EGD1) (Beta-1-NAC) (GAL4 DNA-binding enhancer protein 1)	NACB1_YEAST	Q02642	4.31227	2.01903	1.42393	2.0697	2.12527	3.703
855016	MVP1 YMR004W YM8270.06	Sorting nexin MVP1	MVP1_YEAST	P40959	0.975033	1.71407	1.42393	1.6394	1.14317	0.765433
855911	NAB3 HMD1 YPL190C	Nuclear polyadenylated RNA-binding protein 3	NAB3_YEAST	P38996	3.97463	1.7316	2.09307	2.21247	2.97883	2.91527
853326	NCA3 YJL116C J0748	Beta-glucosidase-like protein NCA3, mitochondrial	NCA3_YEAST	P46955	5.1012	6.49027	11.3673	8.70463	4.09887	4.12923
855925	CBC2 CBP20 MUD13 SAE1 YPL178W	Nuclear cap-binding protein subunit 2 (20 kDa nuclear cap-binding protein) (NCBP 20 kDa subunit) (CBP20)	NCBP2_YEAST	Q08920	1.30013	2.64847	1.42393	2.42667	3.38913	2.24987
855591	KRE33 NAT10 RRA1 YNL132W N1216 N1858	RNA cytidine acetyltransferase (EC 2.3.1.-) (18S rRNA cytosine acetyltransferase) (Killer toxin-resistance protein 33) (Ribosomal RNA cytidine acetyltransferase 1)	NAT10_YEAST	P53914	0.975033	2.61157	2.09307	1.4008	6.23953	0.765433
856249	NAT3 YPR131C	N-terminal acetyltransferase B complex catalytic subunit NAT3 (NatB complex subunit NAT3) (EC 2.3.1.254) (NatB Nalpha terminal acetyltransferase 3)	NAT3_YEAST	Q06504	0.975033	1.1216	1.42393	1.16223	0.891	0.765433
850580	LSB3 YFR024C-A YFR024C	LAS seventeen-binding protein 3 (LAS17-binding protein 3)	LSB3_YEAST	P43603	0.975033	3.24197	3.0597	2.8815	2.93597	1.74697
852779	LSG1 YGL099W	Large subunit GTPase 1 (EC 3.6.1.-)	LSG1_YEAST	P53145	0.975033	2.34187	2.39037	1.4008	3.80647	1.50757
852755	NAB2 YGL122C	Nuclear polyadenylated RNA-binding protein NAB2	NAB2_YEAST	P32505	0.975033	1.1216	1.89423	1.16223	0.638833	0.951967
853729	MYO3 YKL129C	Myosin-3 (Actin-dependent myosin-I MYO3) (Class I unconventional myosin MYO3) (Type I myosin MYO3)	MYO3_YEAST	P36006	0.975033	1.71317	1.42393	1.4008	3.12123	1.56853
851204	MYO4 SHE1 YAL029C FUN22	Myosin-4 (SWI5-dependent HO expression protein 1)	MYO4_YEAST	P32492	0.975033	1.1216	1.7212	1.99637	2.33033	1.13447
852303	MNN2 CRV4 LDB8 TTP1 YBR015C YBR0220	Alpha-1,2-mannosyltransferase MNN2 (EC 2.4.1.-) (Calcium resistance and vanadate sensitivity protein 4) (Mannan synthesis protein MNN2)	MNN2_YEAST	P38069	9.17733	71.9912	103.522	76.5558	21.077	22.3587
854700	MOB1 YIL106W	DBF2 kinase activator protein MOB1 (MPS1 binder 1) (Maintenance of ploidy protein MOB1)	MOB1_YEAST	P40484	0.975033	1.4082	2.66197	1.16223	0.638833	0.765433
852215	PRX1 YBL064C YBL0503 YBL0524	Peroxiredoxin PRX1, mitochondrial (Prx) (EC 1.11.1.15) (1-Cys PRX) (Mitochondrial thiol peroxidase) (mTPx) (Thioredoxin peroxidase)	PRX1_YEAST	P34227	2.38507	1.1216	1.42393	1.16223	0.891	2.5421
852107	PUF6 YDR496C D9719.2	Pumilio homology domain family member 6	PUF6_YEAST	Q04373	0.975033	1.4082	1.42393	1.5192	2.02847	0.765433
851132	PUN1 YLR414C	Protein PUN1 (Plasma membrane protein up-regulated during nitrogen stress 1)	PUN1_YEAST	Q06991	5.67003	8.30563	9.90133	8.58437	3.22007	3.528
852017	ADE8 YDR408C D9509.26	Phosphoribosylglycinamide formyltransferase (EC 2.1.2.2) (5'-phosphoribosylglycinamide transformylase) (GAR transformylase) (GART)	PUR3_YEAST	P04161	4.27947	2.34337	1.7212	1.4008	3.051	3.589
852150	PAD1 POF1 YDR538W	Flavin prenyltransferase PAD1, mitochondrial (EC 2.5.1.129) (Phenylacrylic acid decarboxylase 1) (PAD)	PAD1_YEAST	P33751	0.975033	1.1216	1.42393	1.16223	0.638833	1.0089
852582	PAF1 YBR279W YBR2016	RNA polymerase II-associated protein 1 (Protein PAF1)	PAF1_YEAST	P38351	0.975033	1.1216	1.42393	1.16223	1.31213	0.765433
855201	PAH1 PAP1 SMP2 YMR165C YM8520.14C	Phosphatidic acid phosphohydrolase 1 (PAP1) (EC 3.1.3.4) (Protein SMP2)	PAH1_YEAST	P32567	1.27973	1.1216	1.42393	1.16223	0.638833	0.765433
855422	RIM21 PAL2 YNL294C N0466	pH-response regulator protein palH/RIM21 (Regulator of IME2 protein 21)	PALH_YEAST	P48565	0.975033	1.1216	1.7958	1.49667	1.1071	0.951967
854661	PAN6 YIL145C	Pantoate--beta-alanine ligase (EC 6.3.2.1) (Pantoate-activating enzyme) (Pantothenate synthetase)	PANC_YEAST	P40459	1.13757	1.1216	1.7212	1.49667	0.8078	1.321
856837	UBC6 DOA2 YER100W	Ubiquitin-conjugating enzyme E2 6 (EC 2.3.2.23) (E2 ubiquitin-conjugating enzyme 6) (Ubiquitin carrier protein UBC6) (Ubiquitin-protein ligase UBC6)	UBC6_YEAST	P33296	0.975033	1.1216	1.42393	1.16223	0.7649	0.765433
853567	URA8 YJR103W J1962	CTP synthase 2 (EC 6.3.4.2) (CTP synthetase 2) (UTP--ammonia ligase 2)	URA8_YEAST	P38627	2.06817	2.89827	3.43173	2.11483	5.01103	3.46703
852221	YBL059W YBL0508 YBL0516	Uncharacterized protein YBL059W	YBF9_YEAST	P34224	0.975033	1.1216	1.42393	1.4008	0.638833	0.765433
850375	YCR016W YCR16W	Uncharacterized protein YCR016W	YCQ6_YEAST	P25617	0.975033	1.1216	1.42393	1.16223	1.31213	0.765433
850410	YCR043C YCR43C YCR725	Uncharacterized protein YCR043C	YCT3_YEAST	P25361	0.975033	2.59153	1.89423	2.11483	1.23317	0.765433
851482	VAM6 CVT4 VPL18 VPL22 VPS39 YDL077C	Vacuolar morphogenesis protein 6 (Vacuolar protein sorting-associated protein 39)	VAM6_YEAST	Q07468	0.975033	1.1216	1.42393	1.6394	0.638833	0.765433
850573	YFR018C	Uncharacterized protein YFR018C	YFI8_YEAST	P43599	7.7406	1.1216	1.42393	1.16223	0.638833	9.83017
854692	POR2 YIL114C	Mitochondrial outer membrane protein porin 2 (Voltage-dependent anion-selective channel protein 2) (VDAC-2)	VDAC2_YEAST	P40478	0.975033	1.1216	1.42393	1.16223	0.7649	0.765433
855842	VMA11 CLS9 TFP3 YPL234C P1064	V-type proton ATPase subunit c' (V-ATPase subunit c') (Proteolipid protein VMA11) (Trifluoperazine resistance protein 3) (V-ATPase 16 kDa proteolipid subunit 2) (Vacuolar proton pump c' subunit)	VATL2_YEAST	P32842	0.975033	1.1216	1.7958	2.47367	1.19713	0.765433
856865	VFA1 YER128W SYGP-ORF44	VPS4-associated protein 1	VFA1_YEAST	P40080	0.975033	1.1216	1.42393	1.16223	0.638833	0.951967
853335	UTP10 YJL109C J0808	U3 small nucleolar RNA-associated protein 10 (U3 snoRNA-associated protein 10) (U three protein 10) (U3 protein 10 required for transcription) (t-UTP10)	UTP10_YEAST	P42945	0.975033	1.42747	1.42393	1.16223	2.58683	0.765433
853029	UTP8 YGR128C	U3 small nucleolar RNA-associated protein 8 (U3 snoRNA-associated protein 8) (U three protein 8) (U3 protein 8 required for transcription) (t-UTP8)	UTP8_YEAST	P53276	0.975033	1.4082	1.42393	1.4008	0.7649	0.765433
853508	UTR1 YJR049C J1655	NAD(+) kinase (EC 2.7.1.23) (Unknown transcript 1 protein)	UTR1_YEAST	P21373	0.975033	2.01997	1.42393	2.0922	1.1071	0.765433
853782	VMA5 VAT3 VATC YKL080W YKL410	V-type proton ATPase subunit C (V-ATPase subunit C) (V-ATPase 42 kDa subunit) (Vacuolar proton pump subunit C)	VATC_YEAST	P31412	9.9422	7.38783	5.26493	7.55707	7.14103	9.10703
851641	DOA4 DOS1 MUT4 NPI2 SSV7 UBP4 YDR069C D4270 YD8554.02C YD9609.23C	Ubiquitin carboxyl-terminal hydrolase 4 (EC 3.4.19.12) (Deubiquitinating enzyme 4) (Ubiquitin thioesterase 4) (Ubiquitin-specific-processing protease 4) (Vacuole biogenesis protein SSV7)	UBP4_YEAST	P32571	0.975033	1.1216	1.42393	1.16223	0.854933	1.0089
851930	UBX5 YDR330W	UBX domain-containing protein 5	UBX5_YEAST	Q06682	0.975033	1.1216	1.42393	1.16223	0.638833	1.13043
856689	RIP1 YEL024W	Cytochrome b-c1 complex subunit Rieske, mitochondrial (EC 1.10.2.2) (Complex III subunit 5) (Rieske iron-sulfur protein) (RISP) (Ubiquinol-cytochrome c reductase iron-sulfur subunit)	UCRI_YEAST	P08067	49.0723	10.7564	10.1284	10.4046	14.6806	36.1801
851337	UFD2 YDL190C D1255	E4 ubiquitin-protein ligase UFD2 (EC 2.3.2.27) (RING-type E3 ubiquitin transferase UFD2) (Ubiquitin conjugation factor E4) (Ubiquitin fusion degradation protein 2) (UB fusion protein 2)	UFD2_YEAST	P54860	1.44227	1.1216	1.7212	1.16223	1.355	0.765433
853830	UGP1 YKL035W YKL248	UTP--glucose-1-phosphate uridylyltransferase (EC 2.7.7.9) (UDP-glucose pyrophosphorylase) (UDPGP) (UGPase)	UGPA1_YEAST	P32861	6.3253	16.8112	12.8059	13.6023	12.8292	6.78357
852477	FZO1 YBR179C YBR1241	Mitofusin FZO1 (EC 3.6.5.-) (Transmembrane GTPase FZO1)	FZO1_YEAST	P38297	0.975033	1.1216	2.0185	1.4008	0.638833	0.947933
851087	ELO3 APA1 SRE1 SUR4 VBM1 YLR372W L8039.2	Elongation of fatty acids protein 3 (EC 2.3.1.199) (3-keto acyl-CoA synthase ELO3) (Affecting plasma membrane ATPase activity protein 1) (Suppressor of RAD3 essential function protein 1) (Suppressor of Rvs161 and Rvs167 mutations protein 4) (Very-long-chain 3-oxoacyl-CoA synthase 3) (v-SNARE bypass mutant gene 1 protein)	ELO3_YEAST	P40319	0.975033	1.42747	1.89423	1.73523	0.854933	0.765433
853589	ENT3 YJR125C J2048	Epsin-3	ENT3_YEAST	P47160	3.31593	1.1216	1.42393	1.4008	1.66117	2.67587
850621	ENT4 YLL038C	Epsin-4	ENT4_YEAST	Q07872	0.975033	1.4082	1.42393	1.16223	0.638833	0.765433
855068	ERB1 YMR049C YM9796.02C	Ribosome biogenesis protein ERB1 (Eukaryotic ribosome biogenesis protein 1)	ERB1_YEAST	Q04660	0.975033	1.71407	1.42393	1.49667	3.89383	2.29103
852039	TIF35 YDR429C D9461.16	Eukaryotic translation initiation factor 3 subunit G (eIF3g) (Eukaryotic translation initiation factor 3 RNA-binding subunit) (eIF-3 RNA-binding subunit) (Translation initiation factor eIF3 p33 subunit) (eIF3 p33)	EIF3G_YEAST	Q04067	2.2429	2.32493	3.15803	3.14257	5.5294	2.78967
853818	ELM1 YKL048C YKL261	Serine/threonine-protein kinase ELM1 (EC 2.7.11.1)	ELM1_YEAST	P32801	0.975033	1.1216	1.42393	1.16223	0.891	0.765433
853550	EMC2 YJR088C J1875	ER membrane protein complex subunit 2	EMC2_YEAST	P47133	0.975033	1.1216	1.42393	1.49667	0.638833	0.765433
853169	ENO1 ENOA HSP48 YGR254W G9160	Enolase 1 (EC 4.2.1.11) (2-phospho-D-glycerate hydro-lyase 1) (2-phosphoglycerate dehydratase 1)	ENO1_YEAST	P00924	146.128	136.132	133.913	145.303	129.037	171.242
850903	ENT2 YLR206W	Epsin-2	ENT2_YEAST	Q05785	0.975033	2.3233	1.7958	2.11483	1.4922	0.951967
854420	ENV9 YOR246C	Probable oxidoreductase ENV9 (EC 1.1.1.-) (Late endosome and vacuole interface protein 9)	ENV9_YEAST	Q08651	0.975033	1.1216	1.42393	1.16223	0.7649	0.765433
853255	GON7 LDB6 PCC2 YJL184W J0420	EKC/KEOPS complex subunit GON7 (Low-dye-binding protein 6) (Polarized growth chromatin-associated controller 2)	GON7_YEAST	P46984	0.975033	1.42747	1.89423	1.16223	0.854933	1.0089
855447	GOR1 YNL274C N0631	Glyoxylate reductase 1 (EC 1.1.1.26)	GOR1_YEAST	P53839	3.3568	1.1216	1.42393	1.16223	1.22893	3.29683
856354	GOS1 YHL031C	Golgi SNAP receptor complex member 1 (Golgi SNARE protein 1) (Protein transport protein GOS1)	GOSR1_YEAST	P38736	0.975033	1.4082	1.7212	1.75777	1.86377	0.765433
850836	ACF2 ENG2 PCA1 YLR144C L3180	Endo-1,3(4)-beta-glucanase 2 (Endo-1,3-beta-glucanase 2) (Endo-1,4-beta-glucanase 2) (EC 3.2.1.6) (Laminarinase-2)	ENG2_YEAST	Q12168	0.975033	1.1216	1.7958	2.35343	0.638833	0.765433
852117	GMC1 YDR506C D9719.12	Putative multicopper oxidase GMC1 (EC 1.-.-.-) (Grand meiotic recombination cluster protein 1)	GMC1_YEAST	Q04399	0.975033	1.73243	4.74463	4.45267	0.638833	1.37793
856761	HVG1 YEM9 YER039C	Probable GDP-mannose transporter 2 (GMT 2)	GMT2_YEAST	P0CE11	0.975033	1.1216	1.42393	1.4008	0.7649	0.765433
854498	GNT1 YOR320C O6145	Glucose N-acetyltransferase 1 (EC 2.4.1.-) (N-acetylglucosaminyltransferase)	GNT1_YEAST	Q12096	0.975033	3.77607	1.42393	1.99637	1.8662	0.765433
851731	ENT5 YDR153C	Epsin-5	ENT5_YEAST	Q03769	0.975033	1.1216	1.42393	1.16223	0.7649	0.765433
852549	ENP1 MEG1 YBR247C YBR1635	Essential nuclear protein 1	ENP1_YEAST	P38333	0.975033	1.1216	1.42393	1.4008	1.3954	0.951967
856394	GPA1 CDC70 DAC1 SCG1 YHR005C	Guanine nucleotide-binding protein alpha-1 subunit (GP1-alpha)	GPA1_YEAST	P08539	3.79557	4.69233	5.6859	5.09933	1.07107	0.765433
850790	ERG27 YLR100W	3-keto-steroid reductase (EC 1.1.1.270)	ERG27_YEAST	Q12452	0.975033	1.73243	2.1915	2.9039	1.01707	0.947933
854095	GPD2 GPD3 YOL059W O1222	Glycerol-3-phosphate dehydrogenase [NAD(+)] 2, mitochondrial (EC 1.1.1.8)	GPD2_YEAST	P41911	2.38507	2.03933	1.42393	2.3308	3.0192	3.27683
854935	ERV41 YML067C	ER-derived vesicles protein ERV41	ERV41_YEAST	Q04651	0.975033	2.32407	2.09307	3.73833	1.65433	0.951967
855373	ERR3 YMR323W YM9924.15	Enolase-related protein 3 (EC 4.2.1.11) (2-phospho-D-glycerate hydro-lyase) (2-phosphoglycerate dehydratase)	ERR3_YEAST	P42222	2.07217	1.1216	1.42393	1.49667	0.638833	1.8726
852990	ESP1 YGR098C	Separin (EC 3.4.22.49) (Separase)	ESP1_YEAST	Q03018	0.975033	1.1216	1.42393	1.16223	1.0239	0.765433
855389	EGT2 YNL327W N0320	Protein EGT2 (Early G1 transcript 2)	EGT2_YEAST	P42835	41.9196	22.6123	20.9577	16.1145	16.8917	33.8313
850496	EMP47 YFL048C	Protein EMP47 (47 kDa endomembrane protein) (Endosomal P44 protein)	EMP47_YEAST	P43555	8.50553	36.3739	44.6822	46.9917	21.1286	16.6602
856579	ENO2 ENOB YHR174W	Enolase 2 (EC 4.2.1.11) (2-phospho-D-glycerate hydro-lyase 2) (2-phosphoglycerate dehydratase 2)	ENO2_YEAST	P00925	222.789	200.455	191.525	206.486	198.092	258.452
853628	EMC3 AIM27 YKL207W	ER membrane protein complex subunit 3 (Altered inheritance rate of mitochondria protein 27)	EMC3_YEAST	P36039	1.13757	2.03833	1.7958	1.75777	1.19287	2.04347
851100	IKI3 ELP1 TOT1 YLR384C L3502.7	Elongator complex protein 1 (Gamma-toxin target 1) (Protein IKI3)	ELP1_YEAST	Q06706	1.4627	1.69483	1.42393	1.49667	4.64943	1.9295
852128	EMI2 YDR516C D9719.21	Putative glucokinase-2 (EC 2.7.1.2) (Early meiotic induction protein 2) (Glucose kinase 2) (GLK-2)	EMI2_YEAST	Q04409	7.92523	17.0509	9.43493	14.5067	7.07573	9.11463
855804	DSE4 ENG1 YNR067C N3547	Endo-1,3(4)-beta-glucanase 1 (Endo-1,3-beta-glucanase 1) (Endo-1,4-beta-glucanase 1) (EC 3.2.1.6) (Daughter specific expression protein 4) (Laminarinase-1)	ENG1_YEAST	P53753	22.9212	23.8847	69.0132	47.3698	15.4947	19.1566
852647	VRG4 GOG5 LDB3 MCD3 VAN2 VIG4 YGL225W	GDP-mannose transporter 1 (GMT 1) (Low dye-binding protein 3) (Morphogenesis checkpoint-dependent protein 3) (Vanadate resistance glycosylation protein 4)	GMT1_YEAST	P40107	0.975033	1.1216	1.42393	1.6394	1.1071	0.765433
854836	FLO11 MAL5 MUC1 S1 S2 YIR019C	Flocculation protein FLO11 (Flo11p) (Flocculin-11) (Mucin-like protein 1)	FLO11_YEAST	P08640	0.975033	1.42657	1.7212	1.16223	0.854933	0.765433
856569	DNA2 YHR164C	DNA replication ATP-dependent helicase/nuclease DNA2 [Includes: DNA replication nuclease DNA2 (EC 3.1.-.-); DNA replication ATP-dependent helicase DNA2 (EC 3.6.4.12)]	DNA2_YEAST	P38859	1.27973	2.0367	1.7958	1.16223	0.638833	0.765433
853604	HOM6 YJR139C J2132	Homoserine dehydrogenase (HDH) (EC 1.1.1.3)	DHOM_YEAST	P31116	8.922	19.4393	26.977	22.8837	9.33993	7.88797
856638	DLD3 YEL071W	D-2-hydroxyglutarate--pyruvate transhydrogenase DLD3 (D-2HG--pyruvate transhydrogenase DLD3) (EC 1.1.99.40) ((R)-2-hydroxyglutarate--pyruvate transhydrogenase) (D-lactate dehydrogenase [cytochrome] 3) (EC 1.1.2.4) (D-lactate ferricytochrome C oxidoreductase) (D-LCR)	DLD3_YEAST	P39976	7.25707	1.4082	1.7212	1.16223	7.96927	7.39677
851420	RDI1 YDL135C D2175	Rho GDP-dissociation inhibitor (Rho GDI)	GDIR_YEAST	Q12434	6.76423	7.99863	7.6705	7.8939	3.2423	5.1799
855862	DIM1 YPL266W	Dimethyladenosine transferase (EC 2.1.1.183) (18S rRNA (adenine(1779)-N(6)/adenine(1780)-N(6))-dimethyltransferase) (18S rRNA dimethylase) (S-adenosylmethionine-6-N', N'-adenosyl(rRNA) dimethyltransferase)	DIM1_YEAST	P41819	0.975033	2.03747	1.7212	1.16223	1.48537	0.765433
856515	DMA1 CHF1 YHR115C	E3 ubiquitin-protein ligase DMA1 (EC 2.3.2.27) (Checkpoint forkhead associated with RING domains-containing protein 1) (Defective in mitotic arrest protein 1) (RING-type E3 ubiquitin transferase DMA1)	DMA1_YEAST	P38823	0.975033	1.1216	1.42393	1.5192	0.7649	0.765433
856876	GDI1 SEC19 YER136W	Rab GDP-dissociation inhibitor (Rab GDI) (Secretory pathway GDP dissociation inhibitor)	GDI1_YEAST	P39958	20.8405	3.22257	6.78087	10.094	5.17343	16.5544
851797	GCD6 TIF225 YDR211W YD8142.12 YD8142B.03	Translation initiation factor eIF-2B subunit epsilon (GCD complex subunit GCD6) (Guanine nucleotide exchange factor subunit GCD6) (eIF-2B GDP-GTP exchange factor subunit epsilon)	EI2BE_YEAST	P32501	0.975033	2.34257	1.42393	1.4008	4.4415	0.765433
850889	HCR1 YLR192C L8167.11	Eukaryotic translation initiation factor 3 subunit J (eIF3j) (Eukaryotic translation initiation factor 3 30 kDa subunit) (eIF-3 30 kDa)	EIF3J_YEAST	Q05775	1.45047	1.1216	1.42393	1.16223	0.638833	0.947933
856002	ELP4 HAP1 TOT7 YPL101W	Elongator complex protein 4 (Gamma-toxin target 7) (HAT-associated protein 1)	ELP4_YEAST	Q02884	0.975033	1.71407	1.42393	1.16223	0.7649	0.765433
853114	ELP2 TOT2 YGR200C G7725	Elongator complex protein 2 (Gamma-toxin target 2)	ELP2_YEAST	P42935	0.975033	5.32453	4.39877	4.66877	1.96053	2.05917
855403	EMW1 YNL313C N0364	Essential for maintenance of the cell wall protein 1	EMW1_YEAST	P42842	1.13757	2.01997	2.39037	3.02233	1.9923	0.947933
854007	ENB1 ARN4 YOL158C	Siderophore iron transporter ENB1 (Enterobactin permease) (Siderophore iron transporter ARN4)	ENB1_YEAST	Q08299	0.975033	1.4082	1.42393	1.16223	0.638833	0.765433
850747	SHM2 SHMT2 YLR058C L2156	Serine hydroxymethyltransferase, cytosolic (SHMT) (EC 2.1.2.1) (Glycine hydroxymethyltransferase) (Serine methylase)	GLYC_YEAST	P37291	32.5231	24.1236	11.3682	14.1031	36.6459	31.3208
852565	SHM1 SHMT1 YBR263W YBR1732	Serine hydroxymethyltransferase, mitochondrial (SHMT) (EC 2.1.2.1) (Glycine hydroxymethyltransferase) (Serine methylase)	GLYM_YEAST	P37292	11.4487	3.5084	1.7212	2.0697	4.42303	9.1596
850758	MEF1 YLR069C L2195	Elongation factor G, mitochondrial (EF-Gmt) (Elongation factor G 1, mitochondrial) (mEF-G 1) (Elongation factor G1)	EFGM_YEAST	P25039	0.975033	1.1216	1.42393	1.16223	0.854933	0.765433
853593	EFM3 YJR129C J2061	Protein-lysine N-methyltransferase EFM3 (EC 2.1.1.-) (Elongation factor methyltransferase 3)	EFM3_YEAST	P47163	0.975033	1.1216	1.89423	1.16223	0.638833	0.765433
852974	GCD2 TIF224 YGR083C	Translation initiation factor eIF-2B subunit delta (GCD complex subunit GCD2) (Guanine nucleotide exchange factor subunit GCD2) (eIF-2B GDP-GTP exchange factor subunit delta)	EI2BD_YEAST	P12754	0.975033	1.1216	1.42393	1.16223	1.52153	0.765433
854379	DED1 SPP81 YOR204W	ATP-dependent RNA helicase DED1 (EC 3.6.4.13) (DEAD box protein 1)	DED1_YEAST	P06634	7.71283	10.1773	3.90203	8.48823	22.4774	10.9635
851621	DET1 YDR051C D4202	Broad-range acid phosphatase DET1 (EC 3.1.3.-) (Decreased ergosterol transport protein 1)	DET1_YEAST	Q99288	0.975033	2.34257	1.42393	1.16223	0.638833	0.947933
856423	DAP2 YHR028C	Dipeptidyl aminopeptidase B (DPAP B) (EC 3.4.14.-) (YSCV)	DAP2_YEAST	P18962	1.5845	1.1216	1.42393	1.4008	0.638833	1.3739
856227	DBF20 YPR111W	Serine/threonine-protein kinase DBF20 (EC 2.7.11.1)	DBF20_YEAST	P32328	0.975033	1.1216	1.42393	1.5192	0.638833	0.765433
851530	DBP10 YDL031W D2770	ATP-dependent RNA helicase DBP10 (EC 3.6.4.13) (DEAD box protein 10)	DBP10_YEAST	Q12389	0.975033	1.1216	2.2661	1.87627	0.638833	0.947933
852802	DBP3 YGL078C	ATP-dependent RNA helicase DBP3 (EC 3.6.4.13) (DEAD box protein 3) (Helicase CA3)	DBP3_YEAST	P20447	3.33233	8.01867	9.207	12.8101	8.83243	6.16017
853894	DBP7 YKR024C	ATP-dependent RNA helicase DBP7 (EC 3.6.4.13) (DEAD box protein 7)	DBP7_YEAST	P36120	0.975033	1.4082	1.7212	1.16223	0.638833	0.765433
853820	DCW1 YKL046C YKL259	Mannan endo-1,6-alpha-mannosidase DCW1 (EC 3.2.1.101) (Defective cell wall 1) (Endo-alpha-1->6-D-mannanase DCW1)	DCW1_YEAST	P36091	2.2104	4.9808	9.3071	9.18073	1.95623	1.37793
853507	CYC1 YJR048W J1653	Cytochrome c iso-1	CYC1_YEAST	P00044	91.3836	65.1193	70.2397	68.1611	36.6643	58.0941
854359	TUF1 TUFM YOR187W	Elongation factor Tu, mitochondrial (tufM)	EFTU_YEAST	P02992	4.86097	1.1216	1.42393	3.21433	1.52153	1.9417
851733	CPR1 CPH1 CYP1 SCC1 YDR155C YD8358.10C	Peptidyl-prolyl cis-trans isomerase (PPIase) (EC 5.2.1.8) (Cyclophilin) (CPH) (Cyclosporin A-binding protein) (PPI-II) (Rotamase)	CYPH_YEAST	P14832	14.9598	12.9944	14.9162	11.9023	8.32313	12.3577
853471	TMA22 RBF22 YJR014W J1446 YJR83.12	Translation machinery-associated protein 22 (Density-regulated protein homolog)	DENR_YEAST	P47089	1.5845	1.1216	1.7958	2.0922	3.263	1.56043
854334	DDP1 YOR163W O3575	Diphosphoinositol polyphosphate phosphohydrolase DDP1 (EC 3.6.1.52) (Diadenosine 5',5'''-P1,P6-hexaphosphate hydrolase) (Ap6A hydrolase) (Diadenosine and diphosphoinositol polyphosphate phosphohydrolase 1) (Diadenosine hexaphosphate hydrolase (AMP-forming)) (EC 3.6.1.60)	DDP1_YEAST	Q99321	0.975033	1.1216	1.42393	1.16223	0.7649	0.765433
855364	DIA1 YMR316W YM9924.08	Protein DIA1 (Digs into agar protein 1)	DIA1_YEAST	P54005	0.975033	1.1216	1.42393	1.16223	0.638833	0.951967
855607	DMA2 CHF2 YNL116W N1925	E3 ubiquitin-protein ligase DMA2 (EC 2.3.2.27) (Checkpoint forkhead associated with RING domains-containing protein 1) (Defective in mitotic arrest protein 2) (RING-type E3 ubiquitin transferase DMA2)	DMA2_YEAST	P53924	0.975033	1.1216	1.42393	1.16223	0.891	0.765433
850974	DCS1 YLR270W	m7GpppX diphosphatase (EC 3.6.1.59) (DCS-1) (Hint-related 7meGMP-directed hydrolase 1) (Protein Dcs1p) (Scavenger mRNA-decapping enzyme DcpS)	DCPS_YEAST	Q06151	12.6875	7.99937	9.1372	9.68293	6.76227	7.57133
851220	DEP1 FUN54 YAL013W	Transcriptional regulatory protein DEP1	DEP1_YEAST	P31385	1.13757	1.1216	1.42393	1.16223	0.638833	0.765433
856465	DYS1 YHR068W	Deoxyhypusine synthase (DHS) (EC 2.5.1.46)	DHYS_YEAST	P38791	12.6421	13.682	6.75397	9.37303	11.4312	11.7851
855907	DDC1 YPL194W	DNA damage checkpoint protein 1	DDC1_YEAST	Q08949	0.975033	1.1216	1.42393	1.16223	0.7649	0.765433
853811	DEF1 RIP1 VID31 YKL054C YKL308	RNA polymerase II degradation factor 1 (RRM3-interacting protein 1)	DEF1_YEAST	P35732	0.975033	1.1216	1.42393	1.16223	0.638833	1.0089
855278	DFG5 YMR238W YM9959.20	Mannan endo-1,6-alpha-mannosidase DFG5 (EC 3.2.1.101) (Endo-alpha-1->6-D-mannanase DFG5)	DFG5_YEAST	Q05031	0.975033	3.2203	7.0253	6.1504	1.44087	0.951967
851237	GDH3 YAL062W FUN51	NADP-specific glutamate dehydrogenase 2 (NADP-GDH 2) (EC 1.4.1.4) (NADP-dependent glutamate dehydrogenase 2)	DHE5_YEAST	P39708	19.7343	16.0417	20.906	17.6237	7.3668	11.7817
851758	SDH4 ACN18 YDR178W YD9395.11	Succinate dehydrogenase [ubiquinone] cytochrome b small subunit, mitochondrial (CybS) (Succinate-ubiquinone reductase membrane anchor subunit)	DHSD_YEAST	P37298	1.13757	1.1216	1.42393	1.16223	0.638833	0.765433
853906	DID2 CHM1 FTI1 VPS46 YKR035W-A	Vacuolar protein-sorting-associated protein 46 (Charged multivesicular body protein 1) (DOA4-independent degradation protein 2) (Fifty two inhibitor 1)	DID2_YEAST	P69771	0.975033	1.1216	1.42393	1.16223	0.7649	0.947933
855933	DAP1 YPL170W P2515	Damage response protein 1	DAP1_YEAST	Q12091	1.13757	1.1216	1.42393	1.16223	0.638833	0.951967
854927	DAT1 DAT YML113W YM8339.06	Oligo(A)/oligo(T)-binding protein (Datin)	DATI_YEAST	P13483	1.13757	1.1216	1.42393	1.16223	0.638833	0.765433
854344	DCS2 YOR173W O3625	Inactive diphosphatase DCS2 (Histidine triad protein) (Protein Dcs2p)	DCS2_YEAST	Q12123	5.43513	2.34337	3.6795	3.8342	3.57103	4.21787
850992	CTS1 SCW2 YLR286C L8003.13	Endochitinase (EC 3.2.1.14) (Soluble cell wall protein 2)	CHIT_YEAST	P29029	8.42493	21.1794	32.7071	22.7593	8.2635	7.85647
852551	ARO4 YBR249C YBR1701	Phospho-2-dehydro-3-deoxyheptonate aldolase, tyrosine-inhibited (EC 2.5.1.54) (3-deoxy-D-arabino-heptulosonate 7-phosphate synthase) (DAHP synthase) (Phospho-2-keto-3-deoxyheptonate aldolase)	AROG_YEAST	P32449	6.8173	4.38713	2.0185	3.33443	3.30593	8.3268
856173	ARO7 OSM2 YPR060C YP9499.15C	Chorismate mutase (CM) (EC 5.4.99.5)	CHMU_YEAST	P32178	6.01583	1.1216	1.42393	1.16223	2.49683	5.30157
855049	ARP9 SWP59 YMR033W YM9973.07	Actin-like protein ARP9 (Chromatin structure-remodeling complex protein ARP9) (SWI/SNF complex component ARP9)	ARP9_YEAST	Q05123	0.975033	1.1216	1.42393	1.16223	0.638833	1.1385
855665	ARP5 YNL059C N2430 YNL2430C	Actin-related protein 5 (Actin-like protein ARP5)	ARP5_YEAST	P53946	0.975033	1.1216	1.42393	1.16223	0.7649	0.765433
853856	ARC19 YKL013C YKL166	Actin-related protein 2/3 complex subunit 4 (Arp2/3 complex 20 kDa) (p20-ARC)	ARPC4_YEAST	P33204	2.38507	2.32407	2.39037	2.56943	2.77383	2.91937
852577	CHK1 YBR274W YBR1742	Serine/threonine-protein kinase CHK1 (EC 2.7.11.1) (Checkpoint kinase 1)	CHK1_YEAST	P38147	0.975033	1.1216	1.42393	1.5192	0.638833	0.951967
853212	COS6 YGR295C	Protein COS6	COS6_YEAST	P53344	0.975033	2.01903	2.46503	1.4008	0.638833	0.765433
851348	COS7 YDL248W	Protein COS7	COS7_YEAST	Q07788	0.975033	3.79703	3.33113	2.9265	1.14317	0.765433
856337	COS8 YHL048W	Protein COS8	COS8_YEAST	P38723	0.975033	1.42747	1.42393	1.16223	0.638833	0.765433
851963	BCP1 YDR361C	Protein BCP1	BCP1_YEAST	Q06338	1.27973	1.1216	1.42393	1.16223	2.7309	0.765433
856615	BAT1 ECA39 TWT1 YHR208W	Branched-chain-amino-acid aminotransferase, mitochondrial (BCAT) (EC 2.6.1.42) (Protein ECA39) (Protein TWT1)	BCA1_YEAST	P38891	6.20373	4.3506	1.89423	1.97383	4.17257	5.05833
851492	COX9 YDL067C D2520	Cytochrome c oxidase subunit 7A (EC 1.9.3.1) (Cytochrome c oxidase polypeptide VIIA)	COX9_YEAST	P07255	0.975033	1.1216	2.3647	1.16223	0.7649	1.13447
853199	BGL2 SCW9 YGR282C	Glucan 1,3-beta-glucosidase (EC 3.2.1.58) (Exo-1,3-beta-glucanase) (GP29) (Soluble cell wall protein 9)	BGL2_YEAST	P15703	98.1286	70.3872	109.826	85.6822	41.948	90.1007
855450	BNI1 PPF3 SHE5 YNL271C N0646	Protein BNI1 (Pointed projection formation protein 3) (Sensitive to high expression protein 5) (Synthetic lethal 39)	BNI1_YEAST	P41832	1.13757	2.93693	1.42393	1.16223	0.638833	0.765433
852589	APE3 YBR286W YBR2024	Aminopeptidase Y (EC 3.4.11.15)	APE3_YEAST	P37302	13.1474	93.3783	94.7272	68.6918	26.9268	18.1712
855005	YAP1 PAR1 PDR4 SNQ3 YML007W YM9571.12	AP-1-like transcription factor YAP1 (Phenanthroline resistance protein PAR1) (Pleiotropic drug resistance protein PDR4)	AP1_YEAST	P19880	0.975033	1.1216	1.89423	1.16223	0.638833	0.765433
853746	APN1 YKL114C YKL513	DNA-(apurinic or apyrimidinic site) lyase 1 (EC 4.2.99.18) (Apurinic-apyrimidinic endonuclease 1) (AP endonuclease 1)	APN1_YEAST	P22936	1.28793	1.1216	1.42393	1.16223	0.8078	0.947933
852031	ARO80 YDR421W D9461.10	Transcriptional activator ARO80	ARO80_YEAST	Q04052	1.7756	2.0182	2.3647	1.97383	0.638833	1.74697
856539	ARO9 YHR137W	Aromatic amino acid aminotransferase 2 (EC 2.6.1.57) (Aromatic amino acid aminotransferase II) (Aromatic amino acid-requiring protein 9) (Kynurenine aminotransferase I) (KAT I) (EC 2.6.1.7)	ARO9_YEAST	P38840	3.98303	2.57327	3.82743	5.24043	13.7695	7.15717
856099	CHL1 CTF1 YPL008W YP8132.05	ATP-dependent DNA helicase CHL1 (EC 3.6.4.12) (Chromosome loss protein 1) (Chromosome transmission fidelity protein 1)	CHL1_YEAST	P22516	0.975033	1.42657	1.42393	1.16223	0.638833	0.765433
852729	ARO2 YGL148W	Chorismate synthase (EC 4.2.3.5) (5-enolpyruvylshikimate-3-phosphate phospholyase)	AROC_YEAST	P28777	2.2512	2.2874	1.89423	1.4008	0.638833	1.62143
851532	ARP2 ACT2 YDL029W D2778	Actin-related protein 2 (Actin-like protein ARP2) (Actin-like protein 2)	ARP2_YEAST	P32381	7.9046	8.3233	7.74503	7.77183	11.5645	8.26997
850328	BIK1 YCL029C YCL29C	Nuclear fusion protein BIK1	BIK1_YEAST	P11709	0.975033	1.1216	1.42393	1.5192	0.638833	0.765433
853203	BIO2 YGR286C	Biotin synthase, mitochondrial (EC 2.8.1.6)	BIOB_YEAST	P32451	0.975033	1.1216	1.7212	1.49667	0.638833	1.0089
855884	BMS1 YPL217C	Ribosome biogenesis protein BMS1	BMS1_YEAST	Q08965	0.975033	1.1216	1.42393	1.16223	0.7649	0.765433
853770	BUD2 CLA2 ERC25 YKL092C YKL424	Inhibitory regulator protein BUD2/CLA2 (Bud site selection protein 2)	BUD2_YEAST	P33314	1.27973	1.1216	1.7958	1.16223	0.638833	0.765433
851488	BDF2 YDL070W	Bromodomain-containing factor 2	BDF2_YEAST	Q07442	0.975033	1.42657	1.42393	1.16223	0.638833	0.765433
851239	BDH1 BDH YAL060W FUN49	(R,R)-butanediol dehydrogenase (EC 1.1.1.4)	BDH1_YEAST	P39714	0.975033	2.62997	1.42393	1.16223	0.7649	0.765433
851238	BDH2 YAL061W FUN50	Probable diacetyl reductase [(R)-acetoin forming] 2 (EC 1.1.1.303)	BDH2_YEAST	P39713	1.13757	1.1216	1.42393	1.16223	0.638833	0.765433
854622	COX2 OXI1 Q0250	Cytochrome c oxidase subunit 2 (EC 1.9.3.1) (Cytochrome c oxidase polypeptide II)	COX2_YEAST	P00410	0.975033	1.1216	1.42393	1.16223	0.7649	0.765433
856899	BEM2 IPL2 SUP9 YER155C	GTPase-activating protein BEM2/IPL2 (Bud emergence protein 2)	BEM2_YEAST	P39960	1.28793	1.1216	1.42393	1.16223	0.638833	0.765433
855942	BEM4 YPL161C P2561	Bud emergence protein 4	BEM4_YEAST	P39011	0.975033	1.1216	1.42393	1.49667	0.638833	0.765433
850541	BLM10 BLM3 YFL007W YFL006W	Proteasome activator BLM10 (Bleomycin resistance protein BLM10)	BLM10_YEAST	P43583	0.975033	1.42747	2.46503	2.1881	1.07107	1.2524
856850	BOI2 BEB1 YER114C	Protein BOI2 (Protein BEB1)	BOI2_YEAST	P39969	0.975033	1.4082	1.42393	1.16223	0.638833	0.765433
851485	BRE1 YDL074C	E3 ubiquitin-protein ligase BRE1 (EC 2.3.2.27) (Brefeldin A-sensitivity protein 1) (RING-type E3 ubiquitin transferase BRE1)	BRE1_YEAST	Q07457	0.975033	1.1216	1.42393	1.49667	0.981	0.765433
855820	BBP1 YPL255W P0745	Spindle pole component BBP1 (BFR1-binding protein 1)	BBP1_YEAST	Q12365	0.975033	1.1216	1.42393	1.16223	0.638833	0.951967
855482	LAP3 BLH1 GAL6 YCP1 YNL239W N1118	Cysteine proteinase 1, mitochondrial (EC 3.4.22.40) (Bleomycin hydrolase) (BLM hydrolase) (Homocysteine-thiolactonase) (HTLase) (Hcy-thiolactonase) (Leucine aminopeptidase 3) (Y3)	BLH1_YEAST	Q01532	6.24427	4.98287	4.9674	4.22037	2.68373	4.37633
856924	BMH1 YER177W	Protein BMH1	BMH1_YEAST	P29311	19.126	17.3367	16.4076	19.5782	14.7934	15.1876
850767	BOS1 YLR078C L9449.9	Protein transport protein BOS1 (Bet one suppressor 1)	BOS1_YEAST	P25385	0.975033	1.1216	1.42393	1.16223	0.891	0.765433
855446	BOR1 YNL275W N0626	Boron transporter 1	BOR1_YEAST	P53838	0.975033	1.1216	1.7212	1.16223	0.638833	0.765433
851676	BMH2 YDR099W YD8557.08	Protein BMH2	BMH2_YEAST	P34730	17.548	14.6554	13.7499	17.6164	13.682	13.7764
853100	BUB1 YGR188C G7542	Checkpoint serine/threonine-protein kinase BUB1 (EC 2.7.11.1)	BUB1_YEAST	P41695	0.975033	1.1216	2.56337	1.16223	0.638833	1.0089
851959	CNL1 YDR357C	Biogenesis of lysosome-related organelles complex 1 subunit CNL1 (BLOC-1 subunit CNL1) (CNO-like protein 1)	BL1S4_YEAST	Q06333	0.975033	1.7316	2.0185	1.5192	0.638833	0.765433
853386	BNA3 YJL060W J1138	Probable kynurenine--oxoglutarate transaminase BNA3 (EC 2.6.1.7) (Biosynthesis of nicotinic acid protein 3) (Kynurenine aminotransferase)	BNA3_YEAST	P47039	1.13757	1.1216	1.42393	1.16223	0.638833	0.765433
850702	BRE2 CPS60 YLR015W	COMPASS component BRE2 (Brefeldin-A sensitivity protein 2) (Complex proteins associated with SET1 protein BRE2) (Set1C component BRE2)	BRE2_YEAST	P43132	0.975033	1.1216	1.42393	1.5192	0.638833	0.765433
856736	BIM1 YER016W	Protein BIM1	BIM1_YEAST	P40013	0.975033	1.1216	1.7212	1.16223	1.61827	0.765433
853418	KAR2 GRP78 SSD1 YJL034W J1248	Endoplasmic reticulum chaperone BiP (EC 3.6.4.10) (78 kDa glucose-regulated protein homolog) (GRP-78) (Immunoglobulin heavy chain-binding protein homolog) (BiP)	BIP_YEAST	P16474	158.879	48.3743	43.1251	40.8179	70.5214	139.222
855555	BNI5 YNL166C N1706	Bud neck protein 5	BNI5_YEAST	P53890	0.975033	1.1216	1.42393	1.16223	0.8078	0.951967
851424	CDC53 YDL132W D2190	Cell division control protein 53 (Cullin-A) (E3 ubiquitin ligase complex SCF subunit CDC53)	CDC53_YEAST	Q12018	1.30013	1.1216	1.42393	1.6394	3.94093	1.2524
851274	CDC15 LYT1 YAR019C	Cell division control protein 15 (EC 2.7.11.1)	CDC15_YEAST	P27636	1.27973	1.1216	1.42393	1.16223	0.638833	0.765433
851916	MCM21 CTF5 YDR318W	Inner kinetochore subunit MCM21 (CENP-O homolog) (Chromosome transmission fidelity protein 5) (Constitutive centromere-associated network protein MCM21) (Minichromosome maintenance protein 21)	CENPO_YEAST	Q06675	0.975033	1.69483	2.0185	1.16223	0.638833	0.765433
856136	CCL1 YPR025C YP9367.05C	Cyclin CCL1	CCL1_YEAST	P37366	1.13757	1.1216	1.42393	1.16223	0.638833	0.765433
851016	CDA1 YLR307W L2142.2	Chitin deacetylase 1 (EC 3.5.1.41)	CDA1_YEAST	Q06702	5.70267	1.1216	1.42393	1.5192	0.8078	3.7675
851431	CDC48 YDL126C	Cell division control protein 48 (EC 3.6.4.6) (Cell division cycle protein 48) (Transitional endoplasmic reticulum ATPase homolog)	CDC48_YEAST	P25694	44.1797	17.3361	6.58107	9.37077	22.0704	39.9744
850930	CDC42 SRO2 YLR229C L8083.13	Cell division control protein 42 (Suppressor of RHO3 protein 2)	CDC42_YEAST	P19073	2.5559	3.24023	2.95927	3.045	1.92457	1.62547
854479	CPA1 YOR303W	Carbamoyl-phosphate synthase arginine-specific small chain (CPS-A) (EC 6.3.5.5) (Arginine-specific carbamoyl-phosphate synthetase, glutamine chain)	CARA_YEAST	P07258	0.975033	1.1216	1.42393	1.16223	0.7649	0.765433
851763	CDC1 DSR1 ESP2 YDR182W YD9395.16	Cell division control protein 1 (EC 3.1.-.-)	CDC1_YEAST	P40986	0.975033	3.507	1.42393	3.5494	3.99057	0.765433
850456	CDC50 YCR094W YCR94W	Cell division control protein 50	CDC50_YEAST	P25656	1.28793	1.1216	1.42393	1.4008	0.638833	0.951967
852762	CDC20 YGL116W	APC/C activator protein CDC20 (Cell division control protein 20)	CDC20_YEAST	P26309	0.975033	1.1216	1.7958	1.16223	0.638833	0.765433
850585	CDC14 OAF3 YFR028C	Tyrosine-protein phosphatase CDC14 (EC 3.1.3.48)	CDC14_YEAST	Q00684	0.975033	1.1216	1.42393	1.4008	0.638833	0.765433
853644	CNB1 YCN2 YCNB YKL190W	Calcineurin subunit B (Calcineurin regulatory subunit) (Protein phosphatase 2B regulatory subunit)	CANB_YEAST	P25296	9.09597	2.32493	2.39037	2.66527	2.16557	8.90427
853523	CBF1 CEP1 CP1 CPF1 YJR060W J1730	Centromere-binding protein 1 (CBP-1) (Centromere promoter factor 1) (Centromere-binding factor 1)	CBF1_YEAST	P17106	0.975033	1.1216	1.42393	1.16223	0.638833	0.951967
850358	CDC10 YCR002C YCR022 YCR2C	Cell division control protein 10	CDC10_YEAST	P25342	1.13757	1.1216	2.1915	2.3308	1.61827	1.80393
852417	CBP6 YBR120C YBR0916	Cytochrome B pre-mRNA-processing protein 6	CBP6_YEAST	P07253	1.60093	1.1216	1.42393	1.16223	0.638833	0.765433
850946	CDD1 YLR245C L9672.13	Cytidine deaminase (CDA) (EC 3.5.4.5) (Cytidine aminohydrolase)	CDD_YEAST	Q06549	83.1809	41.071	72.0679	57.7275	24.1957	56.765
851024	CDC3 YLR314C L8543.7	Cell division control protein 3	CDC3_YEAST	P32457	1.28793	1.1216	1.42393	1.16223	4.23617	1.9376
853551	BIR1 YJR089W J1880	Protein BIR1	BIR1_YEAST	P47134	0.975033	1.1216	1.42393	1.16223	0.638833	0.947933
852979	CTT1 YGR088W	Catalase T (EC 1.11.1.6)	CATT_YEAST	P06115	0.975033	1.1216	1.42393	1.16223	1.24003	0.765433
850872	CBF5 YLR175W L9470.11	H/ACA ribonucleoprotein complex subunit CBF5 (EC 5.4.99.-) (Centromere-binding factor 5) (Centromere/microtubule-binding protein CBF5) (H/ACA snoRNP protein CBF5) (Small nucleolar RNP protein CBF5) (p64')	CBF5_YEAST	P33322	0.975033	21.5978	2.66197	7.93887	15.9313	3.73127
853085	CBP4 YGR174C G7122	Assembly factor CBP4 (Cytochrome b mRNA-processing protein 4)	CBP4_YEAST	P37267	0.975033	1.42747	1.42393	1.16223	0.638833	0.765433
853267	CPS1 CPS YJL172W J0510	Carboxypeptidase S (EC 3.4.17.4) (GLY-X carboxypeptidase) (YSCS)	CBPS_YEAST	P27614	10.1786	17.6527	20.8571	16.9543	8.93157	6.53227
855343	PRC1 YMR297W	Carboxypeptidase Y (CPD-Y) (cpY) (EC 3.4.16.5) (Carboxypeptidase YSCY)	CBPY_YEAST	P00729	25.7687	40.3415	46.2096	32.1321	15.1168	26.5452
856915	CCA1 TNT1 YER168C	CCA tRNA nucleotidyltransferase, mitochondrial (EC 2.7.7.72) (CCA-adding enzyme) (tRNA CCA-pyrophosphorylase) (tRNA adenylyltransferase) (tRNA nucleotidyltransferase)	CCA1_YEAST	P21269	1.60093	1.1216	1.42393	1.16223	0.638833	0.765433
852428	CCZ1 AUT11 CVT16 YBR131W YBR1006	Vacuolar fusion protein CCZ1 (Autophagy-related protein 11) (Calcium-caffeine-zinc sensitivity protein 1) (Cytoplasm to vacuole targeting protein 16)	CCZ1_YEAST	P38273	1.13757	1.1216	1.42393	1.16223	0.638833	0.951967
851136	CDC73 YLR418C	Cell division control protein 73 (RNA polymerase-associated protein CDC73)	CDC73_YEAST	Q06697	0.975033	1.1216	1.42393	1.16223	0.8078	0.765433
856646	CAN1 YEL063C	Arginine permease CAN1 (Canavanine resistance protein 1)	CAN1_YEAST	P04817	1.27973	2.03833	4.66993	3.26097	0.7649	0.765433
855323	CAT8 MSP8 YMR280C YM8021.06C	Regulatory protein CAT8	CAT8_YEAST	P39113	0.975033	1.42657	1.42393	1.5192	0.8078	1.1385
853675	COY1 YKL179C	Protein CASP	CASP_YEAST	P34237	1.5845	1.7316	2.56337	1.75777	4.15047	1.0089
856347	CBP2 YHL038C	Cytochrome B pre-mRNA-processing protein 2	CBP2_YEAST	P03874	1.13757	1.1216	1.42393	1.16223	0.638833	0.765433
853059	CYS4 STR4 YGR155W G6667	Cystathionine beta-synthase (EC 4.2.1.22) (Beta-thionase) (Serine sulfhydrase) (Sulfur transfer protein 4)	CBS_YEAST	P32582	26.9914	3.2217	1.7212	1.75777	22.5781	26.4229
850917	CCC1 YLR220W L8083.6	Protein CCC1 (Cross-complementer of CSG1 protein 1)	CCC1_YEAST	P47818	0.975033	1.1216	1.89423	1.6394	0.891	0.765433
855291	GAD1 YMR250W YM9920.04	Glutamate decarboxylase (GAD) (EC 4.1.1.15)	DCE_YEAST	Q04792	1.30013	2.03747	2.66197	1.73523	3.00153	1.38197
854848	DCG1 YIR030C	Protein DCG1	DCG1_YEAST	P32460	0.975033	1.1216	1.7958	1.16223	0.638833	0.765433
853940	CCP1 CCP CPO YKR066C	Cytochrome c peroxidase, mitochondrial (CCP) (EC 1.11.1.5)	CCPR_YEAST	P00431	4.646	1.4082	1.42393	1.16223	0.891	3.34953
850539	CDC4 YFL009W	Cell division control protein 4 (E3 ubiquitin ligase complex SCF subunit CDC4) (F-box protein CDC4)	CDC4_YEAST	P07834	0.975033	1.1216	1.42393	1.87627	0.638833	0.765433
852406	CMD1 YBR109C YBR0904	Calmodulin (CaM)	CALM_YEAST	P06787	2.36477	1.1216	1.42393	1.16223	0.638833	1.86497
856355	ECM29 YHL030W	Proteasome component ECM29 (Extracellular mutant protein 29)	ECM29_YEAST	P38737	0.975033	1.1216	1.42393	1.85363	1.85947	1.75103
856923	ECM32 HEL1 MTT1 YER176W SYGP-ORF61	Putative ATP-dependent RNA helicase ECM32 (EC 3.6.4.13) (DNA helicase B) (Hcs B) (DNA helicase III) (Extracellular mutant protein 32) (Helicase 1) (scHelI) (Modulator of translation termination protein 1)	ECM32_YEAST	P32644	0.975033	1.1216	1.42393	1.16223	1.05997	0.765433
855214	ECM5 YMR176W YM8010.06	Protein ECM5 (Extracellular matrix protein 5)	ECM5_YEAST	Q03214	0.975033	1.42657	1.42393	1.49667	0.638833	0.765433
853718	CTK1 YKL139W	CTD kinase subunit alpha (CTDK-I subunit alpha) (EC 2.7.11.23) (CTD kinase 58 kDa subunit) (CTD kinase subunit 1)	CTK1_YEAST	Q03957	0.975033	1.42657	1.42393	1.16223	0.638833	0.765433
856616	CRG1 YHR209W	Probable S-adenosylmethionine-dependent methyltransferase CRG1 (EC 2.1.1.-) (Cantharidin resistance protein 1)	CRG1_YEAST	P38892	0.975033	1.1216	1.42393	1.16223	0.7649	0.951967
852612	CSE1 YGL238W HRC135	Importin alpha re-exporter (Chromosome segregation protein CSE1)	CSE1_YEAST	P33307	6.68353	2.32593	4.47353	7.29223	0.976767	3.7675
851962	EAF1 VID21 YDR359C	Chromatin modification-related protein EAF1 (ESA1-associated factor 1) (Vacuolar import and degradation protein 21)	EAF1_YEAST	Q06337	0.975033	1.1216	1.42393	1.16223	0.7649	0.765433
852324	CSG2 CLS2 YBR036C YBR0404	Mannosyl phosphorylinositol ceramide synthase regulatory protein CSG2	CSG2_YEAST	P35206	0.975033	1.1216	1.42393	1.5192	0.7649	0.765433
854204	CKB2 YOR039W OR26.32	Casein kinase II subunit beta' (CK II beta')	CSK2C_YEAST	P38930	1.27973	1.42657	1.42393	1.16223	0.7649	0.765433
854227	CKA2 YOR061W YOR29-12	Casein kinase II subunit alpha' (CK II) (EC 2.7.11.1)	CSK22_YEAST	P19454	1.28793	4.73163	3.60467	4.57127	3.10497	2.17703
855489	CSL4 SKI4 YNL232W N1154	Exosome complex component CSL4 (CEP1 synthetic lethal protein 4)	CSL4_YEAST	P53859	0.975033	1.1216	1.42393	1.16223	0.638833	1.321
854032	RRI2 CSN10 YOL117W	COP9 signalosome complex subunit 10	CSN10_YEAST	Q12348	1.28793	1.4082	1.42393	1.16223	0.638833	0.765433
850607	CNN1 YFR046C	Inner kinetochore subunit CNN1 (CENP-T homolog) (Co-purified with NNF1 protein 1) (Constitutive centromere-associated network protein CNN1)	CENPT_YEAST	P43618	1.28793	1.1216	1.42393	1.16223	0.638833	0.947933
856159	MCM16 YPR046W	Inner kinetochore subunit MCM16 (CENP-H homolog) (Constitutive centromere-associated network protein MCM16) (Minichromosome maintenance protein 16)	CENPH_YEAST	Q12262	1.28793	1.42657	1.42393	1.16223	0.638833	1.1914
851097	CTF3 CHL3 YLR381W	Inner kinetochore subunit CTF3 (CENP-I homolog) (Chromosome loss protein 3) (Chromosome transmission fidelity protein 3) (Constitutive centromere-associated network protein CTF3)	CENPI_YEAST	Q12748	1.13757	1.1216	1.42393	1.16223	0.638833	0.765433
853035	CAF130 YGR134W	Protein CAF130 (130 kDa CCR4-associated factor)	CF130_YEAST	P53280	2.2225	1.1216	1.42393	1.16223	0.7649	0.947933
854972	CGI121 YML036W	EKC/KEOPS complex subunit CGI121 (CGI-121 homolog)	CG121_YEAST	Q03705	0.975033	1.1216	1.42393	1.16223	1.0239	1.56447
853003	CLB6 YGR109C G5970	S-phase entry cyclin-6	CGS6_YEAST	P32943	1.13757	1.1216	1.42393	1.16223	0.638833	0.765433
854185	HSP10 CPN10 YOR020C OR26.10	10 kDa heat shock protein, mitochondrial (HSP10) (10 kDa chaperonin)	CH10_YEAST	P38910	4.07233	2.6309	5.04207	4.5996	2.3457	3.695
855611	DBP2 YNL112W N1945	ATP-dependent RNA helicase DBP2 (EC 3.6.4.13) (DEAD box protein 2) (p68-like protein)	DBP2_YEAST	P24783	3.1616	6.24033	2.63807	3.85677	8.034	2.9845
850649	SOF1 YLL011W L1339	Protein SOF1 (U3 small nucleolar RNA-associated protein SOF1) (U3 snoRNA-associated protein SOF1)	DCA13_YEAST	P33750	0.975033	1.1216	1.42393	1.16223	0.933867	0.765433
851075	DCR2 YLR361C	Phosphatase DCR2 (EC 3.1.-.-) (Dosage-dependent cell cycle regulator 2)	DCR2_YEAST	Q05924	0.975033	1.1216	2.16777	2.45113	0.638833	0.765433
851617	HEM12 HEM6 POP3 YDR047W YD9609.03	Uroporphyrinogen decarboxylase (UPD) (URO-D) (EC 4.1.1.37)	DCUP_YEAST	P32347	9.21103	3.243	2.31587	3.71583	1.66117	2.71317
856886	DDI1 VSM1 YER143W	DNA damage-inducible protein 1 (EC 3.4.23.-) (v-SNARE-master 1)	DDI1_YEAST	P40087	2.2225	1.1216	1.42393	1.16223	0.638833	2.48517
854897	CPR3 CYP3 YML078W	Peptidyl-prolyl cis-trans isomerase C, mitochondrial (PPIase C) (EC 5.2.1.8) (Cyclophilin C) (PPI-III) (Rotamase C)	CYPC_YEAST	P25719	2.5764	1.1216	1.42393	1.16223	1.3661	2.3636
855774	DBP6 YNR038W N3302	ATP-dependent RNA helicase DBP6 (EC 3.6.4.13) (DEAD box protein 6)	DBP6_YEAST	P53734	1.13757	1.1216	1.42393	1.16223	0.638833	1.0089
855984	DBP1 YPL119C LPH8C	ATP-dependent RNA helicase DBP1 (EC 3.6.4.13) (DEAD box protein 1) (Helicase CA1)	DBP1_YEAST	P24784	2.5355	6.23957	2.93533	5.35913	6.16723	2.92347
851623	DBF4 DNA52 YDR052C D4205 YD9609.07C	DDK kinase regulatory subunit DBF4 (Dumbbell forming protein 4)	DBF4_YEAST	P32325	1.27973	1.1216	1.42393	1.16223	0.638833	0.765433
853419	HCA4 DBP4 ECM24 YJL033W J1250	ATP-dependent RNA helicase HCA4 (EC 3.6.4.13) (DEAD box protein 4) (Helicase CA4) (Helicase UF1)	DBP4_YEAST	P20448	0.975033	1.4082	1.7958	1.16223	0.7649	0.765433
851898	CPR5 CYP5 CYPD YDR304C D9740.14	Peptidyl-prolyl cis-trans isomerase D (PPIase D) (EC 5.2.1.8) (Cyclophilin D) (Rotamase D)	CYPD_YEAST	P35176	39.7597	15.387	16.8071	15.7331	7.2538	23.3667
852984	DBF2 YGR092W	Cell cycle protein kinase DBF2 (EC 2.7.11.1) (Dumbbell forming protein 2)	DBF2_YEAST	P22204	1.90563	1.1216	1.42393	1.16223	0.7649	0.765433
850982	DBP9 YLR276C L9328.3	ATP-dependent RNA helicase DBP9 (EC 3.6.4.13) (DEAD box protein 9)	DBP9_YEAST	Q06218	0.975033	1.1216	1.42393	1.49667	1.3954	0.765433
854211	DBP5 RAT8 YOR046C	ATP-dependent RNA helicase DBP5 (EC 3.6.4.13) (DEAD box protein 5) (Helicase CA5/6) (Ribonucleic acid-trafficking protein 8)	DBP5_YEAST	P20449	4.90233	1.1216	1.89423	1.16223	6.111	6.72663
854105	SPE2 YOL052C O1275	S-adenosylmethionine decarboxylase proenzyme (AdoMetDC) (SAMDC) (EC 4.1.1.50) [Cleaved into: S-adenosylmethionine decarboxylase alpha chain; S-adenosylmethionine decarboxylase beta chain]	DCAM_YEAST	P21182	1.45047	1.4082	1.7212	1.85363	0.638833	0.765433
856672	CYC7 CYP3 YEL039C	Cytochrome c iso-2	CYC7_YEAST	P00045	33.5962	33.4822	41.6622	39.2898	16.1083	26.6231
851221	CYS3 CYI1 STR1 YAL012W FUN35	Cystathionine gamma-lyase (EC 4.4.1.1) (Gamma-cystathionase) (Sulfur transfer protein 1)	CYS3_YEAST	P31373	6.2075	7.65653	8.83473	6.33683	6.87073	4.7462
855402	DAL82 DURM YNL314W N0360	Protein DAL82	DAL82_YEAST	P21705	0.975033	1.1216	1.42393	1.16223	0.638833	0.947933
853489	CPR7 YJR032W J1585	Peptidyl-prolyl cis-trans isomerase CYP7 (PPIase CYP7) (EC 5.2.1.8) (Rotamase CYP7)	CYP7_YEAST	P47103	2.5355	1.1216	1.42393	1.4008	1.3661	1.80797
856454	CPR2 CRG CYP2 SCC2 YHR057C	Peptidyl-prolyl cis-trans isomerase B (PPIase B) (EC 5.2.1.8) (Cyclophilin B) (Cyclophilin-related protein) (Rotamase B)	CYPB_YEAST	P23285	51.9729	12.0755	12.4856	14.5188	9.02453	50.8219
854932	DAK1 YML070W	Dihydroxyacetone kinase 1 (DHA kinase 1) (EC 2.7.1.28) (EC 2.7.1.29) (Glycerone kinase 1) (Triokinase 1) (Triose kinase 1)	DAK1_YEAST	P54838	19.3453	8.46237	5.8101	4.66877	7.51383	17.9503
855762	CPR8 YNR028W N3255	Peptidyl-prolyl cis-trans isomerase CYP8 (PPIase CYP8) (EC 5.2.1.8) (Rotamase CYP8)	CYP8_YEAST	P53728	1.13757	1.1216	1.42393	1.16223	0.638833	1.5035
853896	GCN3 AAS2 TIF221 YKR026C	Translation initiation factor eIF-2B subunit alpha (GCD complex subunit GCN3) (Guanine nucleotide exchange factor subunit GCN3) (Transcriptional activator GCN3) (eIF-2B GDP-GTP exchange factor subunit alpha)	EI2BA_YEAST	P14741	0.975033	1.1216	1.42393	1.16223	1.90233	0.951967
850998	GCD7 TIF222 YLR291C L8003.17	Translation initiation factor eIF-2B subunit beta (GCD complex subunit GCD7) (Guanine nucleotide exchange factor subunit GCD7) (eIF-2B GDP-GTP exchange factor subunit beta)	EI2BB_YEAST	P32502	1.13757	1.1216	1.42393	1.16223	3.29673	1.32507
851246	FLC2 YAL053W	Flavin carrier protein 2 (FAD transporter 2) (TRP-like ion channel FLC2)	FLC2_YEAST	P39719	3.0111	4.98177	15.3659	13.864	4.3441	1.80797
855261	FMP42 YMR221C YM9959.03C	Protein FMP42	FMP42_YEAST	Q04991	0.975033	1.1216	1.7958	1.4008	0.638833	0.765433
851688	FOB1 HRM1 YDR110W YD9727.06	DNA replication fork-blocking protein FOB1	FOB1_YEAST	O13329	2.06817	1.42657	1.89423	1.16223	0.7649	0.765433
856445	FSH1 YHR049W	Family of serine hydrolases 1 (EC 3.1.-.-)	FSH1_YEAST	P38777	1.8974	2.57417	5.0164	3.45477	0.891	1.19543
856888	FTR1 YER145C	Plasma membrane iron permease	FTR1_YEAST	P40088	2.8525	3.16593	10.2242	9.20493	2.4136	1.0089
854402	HER1 YOR227W YOR50-17	HMG2-induced ER-remodeling protein 1	HER1_YEAST	Q12276	0.975033	1.1216	1.89423	1.85363	0.638833	0.951967
855783	FPK1 YNR047W N3449	Flippase kinase 1 (EC 2.7.11.1)	FPK1_YEAST	P53739	1.27973	1.42657	1.42393	1.16223	0.638833	0.765433
856175	FCY1 YPR062W YP9499.17	Cytosine deaminase (EC 3.5.4.1) (Cytosine aminohydrolase)	FCY1_YEAST	Q12178	3.97463	1.1216	1.7212	1.16223	1.10283	2.30263
852397	FES1 YBR101C YBR0830	Hsp70 nucleotide exchange factor FES1 (Factor exchange for SSA1 protein 1)	FES1_YEAST	P38260	2.86067	1.1216	1.42393	1.16223	2.1295	1.13447
853149	YHB1 YHB YGR234W G8572	Flavohemoprotein (EC 1.14.12.17) (Flavohemoglobin) (Hemoglobin-like protein) (Nitric oxide dioxygenase) (NO oxygenase) (NOD)	FHP_YEAST	P39676	34.715	5.59203	9.50853	14.9869	12.7599	29.8899
856533	ECM14 YHR132C	Putative metallocarboxypeptidase ECM14 (EC 3.4.17.-) (Extracellular mutant protein 14)	ECM14_YEAST	P38836	13.558	43.3897	47.4074	39.2214	18.3831	16.0277
856086	ECM23 SRD2 YPL021W	Protein ECM23 (Extracellular mutant protein 23) (SRD1 homolog 2)	ECM23_YEAST	Q02710	0.975033	1.1216	1.42393	1.16223	0.7649	0.765433
855357	NIP1 YMR309C YM9924.01C YM9952.11C	Eukaryotic translation initiation factor 3 subunit C (eIF3c) (Eukaryotic translation initiation factor 3 93 kDa subunit) (eIF3 p93) (Nuclear transport protein NIP1) (Translation initiation factor eIF3, p93 subunit)	EIF3C_YEAST	P32497	5.2107	8.30657	3.80387	7.2694	9.25903	5.85807
854543	PRT1 CDC63 YOR361C	Eukaryotic translation initiation factor 3 subunit B (eIF3b) (Cell cycle regulation and translation initiation protein) (Eukaryotic translation initiation factor 3 90 kDa subunit) (eIF3 p90) (Translation initiation factor eIF3 p90 subunit)	EIF3B_YEAST	P06103	4.91793	5.37947	4.05047	4.64447	17.3454	5.68313
855047	EIS1 YMR031C YM9973.04C	Eisosome protein 1	EIS1_YEAST	Q05050	0.975033	1.1216	1.42393	1.16223	0.7649	0.951967
851304	FMP45 YDL222C	SUR7 family protein FMP45	FMP45_YEAST	Q07651	1.27973	1.42657	6.2556	4.54853	1.10283	0.765433
854709	FMC1 YIL098C	ATP synthase assembly factor FMC1, mitochondrial (Formation of mitochondrial complexes protein 1)	FMC1_YEAST	P40491	1.27973	1.1216	1.42393	1.16223	0.638833	0.951967
853272	ERG20 BOT3 FDS1 FPP1 YJL167W J0525	Farnesyl pyrophosphate synthase (FPP synthase) (FPS) (EC 2.5.1.10) ((2E,6E)-farnesyl diphosphate synthase) (Dimethylallyltranstransferase) (EC 2.5.1.1) (Farnesyl diphosphate synthase) (Geranyltranstransferase)	FPPS_YEAST	P08524	12.8595	10.1412	7.1036	11.7383	8.034	13.773
851707	SAC6 YDR129C YD9302.04C	Fimbrin (ABP67)	FIMB_YEAST	P32599	14.8459	12.8213	9.88107	10.9495	20.2643	16.2943
853555	FIP1 YJR093C J1911	Pre-mRNA polyadenylation factor FIP1	FIP1_YEAST	P45976	0.975033	1.1216	1.42393	1.16223	0.8078	0.765433
852738	FLC3 YGL139W G2812	Putative flavin carrier protein 3 (FAD transporter 3) (TRP-like ion channel FLC3)	FLC3_YEAST	P53121	0.975033	1.1216	1.7212	1.49667	0.638833	0.765433
850394	FEN2 YCR028C YCR28C	Pantothenate transporter FEN2 (Fenpropimorph resistance protein 2)	FEN2_YEAST	P25621	1.13757	1.1216	1.89423	1.16223	0.854933	0.765433
855080	FET3 YMR058W YM9796.11	Iron transport multicopper oxidase FET3 (EC 1.-.-.-)	FET3_YEAST	P38993	8.07853	10.0474	28.2482	27.1694	6.3391	7.55943
855369	FET4 YMR319C YM9924.11C	Low-affinity Fe(2+) transport protein (Low-affinity Fe(II) transport protein)	FET4_YEAST	P40988	0.975033	1.1216	1.42393	1.16223	0.7649	0.765433
853923	FMP46 YKR049C	Putative redox protein FMP46, mitochondrial (EC 1.-.-.-) (Found in mitochondrial proteome protein 46)	FMP46_YEAST	P36141	0.975033	1.1216	1.42393	1.16223	0.638833	0.951967
852920	GSC2 FKS2 GLS2 YGR032W	1,3-beta-glucan synthase component GSC2 (EC 2.4.1.34) (1,3-beta-D-glucan-UDP glucosyltransferase) (FK506 sensitivity protein 2) (Glucan synthase of cerevisiae protein 2)	FKS2_YEAST	P40989	11.9377	40.1654	71.9297	54.763	19.2813	8.42043
855880	FLC1 BOP1 HUF1 YPL221W	Flavin carrier protein 1 (Bypass of PAM1 protein 1) (FAD transporter 1) (Heme utilization factor 1) (TRP-like ion channel protein FLC1)	FLC1_YEAST	Q08967	1.27973	1.1216	1.42393	1.16223	0.638833	0.765433
852131	FPR2 FKB2 YDR519W D9719.24	Peptidyl-prolyl cis-trans isomerase FPR2 (PPIase FPR2) (EC 5.2.1.8) (FK506-binding protein 2) (FKBP proline rotamase 2) (FKBP-13) (FKBP-15)	FKBP2_YEAST	P32472	8.04567	4.73	6.20867	6.40993	1.31893	7.27063
853849	RAM2 YKL019W	Protein farnesyltransferase/geranylgeranyltransferase type-1 subunit alpha (EC 2.5.1.58) (EC 2.5.1.59) (CAAX farnesyltransferase subunit alpha) (FTase-alpha) (Ras proteins prenyltransferase subunit alpha) (Type I protein geranyl-geranyltransferase subunit alpha) (GGTase-I-alpha)	FNTA_YEAST	P29703	0.975033	1.1216	1.42393	1.16223	0.7649	0.951967
854415	MET7 MET23 YOR241W O5248	Folylpolyglutamate synthase (EC 6.3.2.17) (Folylpoly-gamma-glutamate synthetase) (FPGS) (Tetrahydrofolylpolyglutamate synthase) (Tetrahydrofolate synthase)	FOLE_YEAST	Q08645	1.45047	2.01903	1.42393	1.73523	1.23317	1.8726
853747	RAD27 FEN1 RTH1 YKL113C YKL510	Flap endonuclease 1 (FEN-1) (EC 3.1.-.-) (Flap structure-specific endonuclease 1) (RAD2 homolog nuclease 1) (RTH1 nuclease) (Structure-specific endonuclease RAD27)	FEN1_YEAST	P26793	0.975033	1.1216	1.42393	1.16223	0.8078	0.765433
855587	FPR1 FKB1 RBP1 YNL135C N1213 N1845	FK506-binding protein 1 (FKBP) (Peptidyl-prolyl cis-trans isomerase) (PPIase) (EC 5.2.1.8) (Rapamycin-binding protein)	FKBP_YEAST	P20081	5.53997	2.93593	7.64687	6.8875	3.9298	6.45883
851170	FPR4 YLR449W L9324.3	FK506-binding protein 4 (EC 5.2.1.8) (Histone proline isomerase) (Peptidyl-prolyl cis-trans isomerase) (PPIase) (Rotamase)	FKBP4_YEAST	Q06205	2.0803	5.91567	3.15803	4.3326	3.4473	1.1385
853865	BYE1 YKL005C YKL150	Transcription factor BYE1 (Bypass of ESS1 protein 1)	BYE1_YEAST	P36106	1.13757	1.1216	1.42393	1.16223	0.638833	0.765433
851777	CAB5 YDR196C YD9346.07C	Dephospho-CoA kinase CAB5 (DPCK) (EC 2.7.1.24) (Dephosphocoenzyme A kinase)	CAB5_YEAST	Q03941	0.975033	1.1216	1.42393	1.16223	0.7649	0.765433
850516	CAF16 YFL028C	CCR4-associated factor 16	CAF16_YEAST	P43569	1.28793	1.73337	1.42393	1.87803	0.891	1.32507
854450	CAF20 CAF2 CAP20 YOR276W O5453W	Cap-associated protein CAF20 (20 kDa cap-associated protein) (CCR4-associated factor 2) (p20)	CAF20_YEAST	P12962	1.30013	1.7316	1.7212	1.75777	1.14997	0.951967
856021	BRO1 ASI6 LPF2 NPI3 VPS31 YPL084W	Vacuolar-sorting protein BRO1 (Amino acid sensor-independent protein 6) (BCK1-like resistance to osmotic shock protein 1) (BRO domain-containing protein 1) (Nitrogen permease inactivating protein 3) (Vacuolar protein-sorting-associated protein 31)	BRO1_YEAST	P48582	0.975033	1.1216	1.7212	1.16223	0.638833	0.765433
850519	BST1 YFL025C	GPI inositol-deacylase (EC 3.1.-.-) (Bypass of SEC30 protein 1)	BST1_YEAST	P43571	0.975033	1.1216	1.42393	1.16223	0.638833	0.951967
853178	BUD32 LDB14 YGR262C	EKC/KEOPS complex subunit BUD32 (EC 3.6.-.-) (Atypical serine/threonine protein kinase BUD32) (EC 2.7.11.1) (Bud site selection protein 32) (Low-dye-binding protein 14) (piD261)	BUD32_YEAST	P53323	0.975033	1.1216	1.42393	1.16223	0.933867	0.765433
856514	BZZ1 LSB7 YHR114W	Protein BZZ1 (LAS17-binding protein 7)	BZZ1_YEAST	P38822	1.28793	1.1216	1.42393	1.5192	1.31213	0.765433
855443	CAF120 YNL278W N0610	CCR4-NOT transcriptional complex subunit CAF120 (120 kDa CCR4-associated factor)	CA120_YEAST	P53836	0.975033	1.1216	2.0185	1.16223	0.7649	0.765433
856772	CAJ1 YER048C	Protein CAJ1	CAJ1_YEAST	P39101	3.51117	1.42747	4.14997	2.3083	3.65673	3.39833
854965	CAT2 CAT YCAT YML042W YM8054.01	Carnitine O-acetyltransferase, mitochondrial (Carnitine acetylase) (EC 2.3.1.7)	CACP_YEAST	P32796	1.13757	1.4082	1.42393	1.16223	0.8078	0.951967
854078	BRX1 YOL077C	Ribosome biogenesis protein BRX1	BRX1_YEAST	Q08235	0.975033	1.42747	1.42393	1.16223	2.02847	0.765433
851459	BUG1 YDL099W	Binder of USO1 and GRH1 protein 1	BUG1_YEAST	Q12191	0.975033	1.1216	1.42393	1.16223	0.638833	1.13043
853908	CAF4 YKR036C	CCR4-associated factor 4	CAF4_YEAST	P36130	1.13757	1.1216	1.42393	1.16223	0.638833	0.765433
853862	CAP1 YKL007W YKL155	F-actin-capping protein subunit alpha	CAPZA_YEAST	P28495	7.11837	2.62997	4.47353	4.4075	5.3131	4.69267
856501	BIG1 YHR101C	Protein BIG1 (Bad in glucose protein 1)	BIG1_YEAST	P38813	0.975033	1.1216	1.42393	1.16223	0.638833	0.947933
855488	BNI4 YNL233W N1146	Protein BNI4	BNI4_YEAST	P53858	0.975033	1.4082	1.42393	1.16223	0.638833	0.765433
850414	BUD23 YCR047C YCR47C	18S rRNA (guanine(1575)-N(7))-methyltransferase (EC 2.1.1.309) (Bud site selection protein 23)	BUD23_YEAST	P25627	0.975033	1.1216	1.42393	1.16223	0.7649	0.765433
850521	BUD27 URI YFL023W	Bud site selection protein 27	BUD27_YEAST	P43573	0.975033	1.42657	1.42393	1.4008	0.638833	0.947933
854854	IRC24 YIR036C	Benzil reductase ((S)-benzoin forming) IRC24 (EC 1.1.1.320) (Increased recombination centers protein 24)	BZRD_YEAST	P40580	2.71027	1.1216	1.42393	1.83113	2.11423	4.2059
855028	BUD22 YMR014W YM9711.01	Bud site selection protein 22	BUD22_YEAST	Q04347	1.28793	1.1216	1.42393	1.16223	0.638833	0.765433
853118	ADE3 YGR204W G7733	C-1-tetrahydrofolate synthase, cytoplasmic (C1-THF synthase) [Includes: Methylenetetrahydrofolate dehydrogenase (EC 1.5.1.5); Methenyltetrahydrofolate cyclohydrolase (EC 3.5.4.9); Formyltetrahydrofolate synthetase (EC 6.3.4.3)]	C1TC_YEAST	P07245	1.7756	6.72097	8.61247	4.35693	6.26013	1.56447
852378	MIS1 YBR084W YBR0751	C-1-tetrahydrofolate synthase, mitochondrial (C1-THF synthase) [Includes: Methylenetetrahydrofolate dehydrogenase (EC 1.5.1.5); Methenyltetrahydrofolate cyclohydrolase (EC 3.5.4.9); Formyltetrahydrofolate synthetase (EC 6.3.4.3)]	C1TM_YEAST	P09440	0.975033	1.1216	1.42393	1.16223	0.8078	0.765433
855584	SRV2 CAP1 YNL138W N1210 N1838	Adenylyl cyclase-associated protein (CAP)	CAP_YEAST	P17555	5.71923	1.1216	1.7958	2.235	4.60647	6.17023
855949	PEP4 PHO9 PRA1 YPL154C P2585	Saccharopepsin (EC 3.4.23.25) (Aspartate protease) (PrA) (Proteinase A) (Carboxypeptidase Y-deficient protein 4) (Proteinase YSCA)	CARP_YEAST	P07267	56.1727	67.634	102.738	57.0262	19.5125	46.1452
851124	BLS1 YLR408C	Biogenesis of lysosome-related organelles complex 1 subunit BLS1 (BLOC-1 subunit BLS1) (BLOS1-homolog)	BL1S1_YEAST	Q06071	0.975033	1.1216	1.42393	1.16223	0.638833	1.0089
853388	BIT61 YJL058C J1141	Target of rapamycin complex 2 subunit BIT61 (TORC2 subunit BIT61) (61 kDa binding partner of TOR2 protein)	BIT61_YEAST	P47041	0.975033	1.1216	1.7958	1.16223	0.638833	0.765433
850752	BMT6 YLR063W L2174	25S rRNA (uridine(2843)-N(3))-methyltransferase (EC 2.1.1.312) (Base methyltransferase of 25S RNA 6)	BMT6_YEAST	Q12291	0.975033	1.1216	1.42393	1.5192	0.638833	0.765433
856919	BRR2 RSS1 SNU246 YER172C SYGP-ORF66	Pre-mRNA-splicing helicase BRR2 (EC 3.6.4.13) (Protein Snu246)	BRR2_YEAST	P32639	0.975033	1.1216	1.42393	1.49667	0.981	0.765433
855787	BRE5 YNR051C N3465	UBP3-associated protein BRE5 (Brefeldin-A sensitivity protein 5)	BRE5_YEAST	P53741	0.975033	1.1216	1.42393	1.16223	0.638833	0.947933
853983	BSC6 YOL137W	Bypass of stop codon protein 6	BSC6_YEAST	Q08280	0.975033	1.1216	1.42393	1.16223	0.7649	0.765433
850345	BUD3 YCL014W YCL012W YCL013W YCL12W YCL13W YCL14W	Bud site selection protein 3	BUD3_YEAST	P25558	0.975033	1.42747	1.42393	1.16223	0.638833	0.765433
851029	BUD6 AIP3 YLR319C L8543.5	Bud site selection protein 6 (Actin-interacting protein 3)	BUD6_YEAST	P41697	1.13757	1.42657	2.3647	2.1881	0.638833	0.765433
856301	BSP1 YPR171W	Protein BSP1 (Binding of synaptojanin polyphosphoinositide phosphatase domain protein 1)	BSP1_YEAST	Q06604	0.975033	1.7316	1.42393	1.16223	0.7649	0.765433
855428	CAF40 YNL288W N0540	Protein CAF40 (40 kDa CCR4-associated factor)	CAF40_YEAST	P53829	0.975033	1.1216	1.42393	1.16223	0.891	0.765433
854777	CAP2 YIL034C	F-actin-capping protein subunit beta	CAPZB_YEAST	P13517	7.11837	2.9158	3.13437	4.3364	5.1801	5.84993
853554	BUD4 YJR092W J1905	Bud site selection protein 4	BUD4_YEAST	P47136	0.975033	1.1216	1.42393	1.5192	0.638833	0.765433
854190	HST3 YOR025W OR26.15	NAD-dependent histone deacetylase HST3 (EC 3.5.1.-) (Homologous to SIR2 protein 3) (Regulatory protein SIR2 homolog 3)	HST3_YEAST	P53687	1.27973	1.1216	1.42393	1.16223	0.854933	0.765433
855767	HUB1 YNR032C-A	Ubiquitin-like modifier HUB1	HUB1_YEAST	Q6Q546	0.975033	1.1216	2.2661	1.16223	0.638833	0.765433
853503	SSC1 ENS1 YJR045C J1639	Heat shock protein SSC1, mitochondrial (Endonuclease SceI 75 kDa subunit) (Endo.SceI 75 kDa subunit) (mtHSP70)	HSP77_YEAST	P0CS90	23.4333	9.5284	4.05047	6.83743	21.9979	30.4128
856682	ECM10 SSC3 YEL030W	Heat shock protein SSC3, mitochondrial (Extracellular mutant protein 10)	HSP7E_YEAST	P39987	9.00633	1.1216	2.0185	1.75777	5.5974	9.67173
852198	PET112 YBL080C YBL0724	Glutamyl-tRNA(Gln) amidotransferase subunit B, mitochondrial (Glu-AdT subunit B) (EC 6.3.5.-) (Cytochrome c oxidase assembly factor PET112)	GATB_YEAST	P33893	1.27973	1.1216	1.42393	1.16223	0.638833	0.765433
855143	ASC1 CPC2 YMR116C YM9718.15C	Guanine nucleotide-binding protein subunit beta-like protein (Receptor for activated C kinase) (Receptor of activated protein kinase C 1) (RACK1) (Small ribosomal subunit protein RACK1)	GBLP_YEAST	P38011	26.6669	32.6845	37.3224	38.0897	35.7128	21.1911
856721	FMP52 YER004W	Protein FMP52, mitochondrial (Found in mitochondrial proteome protein 52)	FMP52_YEAST	P40008	1.91773	2.01903	2.86067	2.92857	2.2556	2.85433
850766	FMP25 YLR077W	Protein FMP25, mitochondrial (Found in mitochondrial proteome protein 25)	FMP25_YEAST	Q08023	0.975033	1.1216	1.42393	1.16223	1.14577	0.765433
855465	FOL1 YNL256W N0848	Folic acid synthesis protein FOL1 [Includes: Dihydroneopterin aldolase (DHNA) (EC 4.1.2.25) (7,8-dihydroneopterin aldolase) (FASA) (FASB); 6-hydroxymethyl-7,8-dihydropterin pyrophosphokinase (HPPK) (EC 2.7.6.3) (2-amino-4-hydroxy-6-hydroxymethyldihydropteridine pyrophosphokinase) (7,8-dihydro-6-hydroxymethylpterin-pyrophosphokinase) (PPPK) (FASC); Dihydropteroate synthase (DHPS) (EC 2.5.1.15) (Di…	FOL1_YEAST	P53848	1.30013	1.1216	1.42393	1.16223	0.638833	0.765433
854454	FSH3 YOR280C	Family of serine hydrolases 3 (EC 3.1.-.-)	FSH3_YEAST	Q99369	1.27973	1.1216	1.42393	1.16223	1.9923	1.321
856597	ERG9 YHR190W	Squalene synthase (SQS) (SS) (EC 2.5.1.21) (FPP:FPP farnesyltransferase) (Farnesyl-diphosphate farnesyltransferase)	FDFT_YEAST	P29704	1.92603	4.1204	4.1249	7.12633	3.81907	1.62143
850740	FCF2 YLR051C L2128	rRNA-processing protein FCF2 (FAF1 copurifying factor 2)	FCF2_YEAST	Q12035	0.975033	1.1216	1.42393	1.16223	0.7649	0.765433
850911	FRE1 YLR214W L8167.2	Ferric/cupric reductase transmembrane component 1 (EC 1.16.1.9) (Ferric-chelate reductase 1)	FRE1_YEAST	P32791	0.975033	1.1216	3.60323	1.6394	0.638833	0.765433
855962	FRK1 YPL141C	Fatty acyl-CoA synthetase and RNA processing-associated kinase 1 (EC 2.7.11.1)	FRK1_YEAST	Q03002	0.975033	1.42657	1.42393	1.73523	0.7649	0.765433
850385	HSP30 YCR021C YCR21C	30 kDa heat shock protein	HSP30_YEAST	P25619	2.51523	1.71317	1.7212	1.4008	1.52823	1.38197
852902	UGA1 YGR019W	4-aminobutyrate aminotransferase (EC 2.6.1.19) (GABA aminotransferase) (GABA-AT) (Gamma-amino-N-butyrate transaminase) (GABA transaminase)	GABAT_YEAST	P17649	2.72683	2.91753	2.31587	4.19133	2.1322	2.66773
850770	GAL2 IMP1 YLR081W L9449.6	Galactose transporter (Galactose permease)	GAL2_YEAST	P13181	0.975033	1.1216	2.63807	2.21247	1.05997	0.765433
850963	HSP60 MIF4 YLR259C L8479.10	Heat shock protein 60, mitochondrial (CPN60) (P66) (Stimulator factor I 66 kDa component)	HSP60_YEAST	P19882	11.7095	17.8386	12.0373	7.79313	18.5265	14.2034
855836	HSP82 HSP90 YPL240C	ATP-dependent molecular chaperone HSP82 (82 kDa heat shock protein) (Heat shock protein Hsp90 heat-inducible isoform)	HSP82_YEAST	P02829	107.115	92.7195	97.5781	110.746	119.942	116.004
855866	FUM1 YPL262W	Fumarate hydratase, mitochondrial (Fumarase) (EC 4.2.1.2)	FUMH_YEAST	P08417	2.69807	1.42657	1.42393	1.5192	2.64353	3.46753
851225	FUN14 YAL008W	Protein FUN14	FUN14_YEAST	P18411	0.975033	1.1216	1.42393	1.16223	0.7649	0.765433
850630	FRA1 YLL029W	Putative Xaa-Pro aminopeptidase FRA1 (EC 3.4.11.9) (Fe repressor of activation 1)	FRA1_YEAST	Q07825	0.975033	1.1216	1.42393	1.16223	0.891	0.765433
856785	HMF1 HIG1 YER057C	Protein HMF1 (High dosage growth inhibitor) (Homologous mitochondrial matrix factor 1)	HMF1_YEAST	P40037	3.63297	2.6107	4.76847	3.5223	1.66117	2.91123
854013	FRE7 YOL152W AOB629	Ferric/cupric reductase transmembrane component 7 (EC 1.16.1.9) (Ferric-chelate reductase 7)	FRE7_YEAST	Q12333	1.5845	1.42747	1.42393	1.16223	0.638833	0.765433
850330	FUS1 YCL027W YCL27W	Nuclear fusion protein FUS1	FUS1_YEAST	P11710	0.975033	1.1216	1.42393	1.87803	0.638833	0.765433
855272	FUS2 YMR232W YM9959.14	Nuclear fusion protein FUS2	FUS2_YEAST	Q05670	0.975033	1.1216	1.89423	1.16223	0.638833	0.765433
852364	HSP26 YBR072W YBR0714	Heat shock protein 26 (26 kDa heat shock protein)	HSP26_YEAST	P15992	9.97117	3.8689	3.77683	6.28613	14.9839	13.009
856489	GAR1 YHR089C	H/ACA ribonucleoprotein complex subunit GAR1 (snoRNP protein GAR1)	GAR1_YEAST	P28007	0.975033	4.11953	1.89423	1.16223	2.94027	1.321
851259	SSA1 YAL005C	Heat shock protein SSA1 (Heat shock protein YG100)	HSP71_YEAST	P10591	112.656	66.4513	48.0382	60.3634	107.076	131.577
850502	FET5 YFL041W	Iron transport multicopper oxidase FET5 (EC 1.-.-.-)	FET5_YEAST	P43561	3.47853	4.4063	3.10853	3.38127	2.4994	3.5809
856754	FIR1 PIP1 YER032W	Factor interacting with REF2 (PAP1-interacting protein) (Polymerase-interacting protein 1)	FIR1_YEAST	P40020	1.13757	1.1216	1.42393	1.16223	0.638833	0.765433
854745	FIS1 MDV2 YIL065C	Mitochondrial fission 1 protein (Mitochondrial division protein 2)	FIS1_YEAST	P40515	1.30013	1.1216	1.42393	1.16223	1.27607	1.1385
851055	FKS1 CND1 CWH53 ETG1 GLS1 GSC1 PBR1 YLR342W L8300.6	1,3-beta-glucan synthase component FKS1 (EC 2.4.1.34) (1,3-beta-D-glucan-UDP glucosyltransferase) (Calcineurin dependent protein 1) (Calcofluor white hypersensitivity protein 53) (Echinocandin target gene protein 1) (FK506 sensitivity protein 1) (Glucan synthase of cerevisiae protein 1) (Papulacandin B resistance protein 1)	FKS1_YEAST	P38631	26.8289	77.0094	134.112	104.048	39.1684	19.241
855353	FKS3 YMR306W YM9952.08	1,3-beta-glucan synthase component FKS3 (EC 2.4.1.34) (1,3-beta-D-glucan-UDP glucosyltransferase) (FK506 sensitivity protein 3)	FKS3_YEAST	Q04952	1.45047	5.00003	7.0492	5.21783	1.4922	1.3739
854901	FPR3 NPI46 YML074C	FK506-binding nuclear protein (EC 5.2.1.8) (FKBP-70) (Nucleolar proline isomerase) (Peptidyl-prolyl cis-trans isomerase) (PPIase) (Proline rotamase)	FKBP3_YEAST	P38911	3.69447	11.0598	4.1013	3.95267	8.54803	3.17117
854127	GAS5 YOL030W	1,3-beta-glucanosyltransferase GAS5 (EC 2.4.1.-) (Glycolipid-anchored surface protein 5)	GAS5_YEAST	Q08193	12.3161	24.1515	44.9856	27.0542	9.11903	8.798
852203	SSA3 YBL075C YBL06.07 YBL0610	Heat shock protein SSA3	HSP73_YEAST	P09435	39.9003	30.4185	24.4894	28.6625	40.7905	42.9642
856404	ARD1 YHR013C	N-terminal acetyltransferase A complex catalytic subunit ARD1 (NatA complex subunit ARD1) (EC 2.3.1.255) (Arrest-defective protein 1)	ARD1_YEAST	P07347	0.975033	1.42657	1.42393	1.16223	3.5195	1.38197
851987	ARO10 YDR380W D9481.3	Transaminated amino acid decarboxylase (EC 4.1.1.-) (EC 4.1.1.43) (EC 4.1.1.72) (EC 4.1.1.74) (EC 4.1.1.80) (Thiamine diphosphate-dependent phenylpyruvate decarboxylase) (PPDC) (Thiamine pyrophosphate-dependent 2-oxo-acid decarboxylase) (2ODC) (Transaminated branched-chain amino acid decarboxylase)	ARO10_YEAST	Q06408	0.975033	3.50927	1.7212	3.33443	8.1987	0.951967
851977	CTS2 YDR371W D9481.7	Sporulation-specific chitinase 2 (EC 3.2.1.14)	CHI2_YEAST	Q06350	0.975033	1.42747	1.42393	1.4008	0.638833	0.765433
852720	ARI1 YGL157W G1857	NADPH-dependent aldehyde reductase ARI1 (EC 1.1.1.-)	ARI1_YEAST	P53111	2.55213	2.0007	2.1915	1.5192	0.638833	0.947933
856910	GCG1 YER163C SYGP-ORF3	Glutathione-specific gamma-glutamylcyclotransferase (Gamma-GCG) (EC 4.3.2.7)	CHAC_YEAST	P32656	0.975033	1.1216	1.42393	1.16223	1.0239	0.765433
856345	ARN1 YHL040C	Siderophore iron transporter ARN1 (Ferrichrome permease)	ARN1_YEAST	P38731	0.975033	1.1216	2.83527	2.235	0.638833	0.765433
856911	CHD1 YER164W SYGP-ORF4	Chromo domain-containing protein 1 (EC 3.6.4.-) (ATP-dependent helicase CHD1)	CHD1_YEAST	P32657	0.975033	1.1216	1.42393	1.16223	0.976767	0.765433
851705	ARO1 AROM YDR127W YD9302.02	Pentafunctional AROM polypeptide [Includes: 3-dehydroquinate synthase (DHQS) (EC 4.2.3.4); 3-phosphoshikimate 1-carboxyvinyltransferase (EC 2.5.1.19) (5-enolpyruvylshikimate-3-phosphate synthase) (EPSP synthase) (EPSPS); Shikimate kinase (SK) (EC 2.7.1.71); 3-dehydroquinate dehydratase (3-dehydroquinase) (EC 4.2.1.10); Shikimate dehydrogenase (EC 1.1.1.25)]	ARO1_YEAST	P08566	6.358	7.46357	4.76847	4.0729	10.4647	9.78103
852243	APL3 YBL037W YBL0412	AP-2 complex subunit alpha (Alpha-adaptin) (Clathrin assembly protein complex 2 alpha large chain) (Clathrin assembly protein large alpha chain)	AP2A_YEAST	P38065	1.5845	1.1216	1.42393	1.16223	0.638833	0.765433
854423	APC5 RMC1 YOR249C	Anaphase-promoting complex subunit 5	APC5_YEAST	Q08683	1.28793	1.1216	1.42393	1.16223	0.638833	0.765433
854092	APM4 AMP1 YOL062C O1210	AP-2 complex subunit mu (Adaptin medium chain APM4) (Clathrin assembly protein complex 2 mu medium chain) (Clathrin coat assembly protein AP50) (Clathrin coat-associated protein AP50) (Mu2-adaptin) (Plasma membrane adaptor AP-2 50 kDa protein)	AP2M_YEAST	Q99186	0.975033	1.1216	1.42393	1.16223	0.638833	1.0089
854261	ARF3 YOR094W YOR3172W	ADP-ribosylation factor 3	ARF3_YEAST	P40994	0.975033	1.1216	1.42393	1.16223	0.891	0.951967
854874	ARG81 ARGR2 YML099C	Arginine metabolism regulation protein II (Arginine-requiring protein 81)	ARGR2_YEAST	P05085	0.975033	1.1216	1.42393	1.49667	0.7649	0.947933
855084	ARG7 ECM40 YMR062C YM9916.01C	Arginine biosynthesis bifunctional protein ArgJ, mitochondrial (Extracellular mutant protein 40) [Cleaved into: Arginine biosynthesis bifunctional protein ArgJ alpha chain; Arginine biosynthesis bifunctional protein ArgJ beta chain] [Includes: Glutamate N-acetyltransferase (GAT) (EC 2.3.1.35) (Ornithine acetyltransferase) (OATase) (Ornithine transacetylase); Amino-acid acetyltransferase (EC 2.3.1…	ARGJ_YEAST	Q04728	0.975033	1.1216	1.42393	1.5192	0.638833	0.765433
853157	YAP1802 YGR241C G8610	Clathrin coat assembly protein AP180B	AP18B_YEAST	P53309	0.975033	1.1216	1.7212	1.49667	0.7649	0.765433
855057	ARA2 YMR041C YM9532.06C	D-arabinose 1-dehydrogenase (EC 1.1.1.116) (NAD(+)-specific D-arabinose dehydrogenase)	ARA2_YEAST	Q04212	0.975033	1.1216	1.42393	1.49667	0.638833	0.951967
855993	CAR1 YPL111W LPH15W	Arginase (EC 3.5.3.1)	ARGI_YEAST	P00812	12.4419	3.8337	3.90203	2.99983	7.12157	9.04997
850868	APS1 YAP19 YLR170C L9470.16	AP-1 complex subunit sigma-1 (Clathrin assembly protein complex 1 sigma-1 small chain) (Clathrin coat assembly protein AP19) (Clathrin coat-associated protein AP19) (Golgi adaptor AP-1 19 kDa adaptin) (HA1 19 kDa subunit) (Sigma1-adaptin)	AP1S1_YEAST	P35181	0.975033	1.1216	1.42393	1.16223	0.7649	0.765433
855549	APC1 YNL172W N1677	Anaphase-promoting complex subunit 1	APC1_YEAST	P53886	1.28793	1.1216	1.42393	1.16223	0.638833	0.765433
856141	APL4 YPR029C	AP-1 complex subunit gamma-1 (Clathrin assembly protein complex 1 gamma large chain) (Clathrin assembly protein large gamma chain) (Gamma-adaptin)	AP1G1_YEAST	Q12028	0.975033	1.1216	2.1915	1.5192	1.43823	0.765433
855630	APP1 YNL094W N2219	Phosphatidate phosphatase APP1 (PAP) (EC 3.1.3.4) (Actin patch protein 1)	APP1_YEAST	P53933	0.975033	1.42657	1.42393	1.16223	0.638833	0.765433
854445	FSF1 YOR271C	Probable mitochondrial transport protein FSF1 (Fungal sideroflexin-1)	FSF1_YEAST	Q12029	0.975033	1.1216	1.42393	1.5192	0.638833	0.765433
855262	FSH2 YMR222C YM9959.04C	Family of serine hydrolases 2 (EC 3.1.-.-)	FSH2_YEAST	Q05015	0.975033	1.1216	1.42393	1.16223	0.638833	0.951967
851199	FUN19 YAL034C	SWIRM domain-containing protein FUN19	FUN19_YEAST	P28003	1.13757	2.62997	2.73657	1.16223	0.638833	0.765433
851214	FUN30 YAL019W YAL001	ATP-dependent helicase FUN30 (EC 3.6.4.12)	FUN30_YEAST	P31380	1.13757	2.0182	1.42393	1.16223	0.891	0.765433
851056	GAS2 YLR343W L8300.5	1,3-beta-glucanosyltransferase GAS2 (EC 2.4.1.-) (Glycolipid-anchored surface protein 2)	GAS2_YEAST	Q06135	0.975033	1.1216	1.42393	1.16223	0.7649	0.765433
855255	GAS3 YMR215W YM8261.09	Probable 1,3-beta-glucanosyltransferase GAS3 (EC 2.4.1.-) (Glycolipid-anchored surface protein 3)	GAS3_YEAST	Q03655	16.0595	21.1946	34.2787	28.7066	7.6221	9.35037
850636	SSA2 YLL024C L0931	Heat shock protein SSA2	HSP72_YEAST	P10592	109.308	65.7976	48.9401	60.5822	106.045	130.815
856840	SSA4 YER103W	Heat shock protein SSA4	HSP74_YEAST	P22202	54.8844	26.5401	20.6334	25.2824	47.5795	58.9897
855994	GDE1 YPL110C	Glycerophosphocholine phosphodiesterase GDE1 (EC 3.1.4.2)	GDE1_YEAST	Q02979	0.975033	1.1216	1.42393	1.16223	1.01707	1.0089
855543	RPS3 SUF14 YNL178W N1653	40S ribosomal protein S3 (RP13) (Small ribosomal subunit protein uS3) (YS3)	RS3_YEAST	P05750	21.3212	42.8594	32.5417	34.6368	36.7008	18.4545
853610	RPS4A RPS7B YJR145C J2186	40S ribosomal protein S4-A (RP5) (S7) (Small ribosomal subunit protein eS4-A) (YS6)	RS4A_YEAST	P0CX35|P0CX36	14.4421	47.8896	28.481	36.2673	31.7766	10.8753
855232	RPL36A RPL39A YMR194W YM9646.06	60S ribosomal protein L36-A (L39) (Large ribosomal subunit protein eL36-A) (YL39)	RL36A_YEAST	P05745	4.27127	11.3639	7.22453	7.559	11.3185	4.06813
855826	RPL36B RPL39B YPL249C-A YPL249BC	60S ribosomal protein L36-B (L39) (Large ribosomal subunit protein eL36-B) (YL39)	RL36B_YEAST	O14455	4.27127	12.8756	7.22453	7.559	12.7763	4.06813
853587	RPS5 RPS2 YJR123W J2045	40S ribosomal protein S5 (RP14) (S2) (Small ribosomal subunit protein uS7) (YS8)	RS5_YEAST	P26783	12.4747	22.6854	18.1503	23.4819	27.222	17.3453
853664	URA1 YKL216W	Dihydroorotate dehydrogenase (fumarate) (DHOD) (DHODase) (DHOdehase) (EC 1.3.98.1) (Dihydroorotate oxidase)	PYRD_YEAST	P28272	12.3531	8.55607	19.6136	14.8622	7.54027	8.68413
850402	RBK1 YCR036W YCR36W YCR523	Ribokinase (RK) (EC 2.7.1.15)	RBSK_YEAST	P25332	1.27973	1.1216	1.7958	1.4008	0.981	1.3739
853965	PXL1 YKR090W	Paxillin-like protein 1	PXL1_YEAST	P36166	0.975033	1.42747	1.42393	1.16223	0.7649	0.765433
851139	URA4 YLR420W L9931.1	Dihydroorotase (DHOase) (EC 3.5.2.3)	PYRC_YEAST	P20051	8.83517	2.60993	3.15803	3.16517	2.6408	5.9146
850882	RPL37A RPL35A YLR185W L9470.6	60S ribosomal protein L37-A (L43) (Large ribosomal subunit protein eL37-A) (YL35) (YP55)	RL37A_YEAST	P49166	0.975033	2.62997	1.89423	1.4008	1.18603	0.765433
853492	RAD26 GTA1085 YJR035W J1606	DNA repair and recombination protein RAD26 (EC 3.6.4.12) (ATP-dependent helicase RAD26)	RAD26_YEAST	P40352	1.44227	1.42657	1.7212	1.4008	0.638833	1.1914
851594	RAD28 YDR030C YD9813.08c	Radiation-sensitive protein 28	RAD28_YEAST	Q12021	0.975033	1.1216	1.89423	1.16223	0.638833	0.765433
854998	RAD33 YML011C YM9571.07C	DNA repair protein RAD33	RAD33_YEAST	Q04231	0.975033	1.1216	1.42393	1.16223	0.638833	0.951967
850430	RAD18 YCR066W YCR66W	Postreplication repair E3 ubiquitin-protein ligase RAD18 (EC 2.3.2.27) (RING-type E3 ubiquitin transferase RAD18) (Radiation sensitivity protein 18)	RAD18_YEAST	P10862	0.975033	1.1216	1.42393	1.16223	0.638833	0.951967
856909	RAD4 YER162C	DNA repair protein RAD4	RAD4_YEAST	P14736	0.975033	1.1216	1.42393	1.16223	0.638833	0.947933
851566	RCR2 SSH5 YDR003W YD8119.09	Protein RCR2 (Protein SSH5) (Resistance to Congo red protein 2)	RCR2_YEAST	Q03446	0.975033	1.1216	1.7212	1.16223	0.891	0.765433
853478	REC107 MER2 YJR021C J1462	Recombination protein 107 (Meiotic recombination protein 2)	RE107_YEAST	P21651	0.975033	1.42657	1.42393	1.49667	0.933867	0.951967
854489	RPL20A RPL18A RPL18A2 YMR242C YM9408.04C	60S ribosomal protein L20-A (L18a) (Large ribosomal subunit protein eL20-A)	RL20A_YEAST	P0CX23|P0CX24	6.89053	28.2788	14.7171	19.7293	16.9561	7.26697
856352	RPL8A MAK7 RPL4A YHL033C	60S ribosomal protein L8-A (L4) (L4-2) (L7a-1) (Large ribosomal subunit protein eL8-A) (Maintenance of killer protein 7) (RP6) (YL5)	RL8A_YEAST	P17076	8.5136	29.6496	15.8374	20.1361	26.1715	9.77763
850682	RPL8B KRB1 RPL4B YLL045C	60S ribosomal protein L8-B (L4) (L4-1) (Large ribosomal subunit protein eL8-B) (RP6) (YL5)	RL8B_YEAST	P29453	9.1444	31.1676	15.8374	20.0399	27.0134	10.3341
852730	RPL9A RPL8A RPL9 YGL147C	60S ribosomal protein L9-A (L8) (Large ribosomal subunit protein uL6-A) (RP24) (YL11)	RL9A_YEAST	P05738	5.54427	18.7366	13.0074	17.425	15.9835	9.9115
854283	RPO31 RPC1 RPC160 YOR116C O3254 YOR3254C	DNA-directed RNA polymerase III subunit RPC1 (RNA polymerase III subunit C1) (EC 2.7.7.6) (DNA-directed RNA polymerase III largest subunit) (RNA polymerase III subunit C160)	RPC1_YEAST	P04051	1.27973	1.1216	1.7212	1.16223	0.891	0.947933
851461	RPN6 NAS4 YDL097C D2381	26S proteasome regulatory subunit RPN6 (Proteasome non-ATPase subunit 4)	RPN6_YEAST	Q12377	2.56423	5.64913	5.31377	6.76897	5.65557	6.2477
856223	RPN7 YPR108W P8283.8	26S proteasome regulatory subunit RPN7	RPN7_YEAST	Q06103	2.23907	1.1216	1.7212	1.97383	3.5515	3.6619
855658	RPL9B RPL8B YNL067W N2406 YNL2406W	60S ribosomal protein L9-B (L8) (Large ribosomal subunit protein uL6-B) (RP24) (YL11)	RL9B_YEAST	P51401	5.21883	12.7251	9.85397	14.292	13.8462	8.6234
850695	RLP24 YLR009W	Ribosome biogenesis protein RLP24 (Ribosomal protein L24-like)	RLP24_YEAST	Q07915	0.975033	1.73243	1.42393	1.16223	1.14997	0.765433
855473	RPA49 RRN13 YNL248C N0880	DNA-directed RNA polymerase I subunit RPA49 (A49) (DNA-directed RNA polymerase I 49 kDa polypeptide)	RPA49_YEAST	Q01080	0.975033	1.42657	1.42393	1.16223	1.64767	0.765433
856488	RPF1 YHR088W	Ribosome production factor 1 (Ribosome biogenesis protein RPF1)	RPF1_YEAST	P38805	0.975033	1.69483	1.42393	1.16223	1.26927	0.765433
853895	RPC37 YKR025W	DNA-directed RNA polymerase III subunit RPC5 (RNA polymerase III subunit C5) (DNA-directed RNA polymerase III 37 kDa polypeptide) (RNA polymerase III subunit C37)	RPC5_YEAST	P36121	0.975033	1.1216	1.42393	1.4008	0.638833	0.765433
855730	RLP7 RPL7 YNL002C N2014	Ribosome biogenesis protein RLP7 (Ribosomal protein L7-like)	RLP7_YEAST	P40693	0.975033	1.42747	1.42393	1.16223	1.35927	0.765433
853960	MRPL20 YKR085C YKR405	54S ribosomal protein L20, mitochondrial (Mitochondrial large ribosomal subunit protein mL58) (YmL20)	RM20_YEAST	P22354	0.975033	1.1216	1.42393	1.16223	0.981	0.765433
855280	RNT1 YMR239C YM9408.01C YM9959.21	Ribonuclease 3 (EC 3.1.26.3) (Ribonuclease III) (RNase III)	RNT1_YEAST	Q02555	0.975033	1.4082	1.42393	1.16223	0.7649	0.765433
852810	RPB9 YGL070C	DNA-directed RNA polymerase II subunit RPB9 (RNA polymerase II subunit B9) (B12.6) (DNA-directed RNA polymerase II 14.2 kDa polypeptide) (DNA-directed RNA polymerase II subunit 9)	RPB9_YEAST	P27999	0.975033	1.1216	1.42393	1.16223	0.8078	1.32507
853293	RPA34 YJL148W J0637	DNA-directed RNA polymerase I subunit RPA34 (A34) (DNA-directed DNA-dependent RNA polymerase 34.5 kDa polypeptide) (A34.5)	RPA34_YEAST	P47006	0.975033	1.1216	1.89423	1.87803	0.933867	2.60713
856916	RPH1 YER169W	DNA damage-responsive transcriptional repressor RPH1	RPH1_YEAST	P39956	1.13757	1.1216	1.42393	1.16223	0.638833	0.765433
855231	MRPL24 MRPL14 YMR193W YM9646.05	54S ribosomal protein L24, mitochondrial (Mitochondrial large ribosomal subunit protein bL28m) (YmL14/YmL24)	RM24_YEAST	P36525	0.975033	1.1216	1.89423	1.16223	0.638833	0.765433
855980	RNY1 YPL123C	Ribonuclease T2-like (RNase T2-like) (EC 3.1.27.1)	RNY1_YEAST	Q02933	8.59563	11.5366	7.91803	7.77927	3.42707	6.1663
855103	SEC14 PIT1 YMR079W YM9582.04	SEC14 cytosolic factor (Phosphatidylinositol/phosphatidylcholine transfer protein) (PI/PC TP)	SEC14_YEAST	P24280	23.4293	14.6011	13.7032	16.5428	14.5802	17.3319
856020	SEC16 YPL085W LPF1W	COPII coat assembly protein SEC16 (Protein transport protein SEC16)	SEC16_YEAST	P48415	0.975033	2.0367	1.42393	1.16223	0.638833	0.765433
854399	RPB8 YOR224C YOR50-14	DNA-directed RNA polymerases I, II, and III subunit RPABC3 (RNA polymerases I, II, and III subunit ABC3) (ABC14.4) (ABC14.5) (DNA-directed RNA polymerases I, II, and III 14.5 kDa polypeptide)	RPAB3_YEAST	P20436	1.28793	1.1216	1.42393	1.16223	1.53507	1.56043
854157	RPB11 YOL005C	DNA-directed RNA polymerase II subunit RPB11 (RNA polymerase II subunit B11) (B13.6) (DNA-directed RNA polymerase II 13.6 kDa polypeptide)	RPB11_YEAST	P38902	0.975033	1.1216	1.42393	1.16223	0.638833	1.1385
854791	RPB3 YIL021W	DNA-directed RNA polymerase II subunit RPB3 (RNA polymerase II subunit 3) (RNA polymerase II subunit B3) (B44.5) (DNA-directed RNA polymerase II 45 kDa polypeptide)	RPB3_YEAST	P16370	0.975033	1.1216	1.42393	1.16223	1.355	0.765433
853526	RPA12 RRN4 YJR063W J1747	DNA-directed RNA polymerase I subunit RPA12 (A12) (A12.2) (DNA-directed RNA polymerase I 13.7 kDa polypeptide)	RPA12_YEAST	P32529	0.975033	1.1216	1.42393	1.16223	0.638833	1.19543
855609	RPC19 YNL113W N1937	DNA-directed RNA polymerases I and III subunit RPAC2 (RNA polymerases I and III subunit AC2) (AC19) (DNA-directed RNA polymerases I and III 16 kDa polypeptide) (RPA19)	RPAC2_YEAST	P28000	0.975033	1.1216	1.42393	1.16223	0.7649	0.765433
851052	RPP0 L10E RPA0 RPL10E RPLA0 YLR340W L8300.8	60S acidic ribosomal protein P0 (A0) (L10e) (Large ribosomal subunit protein uL10)	RLA0_YEAST	P05317	12.2873	18.6829	10.5991	12.7172	17.9664	16.1524
852704	ROK1 YGL171W G1651	ATP-dependent RNA helicase ROK1 (EC 3.6.4.13) (Rescuer of KEM1 protein 1)	ROK1_YEAST	P45818	0.975033	1.1216	1.42393	1.16223	1.10283	0.765433
851086	ROM2 YLR371W L8039.3	RHO1 GDP-GTP exchange protein 2	ROM2_YEAST	P51862	0.975033	1.7316	1.42393	1.16223	0.638833	0.951967
851415	RPO21 RPB1 RPB220 SUA8 YDL140C D2150	DNA-directed RNA polymerase II subunit RPB1 (RNA polymerase II subunit 1) (RNA polymerase II subunit B1) (EC 2.7.7.6) (DNA-directed RNA polymerase III largest subunit) (RNA polymerase II subunit B220)	RPB1_YEAST	P04050	6.64727	3.8514	2.68773	3.97707	16.9084	13.2155
853713	RPC25 YKL144C UNF1 YKL1	DNA-directed RNA polymerase III subunit RPC8 (RNA polymerase III subunit C8) (DNA-directed RNA polymerase III 25 kDa polypeptide) (RNA polymerase III subunit C25)	RPC8_YEAST	P35718	0.975033	1.1216	1.42393	1.16223	0.7649	0.765433
853301	RPB4 YJL140W J0654	DNA-directed RNA polymerase II subunit RPB4 (RNA polymerase II subunit B4) (B32) (DNA-directed RNA polymerase II 32 kDa polypeptide)	RPB4_YEAST	P20433	0.975033	1.1216	1.42393	1.16223	0.638833	0.951967
853266	RFA3 YJL173C J0506	Replication factor A protein 3 (RF-A) (Replication protein A 13 kDa subunit)	RFA3_YEAST	P26755	1.13757	1.69483	1.7212	1.16223	1.19287	2.11203
854059	RFC4 YOL094C O0923	Replication factor C subunit 4 (Replication factor C4) (Activator 1 37 kDa subunit)	RFC4_YEAST	P40339	0.975033	1.1216	1.42393	1.16223	1.26927	0.765433
856217	RPL11A RP39A RPL16A YPR102C P8283.14	60S ribosomal protein L11-A (L16) (Large ribosomal subunit protein uL5-A) (RP39) (YL22)	RL11A_YEAST	P0C0W9	7.10603	15.8999	10.6974	13.4101	11.8823	7.58773
851058	RPL26A RPL26 RPL33A YLR344W L8300.4	60S ribosomal protein L26-A (L33) (Large ribosomal subunit protein uL24-A) (YL33)	RL26A_YEAST	P05743	6.83403	8.87883	7.54887	8.6311	11.5578	8.9444
852775	RPL28 CYH2 YGL103W	60S ribosomal protein L28 (L27a) (L29) (Large ribosomal subunit protein uL15) (RP44) (RP62) (YL24)	RL28_YEAST	P02406	5.06013	10.9849	6.4304	13.5533	9.7434	6.09367
852479	RPS6A RPS101 RPS10B YPL090C LPG18C	40S ribosomal protein S6-A (RP9) (S10) (Small ribosomal subunit protein eS6-A) (YS4)	RS6A_YEAST	P0CX37|P0CX38	14.3127	25.588	15.1902	17.2833	21.2406	11.7402
854902	RPL6A RPL17A YL16A YML073C	60S ribosomal protein L6-A (L17) (Large ribosomal subunit protein eL6-A) (RP18) (YL16)	RL6A_YEAST	Q02326	8.54643	17.2426	12.3366	12.8132	11.842	10.1513
852754	RPS2 RPS4 SUP38 SUP44 YGL123W G2893	40S ribosomal protein S2 (Omnipotent suppressor protein SUP44) (RP12) (S4) (Small ribosomal subunit protein uS5) (YS5)	RS2_YEAST	P25443	10.8829	18.4536	11.07	15.7078	19.4551	9.79303
850994	RPS30A YLR287C-A L8003.23 YLR287BC	40S ribosomal protein S30-A (Small ribosomal subunit protein eS30-A)	RS30A_YEAST	P0CX33|P0CX34	0.975033	1.1216	1.42393	2.0922	1.65433	1.37793
850864	RPS31 RPS37 UBI3 YLR167W L9470.14	Ubiquitin-40S ribosomal protein S31 [Cleaved into: Ubiquitin; 40S ribosomal protein S31 (CEP76) (S37) (Small ribosomal subunit protein eS31) (YS24)]	RS31_YEAST	P05759	17.0097	30.8411	39.0402	32.6122	14.9053	17.5838
851162	RPS1A PLC1 RPS10A YLR441C L9753.9	40S ribosomal protein S1-A (RP10A) (Small ribosomal subunit protein eS1-A)	RS3A1_YEAST	P33442	24.5927	53.836	24.765	29.1354	46.5826	20.3027
854939	RPS1B PLC2 RPS10B YML063W	40S ribosomal protein S1-B (RP10B) (Small ribosomal subunit protein eS1-B)	RS3A2_YEAST	P23248	26.0058	51.0974	25.7836	28.8956	44.9554	21.4634
852976	RPL11B RP39B RPL16B YGR085C	60S ribosomal protein L11-B (L16) (Large ribosomal subunit protein uL5-B) (RP39) (YL22)	RL11B_YEAST	Q3E757	7.10603	15.8999	10.6974	13.4101	11.8823	7.58773
856388	RPL14B YHL001W	60S ribosomal protein L14-B (Large ribosomal subunit protein eL14-B)	RL14B_YEAST	P38754	3.63297	13.3746	8.71297	8.6558	8.1158	4.99323
852254	RPL19B RPL23B YL14B YBL027W YBL0424	60S ribosomal protein L19-B (L23) (Large ribosomal subunit protein eL19) (RP15L) (RP33) (YL14)	RL19B_YEAST	P0CX83|P0CX82	8.82307	22.2036	14.8664	14.2219	13.8609	9.28573
854984	RPS17A RP51A YML024W	40S ribosomal protein S17-A (RP51A) (Small ribosomal subunit protein eS17-A)	RS17A_YEAST	P02407	7.4439	6.16427	7.10173	8.15523	13.4984	8.86723
852058	RPS17B RP51B YDR447C	40S ribosomal protein S17-B (RP51B) (Small ribosomal subunit protein eS17-B)	RS17B_YEAST	P14127	7.4439	6.16427	7.10173	8.15523	13.4984	8.86723
854289	PFY1 PFY PRF1 YOR122C O3275 YOR3275C	Profilin	PROF_YEAST	P07274	1.45047	1.42747	2.83707	1.5192	1.07107	1.2524
851894	PRO1 YDR300C D9740.12	Glutamate 5-kinase (GK) (EC 2.7.2.11) (Gamma-glutamyl kinase)	PROB_YEAST	P32264	1.13757	3.2033	1.7212	2.68787	2.9182	1.7551
850833	PUT1 YLR142W L3170 L9606.2	Proline dehydrogenase, mitochondrial (EC 1.5.5.2) (Proline oxidase)	PUT1_YEAST	P09368	1.13757	1.1216	1.42393	1.16223	1.61403	0.765433
854417	PUS7 YOR243C O5254	Multisubstrate pseudouridine synthase 7 (EC 5.4.99.-) (EC 5.4.99.27) (RNA pseudouridylate synthase 7) (RNA-uridine isomerase 7) (tRNA pseudouridine(13) synthase)	PUS7_YEAST	Q08647	1.92603	1.42747	1.42393	1.4008	0.7649	0.947933
851525	PUS9 YDL036C D2743	tRNA pseudouridine(32) synthase, mitochondrial (EC 5.4.99.28) (tRNA pseudouridine synthase 9) (tRNA pseudouridylate synthase 9) (tRNA-uridine isomerase 9)	PUS9_YEAST	Q12069	0.975033	1.7316	1.42393	1.16223	0.638833	0.765433
852818	PYC1 PYV YGL062W	Pyruvate carboxylase 1 (EC 6.4.1.1) (Pyruvic carboxylase 1) (PCB 1)	PYC1_YEAST	P11154	14.5285	6.2227	3.43173	4.81177	14.7599	14.106
854392	RFC1 CDC44 YOR217W YOR50-7	Replication factor C subunit 1 (Replication factor C1) (Activator 1 95 kDa subunit) (Cell division control protein 44)	RFC1_YEAST	P38630	0.975033	1.42747	1.42393	1.6394	3.5855	0.765433
854029	RPL18A RP28A YOL120C	60S ribosomal protein L18-A (Large ribosomal subunit protein eL18-A) (RP28)	RL18A_YEAST	P0CX49|P0CX50	5.52773	24.1644	22.4979	21.9046	15.6893	11.3053
852489	RPL21A URP1 YBR191W YBR1401	60S ribosomal protein L21-A (Large ribosomal subunit protein eL21-A)	RL21A_YEAST	Q02753	3.64113	13.0515	9.8277	10.2795	8.4626	5.42763
850716	RPL15A RPL10A RPL13A YL10A YLR029C	60S ribosomal protein L15-A (L13) (Large ribosomal subunit protein eL15-A) (RP15R) (YL10) (YP18)	RL15A_YEAST	P05748	6.89053	27.79	20.6073	20.7621	15.115	7.98253
852742	RPL1A SSM1 SSM1A YPL220W	60S ribosomal protein L1-A (L10a) (Large ribosomal subunit protein uL1-A)	RL1A_YEAST	P0CX43|P0CX44	7.71203	24.8762	18.0463	16.1848	18.7976	7.75463
852026	RPL12A RPL15B YEL054C	60S ribosomal protein L12-A (L15) (Large ribosomal subunit protein uL11-A) (YL23)	RL12A_YEAST	P0CX53|P0CX54	11.1594	14.0062	7.40113	8.558	11.0659	10.087
852539	PRP5 RNA5 YBR237W YBR1603	Pre-mRNA-processing ATP-dependent RNA helicase PRP5 (EC 3.6.4.13)	PRP5_YEAST	P21372	0.975033	1.42657	1.42393	1.16223	0.638833	0.765433
856570	PRP8 DBF3 DNA39 RNA8 SLT21 USA2 YHR165C	Pre-mRNA-splicing factor 8	PRP8_YEAST	P33334	1.30013	1.1216	1.42393	1.16223	0.638833	0.765433
856732	PRP22 YER013W	Pre-mRNA-splicing factor ATP-dependent RNA helicase PRP22 (EC 3.6.4.13)	PRP22_YEAST	P24384	1.60483	1.1216	2.0185	1.16223	0.854933	1.56043
856218	PRE2 DOA3 PRG1 YPR103W P8283.10	Proteasome subunit beta type-5 (EC 3.4.25.1) (Macropain subunit PRE2) (Multicatalytic endopeptidase complex subunit PRE2) (Proteasome component PRE2) (Proteinase YSCE subunit PRE2)	PSB5_YEAST	P30656	0.975033	2.0007	1.89423	1.85363	1.23317	0.947933
853147	NAS6 YGR232W G8564	Probable 26S proteasome regulatory subunit p28 (Proteasome non-ATPase subunit 6)	PSD10_YEAST	P50086	2.54767	1.1216	1.42393	1.4008	1.79157	1.88073
854991	PSP2 MRS15 YML017W YM9571.01	Protein PSP2 (Mitochondrial regulator of splicing 15) (Polymerase suppressor protein 2)	PSP2_YEAST	P50109	0.975033	1.1216	1.42393	1.49667	0.854933	0.765433
855889	PUS1 YPL212C	tRNA pseudouridine synthase 1 (EC 5.4.99.-) (tRNA pseudouridylate synthase 1) (tRNA-uridine isomerase 1)	PUS1_YEAST	Q12211	0.975033	1.1216	1.42393	1.49667	0.638833	0.765433
854118	RPP2A L12EIB RPA2 RPL44 RPLA2 YOL039W	60S acidic ribosomal protein P2-alpha (A2) (L12eIB) (L44) (Large ribosomal subunit protein P2-A) (P2A) (YP2alpha)	RLA2_YEAST	P05319	0.975033	2.01903	1.7212	1.5192	0.854933	1.13447
856026	RPL21B YPL079W LPF6W	60S ribosomal protein L21-B (Large ribosomal subunit protein eL21-B)	RL21B_YEAST	Q12672	3.64113	13.9511	10.4233	10.8762	8.97453	5.42763
853730	PMU1 YKL128C	Probable phosphoglycerate mutase PMU1 (EC 5.4.-.-) (Phosphomutase homolog 1)	PMU1_YEAST	P36069	2.38957	1.1216	1.7212	1.85363	1.26927	0.947933
852003	RPT3 YNT1 YTA2 YDR394W D9509.14	26S proteasome regulatory subunit 6B homolog (Protein YNT1) (Tat-binding homolog 2)	PRS6B_YEAST	P33298	4.27947	6.5637	3.28263	5.1954	7.67803	6.46807
852834	RPT6 CIM3 CRL3 SUG1 TBPY TBY1 YGL048C	26S proteasome regulatory subunit 8 homolog (Protein CIM3) (Protein SUG1) (Tat-binding protein TBY1)	PRS8_YEAST	Q01939	4.27947	6.25717	3.43173	4.86063	7.36863	4.32337
856289	GPH1 YPR160W P9584.1	Glycogen phosphorylase (EC 2.4.1.1)	PHSG_YEAST	P06738	10.2969	4.1583	2.76233	5.28747	9.6103	13.2356
850637	POM33 YLL023C L1201	Pore membrane protein of 33 kDa	POM33_YEAST	Q12164	0.975033	1.1216	1.42393	1.4008	0.891	0.765433
855500	POP1 YNL221C N1285	Ribonucleases P/MRP protein subunit POP1 (EC 3.1.26.5) (RNA-processing protein POP1) (RNases P/MRP 100.4 kDa subunit)	POP1_YEAST	P41812	1.44227	1.42747	1.42393	1.16223	0.8078	0.765433
854916	PHO84 YML123C YM7056.03C	Inorganic phosphate transporter PHO84	PHO84_YEAST	P25297	7.98493	6.4894	32.7587	20.9637	3.79857	4.69737
856076	PHO85 SSG3 YPL031C P7102.18A	Cyclin-dependent protein kinase PHO85 (EC 2.7.11.22) (Negative regulator of the PHO system) (Serine/threonine-protein kinase PHO85)	PHO85_YEAST	P17157	1.5845	1.1216	2.16777	1.4008	2.08233	1.37793
851902	PMT7 YDR307W D9740.4	Probable dolichyl-phosphate-mannose--protein mannosyltransferase 7 (EC 2.4.1.109)	PMT7_YEAST	Q06644	1.44227	1.1216	2.0185	1.5192	0.638833	1.19543
850896	PBA1 POC1 YLR199C	Proteasome chaperone 1 (Proteasome biogenesis-associated protein 1)	POC1_YEAST	Q05778	0.975033	1.1216	1.42393	1.16223	0.638833	0.951967
853629	ADD66 PBA2 POC2 YKL206C	Proteasome assembly chaperone 2 (Alpha-1-proteinase inhibitor-degradation deficient protein 66) (Proteasome biogenesis-associated protein 2)	POC2_YEAST	P36040	0.975033	1.1216	1.42393	1.4008	0.891	1.19543
855959	POC4 DMP1 YPL144W	Proteasome chaperone 4	POC4_YEAST	Q12245	0.975033	1.1216	1.42393	1.16223	0.8078	0.951967
851929	PEX3 PAS3 YDR329C D9798.15	Peroxisomal biogenesis factor 3 (Peroxin-3) (Peroxisomal membrane protein PAS3)	PEX3_YEAST	P28795	0.975033	1.7316	1.42393	1.16223	0.638833	0.765433
852070	PFA5 YDR459C	Palmitoyltransferase PFA5 (EC 2.3.1.225) (Protein fatty acyltransferase 5)	PFA5_YEAST	Q03289	0.975033	1.1216	1.42393	1.49667	0.638833	0.765433
851541	GPM2 YDL021W D2835	Phosphoglycerate mutase 2 (PGAM 2) (EC 5.4.2.11) (BPG-dependent PGAM 2) (MPGM 2) (Phosphoglyceromutase 2)	PMG2_YEAST	Q12008	2.23073	1.1216	1.42393	1.16223	0.638833	0.765433
854933	POB3 YML069W	FACT complex subunit POB3 (Facilitates chromatin transcription complex subunit POB3)	POB3_YEAST	Q04636	0.975033	2.64847	2.39037	4.28727	1.5754	1.321
852403	PHO88 SND3 YBR106W YBR0835	SRP-independent targeting protein 3 (Inorganic phosphate transport protein PHO88) (Phosphate metabolism protein PHO88)	PHO88_YEAST	P38264	1.76347	1.73243	1.42393	1.83113	2.46503	1.56447
855747	PHO91 YNR013C N2052	Low-affinity phosphate transporter PHO91	PHO91_YEAST	P27514	0.975033	1.1216	1.89423	1.16223	0.638833	0.765433
853693	PIR3 CCW8 YKL163W YKL617	Cell wall mannoprotein PIR3 (Covalently-linked cell wall protein 8) (Protein with internal repeats 3)	PIR3_YEAST	Q03180	7.40687	10.9455	14.9164	9.51227	3.06893	5.47663
854053	PKH2 YOL100W HRC1081	Serine/threonine-protein kinase PKH2 (EC 2.7.11.1) (PKB-activating kinase homolog 2)	PKH2_YEAST	Q12236	0.975033	1.1216	1.42393	1.16223	0.976767	0.765433
853705	GPM1 GPM YKL152C YKL607	Phosphoglycerate mutase 1 (PGAM 1) (EC 5.4.2.11) (BPG-dependent PGAM 1) (MPGM 1) (Phosphoglyceromutase 1)	PMG1_YEAST	P00950	37.921	32.5315	40.2383	33.5798	29.8169	40.4447
853647	PXA2 PAT1 YKL188C YKL741	Peroxisomal long-chain fatty acid import protein 1 (Peroxisomal ABC transporter 2)	PXA2_YEAST	P34230	1.59263	1.42657	1.42393	1.16223	0.638833	0.765433
855991	PEX25 YPL112C	Peroxisomal membrane protein PEX25 (Peroxin-25)	PEX25_YEAST	Q02969	1.45047	1.42747	1.7212	1.4008	0.638833	1.19543
855860	PLC1 YPL268W	1-phosphatidylinositol 4,5-bisphosphate phosphodiesterase 1 (EC 3.1.4.11) (Phosphoinositide phospholipase C) (Phospholipase C-1) (PLC-1)	PLC1_YEAST	P32383	1.27973	1.71407	1.89423	1.49667	0.638833	0.765433
855642	PMS1 YNL082W N2317	DNA mismatch repair protein PMS1 (Postmeiotic segregation protein 1)	PMS1_YEAST	P14242	1.27973	1.1216	1.42393	1.16223	0.638833	0.765433
853393	PEP8 GRD6 VPS26 VPT4 YJL053W J1152	Carboxypeptidase Y-deficient protein 8 (Vacuolar protein sorting-associated protein 26) (Vacuolar protein-targeting protein 4)	PEP8_YEAST	P40335	0.975033	1.1216	1.42393	1.16223	0.7649	0.947933
852722	CDC43 CAL1 YGL155W G1864	Geranylgeranyl transferase type-1 subunit beta (EC 2.5.1.59) (Cell division cycle protein 43) (Geranylgeranyl transferase type I subunit beta) (GGTase-I-beta) (RAS proteins geranylgeranyltransferase subunit beta) (Type I protein geranyl-geranyltransferase subunit beta) (PGGT)	PGTB1_YEAST	P18898	1.28793	1.1216	1.42393	1.4008	0.638833	0.765433
856229	PIS1 PIS YPR113W P8283.5	CDP-diacylglycerol--inositol 3-phosphatidyltransferase (EC 2.7.8.11) (Phosphatidylinositol synthase) (PI synthase) (PtdIns synthase)	PIS_YEAST	P06197	0.975033	1.1216	1.42393	1.16223	0.8078	0.947933
853536	OPI3 PEM2 YJR073C J1824	Phosphatidyl-N-methylethanolamine N-methyltransferase (EC 2.1.1.17) (EC 2.1.1.71) (Overproducer of inositol protein 3) (Phospholipid methyltransferase) (PLMT)	PLMT_YEAST	P05375	0.975033	1.1216	1.42393	1.16223	0.7649	0.765433
852599	PHO89 ITN1 YBR296C YBR2113	Phosphate permease PHO89 (Na(+)/Pi cotransporter PHO89)	PHO89_YEAST	P38361	0.975033	1.42657	1.42393	1.5192	0.638833	0.765433
852977	PIL1 YGR086C	Sphingolipid long chain base-responsive protein PIL1	PIL1_YEAST	P53252	8.4811	14.023	9.38083	11.0176	14.6406	7.16137
856071	PMA2 YPL036W	Plasma membrane ATPase 2 (EC 7.1.2.1) (Proton pump 2)	PMA2_YEAST	P19657	44.2518	65.4291	122.932	92.2504	37.7066	28.3783
855131	PGM2 GA-5 GAL5 YMR105C YM9718.04C	Phosphoglucomutase 2 (PGM 2) (EC 5.4.2.2) (D-glucose-1,6-diphosphate:D-glucose-1-phosphate phosphotransferase) (Glucose phosphomutase 2)	PGM2_YEAST	P37012	8.24137	4.42647	9.8277	8.79543	6.62493	6.97453
855321	PRM15 PGM3 YMR278W YM8021.04	Phosphoribomutase (PRM) (EC 5.4.2.7) (Phosphoglucomutase 3) (PGM 3)	PGM3_YEAST	Q03262	1.76347	1.73337	1.42393	1.87803	2.88877	1.69413
852101	PKH1 YDR490C	Serine/threonine-protein kinase PKH1 (EC 2.7.11.1) (3-phosphoinositide-dependent protein kinase 1)	PKH1_YEAST	Q03407	1.13757	1.1216	1.42393	1.87627	0.638833	0.951967
851103	REH1 YLR387C	Cytoplasmic 60S subunit biogenesis factor REH1 (REI1-homolog 1) (pre-60S factor REH1)	REH1_YEAST	Q06709	0.975033	1.1216	1.42393	1.16223	1.10283	0.765433
852876	PMA1 YGL008C	Plasma membrane ATPase 1 (EC 7.1.2.1) (Proton pump 1)	PMA1_YEAST	P05030	69.796	91.4715	174.816	133.226	57.8641	44.9213
851362	PHO13 YDL236W	4-nitrophenylphosphatase (PNPPase) (EC 3.1.3.41)	PNPP_YEAST	P19881	2.2104	1.42657	1.42393	1.97383	0.8078	1.31697
850840	PEP3 VAM8 VPS18 VPT18 YLR148W L9634.2	Vacuolar membrane protein PEP3 (Carboxypeptidase Y-deficient protein 3) (Vacuolar morphogenesis protein 8) (Vacuolar protein sorting-associated protein 18) (Vacuolar protein-targeting protein 18)	PEP3_YEAST	P27801	1.13757	1.69483	1.42393	1.16223	0.638833	0.765433
853155	PFK1 YGR240C G8599	ATP-dependent 6-phosphofructokinase subunit alpha (EC 2.7.1.11) (ATP-dependent 6-phosphofructokinase) (ATP-PFK) (Phosphofructokinase 1) (Phosphohexokinase)	PFKA1_YEAST	P16861	32.3736	59.986	34.9652	44.4887	62.1488	41.45
853241	PHO90 YJL198W J0336	Low-affinity phosphate transporter PHO90	PHO90_YEAST	P39535	0.975033	1.1216	1.42393	1.75777	0.854933	0.765433
854271	PIN2 YOR104W YOR3214W	[PSI+] induction protein 2	PIN2_YEAST	Q12057	2.85683	1.1216	4.3725	3.02233	2.12273	2.24577
853692	PIR1 CCW6 YKL164C YKL618	Cell wall mannoprotein PIR1 (Covalently-linked cell wall protein 6) (Protein with internal repeats 1)	PIR1_YEAST	Q03178	7.3866	13.7208	15.4374	8.53367	3.9615	5.59827
852340	REG2 YBR050C YBR0504	Protein REG2	REG2_YEAST	P38232	0.975033	1.1216	1.7958	1.16223	0.638833	0.765433
856226	RPC40 RPC5 YPR110C P8283.18	DNA-directed RNA polymerases I and III subunit RPAC1 (RNA polymerases I and III subunit AC1) (C37) (DNA-directed RNA polymerases I and III 40 kDa polypeptide) (AC40) (C40)	RPAC1_YEAST	P07703	3.182	1.42657	1.42393	1.16223	1.14317	1.56043
852269	RRN6 YBL014C YBL0311 YBL0312	RNA polymerase I-specific transcription initiation factor RRN6	RRN6_YEAST	P32786	1.27973	1.1216	1.42393	1.5192	0.638833	1.2524
856462	RRP3 YHR065C	ATP-dependent rRNA helicase RRP3 (EC 3.6.4.13) (Ribosomal RNA-processing protein 3)	RRP3_YEAST	P38712	1.27973	1.42747	1.42393	1.49667	2.67687	1.0089
855269	RRP5 FMI1 YMR229C YM9959.11C	rRNA biogenesis protein RRP5 (Ribosomal RNA-processing protein 5) (U3 small nucleolar RNA-associated protein RRP5) (U3 snoRNA-associated protein RRP5)	RRP5_YEAST	Q05022	1.9382	11.2903	5.7618	9.66393	24.2019	6.49133
851874	RRP45 YDR280W D9954.1	Exosome complex component RRP45 (Ribosomal RNA-processing protein 45)	RRP45_YEAST	Q05636	0.975033	1.1216	1.89423	1.16223	0.638833	0.765433
851928	SKP1 CBF3D YDR328C D9798.14	Suppressor of kinetochore protein 1 (Centromere DNA-binding protein complex CBF3 subunit D) (E3 ubiquitin ligase complex SCF subunit SKP1)	SKP1_YEAST	P52286	2.05993	1.1216	1.42393	1.16223	0.891	1.93353
855478	SLA2 END4 MOP2 UFG1 YNL243W N1102	Protein SLA2 (Transmembrane protein MOP2)	SLA2_YEAST	P33338	1.59263	4.10207	3.82743	4.57127	1.8233	0.947933
852127	SLF1 YDR515W D9719.20	Protein SLF1	SLF1_YEAST	Q12034	0.975033	1.1216	1.42393	1.16223	0.638833	0.951967
854170	SLG1 WSC1 YOR008C UNF378	Protein SLG1 (Cell wall integrity and stress response component 1) (Synthetic lethal with GAP protein 1)	SLG1_YEAST	P54867	0.975033	1.7316	5.29007	2.35343	1.91333	1.56447
852453	SLI15 YBR156C YBR1206	Inner centromere protein-related protein SLI15 (INCENP-related protein SLI15)	SLI15_YEAST	P38283	0.975033	1.1216	1.42393	1.16223	0.891	1.0089
853126	SLI1 YGR212W	N-acetyltransferase SLI1 (EC 2.3.1.-) (Sphingosine-like immunosuppressant resistant protein 1)	SLI1_YEAST	P53304	0.975033	1.7316	1.42393	1.16223	0.638833	0.765433
851770	SLY1 YDR189W YD9346.01 YD9395.22	Protein SLY1 (Suppressor of loss of YPT1 protein 1)	SLY1_YEAST	P22213	0.975033	1.1216	1.42393	1.16223	0.638833	0.951967
851476	RPS16B YDL083C	40S ribosomal protein S16-B (RP61R) (Small ribosomal subunit protein uS9-B)	RS16B_YEAST	P0CX52|P0CX51	9.77937	18.1812	16.7059	17.64	17.0195	12.0167
854385	RPB10 YOR210W	DNA-directed RNA polymerases I, II, and III subunit RPABC5 (RNA polymerases I, II, and III subunit ABC5) (ABC10-beta) (ABC8) (DNA-directed RNA polymerases I, II, and III 8.3 kDa polypeptide)	RPAB5_YEAST	P22139	0.975033	1.1216	1.42393	1.16223	0.638833	1.13447
853956	RPF2 YKR081C YKR401	Ribosome biogenesis protein RPF2	RPF2_YEAST	P36160	1.45047	2.0007	1.7212	1.49667	2.21537	1.0089
853598	SGM1 YJR134C J2120	Protein SGM1 (Slow growth on galactose and mannose protein 1)	SGM1_YEAST	P47166	1.28793	1.1216	1.42393	1.16223	0.638833	0.951967
851589	RPS11A RPS18A YDR025W YD9813.03	40S ribosomal protein S11-A (RP41) (S18) (Small ribosomal subunit protein uS17-A) (YS12)	RS11A_YEAST	P0CX47|P0CX48	7.39097	34.3803	25.5112	26.5288	17.7218	7.81587
853975	SKG1 YKR100C YKR099C-A	Suppressor of lethality of KEX2 GAS1 double null mutant protein 1	SKG1_YEAST	P36169	2.37293	1.1216	1.42393	1.16223	1.4562	1.99047
851114	SKI2 YLR398C L8084.17	Antiviral helicase SKI2 (EC 3.6.4.13) (Superkiller protein 2)	SKI2_YEAST	P35207	1.28793	1.1216	1.42393	1.16223	1.39793	0.765433
852659	SKI8 REC103 YGL213C	Antiviral protein SKI8 (Superkiller protein 8)	SKI8_YEAST	Q02793	0.975033	1.1216	1.42393	1.6394	0.7649	0.765433
854036	SKM1 YOL113W HRA655	Serine/threonine-protein kinase SKM1 (EC 2.7.11.1) (Protein kinase 75490 D)	SKM1_YEAST	Q12469	2.0803	2.3066	2.1915	2.0697	0.7649	1.321
855256	SKY1 YMR216C YM8261.10C	Serine/threonine-protein kinase SKY1 (SRPK) (EC 2.7.11.1)	SKY1_YEAST	Q03656	0.975033	1.1216	1.42393	1.5192	0.638833	0.765433
852276	SLA1 YBL007C YBL0321	Actin cytoskeleton-regulatory complex protein SLA1	SLA1_YEAST	P32790	1.28793	1.7316	1.42393	1.4008	1.1071	0.765433
856547	RPC10 RPB12 YHR143W-A YHR143BW	DNA-directed RNA polymerases I, II, and III subunit RPABC4 (RNA polymerases I, II, and III subunit ABC4) (ABC10-alpha)	RPAB4_YEAST	P40422	1.13757	1.1216	1.42393	1.4008	0.933867	0.947933
854322	RPB2 RPB150 RPO22 YOR151C	DNA-directed RNA polymerase II subunit RPB2 (RNA polymerase II subunit 2) (EC 2.7.7.6) (B150) (DNA-directed RNA polymerase II 140 kDa polypeptide)	RPB2_YEAST	P08518	4.47953	4.71323	3.0597	2.66527	14.0724	7.51843
853322	RPE1 EPI1 POS18 YJL121C J0731	Ribulose-phosphate 3-epimerase (EC 5.1.3.1) (Pentose-5-phosphate 3-epimerase) (PPE) (RPE)	RPE_YEAST	P46969	4.76747	1.1216	1.7212	1.5192	1.91333	3.39833
854262	RKI1 YOR095C YOR3174C	Ribose-5-phosphate isomerase (EC 5.3.1.6) (D-ribose-5-phosphate ketol-isomerase) (Phosphoriboisomerase)	RPIA_YEAST	Q12189	2.38507	1.1216	1.42393	1.16223	0.7649	1.93353
850554	RPN11 MPR1 YFR004W	Ubiquitin carboxyl-terminal hydrolase RPN11 (EC 3.4.19.12) (26S proteasome regulatory subunit RPN11) (Protein MPR1)	RPN11_YEAST	P43588	2.2512	1.1216	1.42393	1.5192	2.58683	1.93353
850613	RPN12 NIN1 YFR052W	26S proteasome regulatory subunit RPN12 (Nuclear integrity protein 1)	RPN12_YEAST	P32496	1.60483	1.1216	1.42393	1.16223	1.26927	1.7551
851140	RPN13 DAQ1 YLR421C	26S proteasome regulatory subunit RPN13 (Proteasome non-ATPase subunit 13)	RPN13_YEAST	O13563	2.05993	1.1216	2.16777	1.6394	1.61403	2.78563
852880	RPN14 YGL004C	26S proteasome regulatory subunit RPN14 (Proteasome non-ATPase subunit 14)	RPN14_YEAST	P53196	0.975033	1.42747	1.42393	1.16223	0.638833	0.765433
856422	RPN1 HRD2 NAS1 RPD1 YHR027C	26S proteasome regulatory subunit RPN1 (HMG-CoA reductase degradation protein 2) (Proteasome non-ATPase subunit 1)	RPN1_YEAST	P38764	15.3436	4.67673	3.80387	5.9325	14.4769	16.2212
852037	RPN9 NAS7 YDR427W D9461.14	26S proteasome regulatory subunit RPN9 (Proteasome non-ATPase subunit 7)	RPN9_YEAST	Q04062	3.82037	1.1216	1.42393	1.4008	2.97203	2.17703
851660	RRP1 YDR087C D4478	Ribosomal RNA-processing protein 1	RRP1_YEAST	P35178	0.975033	2.32407	2.56337	2.78373	2.28073	0.765433
851656	RRP8 YDR083W D4461	25S rRNA (adenine(645)-N(1))-methyltransferase (EC 2.1.1.287) (Ribosomal RNA-processing protein 8)	RRP8_YEAST	P38961	0.975033	1.69483	1.42393	1.16223	0.891	0.765433
853109	SKI6 ECM20 RRP41 YGR195W G7587	Exosome complex component SKI6 (Extracellular mutant protein 20) (Ribosomal RNA-processing protein 41) (Superkiller protein 6)	RRP41_YEAST	P46948	0.975033	1.1216	1.42393	1.16223	0.981	0.765433
855725	SIS1 YNL007C N2879	Protein SIS1	SIS1_YEAST	P25294	8.58367	4.12137	4.5716	5.02803	7.81527	6.82843
855270	RPS10B YMR230W YM9959.12	40S ribosomal protein S10-B (Small ribosomal subunit protein eS10-B)	RS10B_YEAST	P46784	4.46677	1.1216	2.09307	3.49963	3.74683	4.56297
853946	SIS2 HAL3 YKR072C	Phosphopantothenoylcysteine decarboxylase subunit SIS2 (Halotolerance protein HAL3) (Sit4 suppressor 2)	SIS2_YEAST	P36024	0.975033	1.42657	1.42393	1.16223	0.7649	0.765433
856466	RRP4 YHR069C	Exosome complex component RRP4 (Ribosomal RNA-processing protein 4)	RRP4_YEAST	P38792	0.975033	1.1216	1.42393	1.16223	1.4811	0.765433
854200	SHE4 YOR035C OR26.26	SWI5-dependent HO expression protein 4	SHE4_YEAST	P51534	1.13757	1.1216	1.42393	1.5192	0.638833	0.765433
855161	RRB1 YMR131C YM9553.07C	Ribosome assembly protein RRB1	RRB1_YEAST	Q04225	3.49177	2.34257	1.7958	1.4008	2.88877	4.45727
852032	SIP1 YDR422C D9461.11	SNF1 protein kinase subunit beta-1 (SNF1-interacting protein 1)	SIP1_YEAST	P32578	0.975033	1.1216	1.42393	1.16223	0.7649	0.765433
854468	RPS10A YOR293W	40S ribosomal protein S10-A (Small ribosomal subunit protein eS10-A)	RS10A_YEAST	Q08745	4.46677	1.1216	2.09307	3.49963	3.74683	4.56297
854023	RRP40 YOL142W	Exosome complex component RRP40 (Ribosomal RNA-processing protein 40)	RRP40_YEAST	Q08285	0.975033	1.1216	1.42393	1.16223	0.638833	1.13043
851447	RRP42 YDL111C	Exosome complex component RRP42 (Ribosomal RNA-processing protein 42)	RRP42_YEAST	Q12277	0.975033	2.32407	1.7958	1.75777	1.10283	0.765433
854126	SIL1 PER100 SLS1 YOL031C	Nucleotide exchange factor SIL1 (Protein SLS1)	SIL1_YEAST	Q08199	4.12513	2.32407	1.42393	1.16223	1.70407	4.0111
856433	RRF1 FIL1 KIM4 YHR038W	Ribosome-recycling factor, mitochondrial (RRF) (Ribosome-releasing factor, mitochondrial)	RRF1_YEAST	P38771	0.975033	1.42657	1.42393	1.16223	0.638833	0.765433
854158	SIN3 CPE1 GAM2 RPD1 SDI1 SDS16 UME4 YOL004W	Transcriptional regulatory protein SIN3	SIN3_YEAST	P22579	1.13757	1.1216	1.42393	1.16223	0.638833	0.765433
853356	SIP4 YJL089W J0922	Protein SIP4	SIP4_YEAST	P46954	1.27973	1.1216	1.42393	1.16223	0.638833	0.765433
855171	SIP5 YMR140W YM9375.09	Protein SIP5 (SNF1-interacting protein 5)	SIP5_YEAST	P40210	0.975033	2.34337	1.42393	1.75777	0.638833	0.765433
853780	RRP14 YKL082C	Ribosomal RNA-processing protein 14 (Ribosome biogenesis protein RRP14)	RRP14_YEAST	P36080	0.975033	1.1216	1.42393	1.16223	1.01707	0.951967
852061	RPS18A YDR450W D9461.35	40S ribosomal protein S18-A (Small ribosomal subunit protein uS13-A)	RS18A_YEAST	P0CX55|P0CX56	12.4258	37.9706	25.0365	29.5463	30.8	15.5011
851574	SNQ2 YDR011W YD8119.16	Protein SNQ2	SNQ2_YEAST	P32568	5.9712	4.6931	19.2411	14.461	6.67653	3.0292
850347	SGF29 YCL010C YCL10C	SAGA-associated factor 29 (29 kDa SAGA-associated factor) (SAGA histone acetyltransferase complex 29 kDa subunit)	SGF29_YEAST	P25554	1.30013	1.1216	1.42393	1.16223	0.638833	0.765433
852369	SLM4 EGO3 GSE1 YBR077C YBR0723	Protein SLM4 (EGO complex subunit 3) (GSE complex subunit 1)	SLM4_YEAST	P38247	1.13757	1.1216	1.42393	1.16223	0.638833	0.951967
856928	SLO1 YER180C-A	SCOCO-like protein 1	SLO1_YEAST	Q3E784	0.975033	1.42747	2.09307	1.83113	1.58227	0.765433
854325	SLP1 YOR154W O3545	Uncharacterized protein SLP1 (SUN-like protein 1)	SLP1_YEAST	Q12232	1.30013	2.93593	3.7031	3.02233	0.8078	2.11203
856425	SLT2 MPK1 YHR030C	Mitogen-activated protein kinase SLT2/MPK1 (MAP kinase MPK1) (EC 2.7.11.24)	SLT2_YEAST	Q00772	2.06817	2.32593	2.78617	4.0729	2.24457	2.97627
851549	SLX5 HEX3 YDL013W D2875	E3 ubiquitin-protein ligase complex SLX5-SLX8 subunit SLX5 (EC 2.3.2.27) (Hexose metabolism-related protein HEX3) (RING-type E3 ubiquitin transferase SLX5) (Synthetic lethal of unknown function protein 5)	SLX5_YEAST	P32828	0.975033	1.1216	1.7958	1.16223	0.638833	0.765433
853371	SMC3 YJL074C J1049	Structural maintenance of chromosomes protein 3 (DA-box protein SMC3)	SMC3_YEAST	P47037	1.13757	1.71407	2.83527	1.5192	1.94277	0.947933
852911	RPS25A RPS31A YGR027C	40S ribosomal protein S25-A (RP45) (S31) (Small ribosomal subunit protein eS25-A) (YS23)	RS25A_YEAST	Q3E792	3.0111	10.3148	8.78763	7.7959	9.4075	3.528
853015	RPS23A RPS28A YGR118W G6178	40S ribosomal protein S23-A (RP37) (S28) (Small ribosomal subunit protein uS12-A) (YS14)	RS23A_YEAST	P0CX29|P0CX30	3.04377	10.084	8.21573	7.77343	7.28527	4.75363
856415	RPS27B YHR021C	40S ribosomal protein S27-B (RP61) (Small ribosomal subunit protein eS27-B) (YS20)	RS27B_YEAST	P38711	4.86897	3.50927	4.86907	3.8342	4.08063	6.35307
852372	SEC18 YBR080C YBR0736	Vesicular-fusion protein SEC18	SEC18_YEAST	P18759	0.975033	2.93507	3.6546	2.68787	5.61267	2.30263
852961	ROM1 SKC1 YGR070W	RHO1 GDP-GTP exchange protein 1 (Protein kinase C suppressor SKC1)	ROM1_YEAST	P53046	0.975033	1.42657	1.7958	1.16223	0.638833	0.765433
850973	SEC22 SLY2 TSL26 YLR268W L8479.3	Protein transport protein SEC22 (Suppressor of loss of YPT1 protein 2)	SEC22_YEAST	P22214	1.76347	1.1216	1.7958	1.4008	1.05997	1.19543
856119	RPA135 RPA2 RRN2 SRP3 YPR010C YP9531.03C	DNA-directed RNA polymerase I subunit RPA135 (EC 2.7.7.6) (DNA-directed RNA polymerase I 135 kDa polypeptide) (A135) (DNA-directed RNA polymerase I polypeptide 2) (RNA polymerase I subunit 2)	RPA2_YEAST	P22138	1.13757	6.51173	3.0836	4.3342	6.19237	2.42427
856607	RPN10 MCB1 SUN1 YHR200W	26S proteasome regulatory subunit RPN10	RPN10_YEAST	P38886	8.359	7.73177	5.53883	7.62897	4.64363	6.8971
854735	RPN2 SEN3 YIL075C	26S proteasome regulatory subunit RPN2	RPN2_YEAST	P32565	5.43513	3.81357	4.09907	4.54853	9.73647	7.3886
856742	RPN3 SUN2 YER021W	26S proteasome regulatory subunit RPN3	RPN3_YEAST	P40016	3.4832	7.4264	4.5716	6.8649	6.36153	4.7496
856095	RRP12 YPL012W	Ribosomal RNA-processing protein 12	RRP12_YEAST	Q12754	0.975033	3.81633	3.33113	2.66527	1.3661	0.765433
856255	RRP9 YPR137W	Ribosomal RNA-processing protein 9	RRP9_YEAST	Q06506	0.975033	1.42657	1.42393	1.16223	1.18603	0.765433
851990	RPP2B L12EIA RPL45 RPLA4 YDR382W	60S acidic ribosomal protein P2-beta (L12eIA) (L45) (Large ribosomal subunit protein P2-B) (P2B) (YL44C) (YP2beta) (YPA1)	RLA4_YEAST	P02400	0.975033	1.1216	1.42393	1.5192	1.87733	0.951967
855727	MRP7 MRPL2 YNL005C N2007	54S ribosomal protein L2, mitochondrial (Mitochondrial large ribosomal subunit protein bL27m) (YMR6) (YmL2)	RM02_YEAST	P12687	1.44227	1.1216	1.42393	1.16223	0.638833	0.765433
850609	RMD8 YFR048W	Sporulation protein RMD8 (Required for meiotic nuclear division protein 8)	RMD8_YEAST	P43620	0.975033	1.1216	1.42393	1.4008	0.638833	0.765433
855386	RPD3 MOF6 REC3 SDI2 SDS6 YNL330C N0305	Histone deacetylase RPD3 (EC 3.5.1.98) (Transcriptional regulatory protein RPD3)	RPD3_YEAST	P32561	0.975033	1.42747	1.42393	1.16223	1.14997	0.765433
853954	TRZ1 YKR079C	Ribonuclease Z (RNase Z) (EC 3.1.26.11) (tRNA 3 endonuclease) (tRNase Z)	RNZ_YEAST	P36159	0.975033	1.1216	1.42393	1.16223	0.638833	0.947933
854519	RPA190 RPA1 RRN1 YOR341W O6276	DNA-directed RNA polymerase I subunit RPA190 (EC 2.7.7.6) (DNA-directed RNA polymerase I 190 kDa polypeptide) (A190) (DNA-directed RNA polymerase I largest subunit)	RPA1_YEAST	P10964	1.44227	1.1216	1.42393	1.16223	4.30873	2.8503
856320	RPC82 RPC3 YPR190C P9677.11	DNA-directed RNA polymerase III subunit RPC3 (RNA polymerase III subunit C3) (C82) (DNA-directed III 74 kDa polypeptide) (C74)	RPC3_YEAST	P32349	0.975033	1.1216	1.42393	1.16223	0.7649	0.951967
852664	SIP2 SPM2 YGL208W G1155	SNF1 protein kinase subunit beta-2 (Protein SPM2) (SNF1-interacting protein 2)	SIP2_YEAST	P34164	0.975033	1.42657	1.42393	1.16223	0.8078	0.765433
852230	SEC17 YBL050W YBL0505 YBL0517	Alpha-soluble NSF attachment protein (SNAP-alpha) (N-ethylmaleimide-sensitive factor attachment protein alpha) (Vesicular-fusion protein SEC17) (alpha-SNAP chaperone)	SEC17_YEAST	P32602	5.99153	2.32493	2.76233	2.45113	4.29433	4.8753
855240	ROT1 YMR200W YM8325.01	Protein ROT1 (Reversal of TOR2 lethality protein 1)	ROT1_YEAST	Q03691	0.975033	1.1216	2.1915	1.4008	1.58227	0.951967
852013	RPB7 YDR404C D9509.22	DNA-directed RNA polymerase II subunit RPB7 (RNA polymerase II subunit B7) (B16)	RPB7_YEAST	P34087	0.975033	1.42657	1.42393	1.16223	0.7649	0.951967
850611	PRE4 YFR050C	Proteasome subunit beta type-7 (EC 3.4.25.1) (Macropain subunit PRE4) (Multicatalytic endopeptidase complex subunit PRE4) (Proteasome component PRE4) (Proteinase YSCE subunit PRE4)	PSB7_YEAST	P30657	0.975033	2.2683	3.13253	1.16223	1.07107	0.765433
851518	PRP11 PRP10 RNA11 YDL043C D2711	Pre-mRNA-splicing factor PRP11	PRP11_YEAST	Q07350	1.13757	1.1216	1.7958	1.16223	1.0239	0.765433
854433	RPT4 CRL13 PCS1 SUG2 YOR259C	26S proteasome subunit RPT4 (26S protease subunit SUG2) (Proteasomal cap subunit)	PRS10_YEAST	P53549	3.80373	4.73077	2.98517	4.76463	5.35133	4.5224
854111	PSK2 YOL045W	Serine/threonine-protein kinase PSK2 (EC 2.7.11.1) (PAS kinase 2)	PSK2_YEAST	Q08217	0.975033	1.7316	1.42393	1.16223	0.638833	0.765433
856748	CHO1 PSS PSS1 YER026C	CDP-diacylglycerol--serine O-phosphatidyltransferase (EC 2.7.8.8) (Phosphatidylserine synthase)	PSS_YEAST	P08456	0.975033	1.42657	2.0185	1.16223	0.7649	0.947933
851625	PST1 HPF2 YDR055W D4214 YD9609.09	Cell wall mannoprotein PST1 (Haze protective factor 2) (Protoplast secreted protein 1)	PST1_YEAST	Q12355	15.9335	1.7316	1.7212	1.16223	6.76773	13.3498
854844	YVH1 YIR026C	Tyrosine-protein phosphatase YVH1 (PTPase YVH1) (EC 3.1.3.48)	PVH1_YEAST	Q02256	1.27973	1.1216	1.42393	1.16223	1.14317	0.765433
855683	YIP3 PRA1 YNL044W N2650	Prenylated Rab acceptor 1	PRA1_YEAST	P53633	1.30013	2.93433	2.83707	4.45267	2.98313	1.321
851201	PRP45 FUN20 YAL032C	Pre-mRNA-processing protein 45	PRP45_YEAST	P28004	0.975033	1.1216	1.42393	1.16223	0.976767	0.765433
855745	PRP2 RNA2 YNR011C N2048	Pre-mRNA-splicing factor ATP-dependent RNA helicase-like protein PRP2 (EC 3.6.4.13) (Pre-mRNA-processing protein 2)	PRP2_YEAST	P20095	0.975033	1.1216	1.42393	1.16223	0.7649	1.2524
851312	PRR2 YDL214C D1014	Serine/threonine-protein kinase PRR2 (EC 2.7.11.1) (Pheromone response regulator 2)	PRR2_YEAST	Q12310	0.975033	1.1216	1.42393	1.16223	0.638833	1.0089
853712	RPT1 CIM5 YTA3 YKL145W	26S proteasome regulatory subunit 7 homolog (Protein CIM5) (Tat-binding homolog 3)	PRS7_YEAST	P33299	5.67463	5.3228	3.53	2.87973	8.19423	4.8188
853827	PTM1 YKL039W YKL252	Membrane protein PTM1	PTM1_YEAST	P32857	0.975033	5.30723	6.15677	5.36263	1.91333	0.947933
854286	RIO1 RRP10 YOR119C O3266 YOR3266C	Serine/threonine-protein kinase RIO1 (EC 2.7.11.1) (EC 3.6.3.-) (Ribosomal RNA-processing protein 10)	RIO1_YEAST	Q12196	0.975033	1.1216	1.42393	1.16223	1.6072	0.765433
853961	PRP16 YKR086W YKR406	Pre-mRNA-splicing factor ATP-dependent RNA helicase PRP16 (EC 3.6.4.13)	PRP16_YEAST	P15938	1.27973	1.1216	1.7958	1.4008	0.638833	0.765433
854102	PSH1 YOL054W O1263	RING finger protein PSH1 (POB3/SPT16 histone-associated protein 1)	PSH1_YEAST	Q12161	0.975033	1.1216	1.42393	1.16223	0.638833	0.947933
851596	PST2 YDR032C D3422 YD9673.02C	Protoplast secreted protein 2	PST2_YEAST	Q12335	11.7702	3.50927	7.14803	5.5526	5.48647	8.85997
855514	RIO2 YNL207W N1342	Serine/threonine-protein kinase RIO2 (EC 2.7.11.1)	RIO2_YEAST	P40160	0.975033	1.1216	1.42393	1.16223	0.854933	0.765433
852239	PRE7 PRS3 PTS1 YBL041W YBL0407	Proteasome subunit beta type-6 (EC 3.4.25.1) (Multicatalytic endopeptidase complex subunit C5) (Proteasome component C5)	PSB6_YEAST	P23724	0.975033	2.0007	2.3647	1.4008	1.53507	1.3739
854673	RPL16A RPL13 RPL21A YIL133C	60S ribosomal protein L16-A (L13a) (L21) (Large ribosomal subunit protein uL13-A) (RP22) (YL15)	RL16A_YEAST	P26784	5.01143	25.994	16.4615	18.454	12.4642	5.05113
855655	RPL16B RP23 RPL21B YNL069C N2377	60S ribosomal protein L16-B (L21) (Large ribosomal subunit protein uL13-B) (RP23) (YL15)	RL16B_YEAST	P26785	6.44283	29.3561	21.183	22.8837	12.8974	5.96413
853674	RPL17A RPL17 RPL20A YKL180W	60S ribosomal protein L17-A (L20A) (Large ribosomal subunit protein uL22-A) (YL17)	RL17A_YEAST	P05740	7.13057	7.694	5.1666	6.8649	11.1701	7.45787
853262	RPL17B RPL20B YJL177W J0493	60S ribosomal protein L17-B (L20) (Large ribosomal subunit protein uL22-B) (YL17)	RL17B_YEAST	P46990	6.32903	5.62887	3.6546	4.57297	7.9759	5.7929
856649	PRB1 YEL060C	Cerevisin (EC 3.4.21.48) (Proteinase YSCB) (Vacuolar protease B) (PrB)	PRTB_YEAST	P09232	12.8377	56.1359	88.3767	64.292	18.4834	11.9693
850301	PRD1 YCL057W YCL57W	Saccharolysin (EC 3.4.24.37) (Oligopeptidase YSCD) (Protease D) (Proteinase yscD)	PRTD_YEAST	P25375	17.8329	10.3166	12.2593	7.22227	3.59167	11.2442
854810	NAS2 YIL007C	Probable 26S proteasome regulatory subunit p27 (Proteasome non-ATPase subunit 2)	PSMD9_YEAST	P40555	0.975033	1.1216	1.42393	1.16223	0.638833	0.951967
854713	PRK1 PAK1 YIL095W	Actin-regulating kinase PRK1 (EC 2.7.11.1) (p53-regulating kinase 1)	PRK1_YEAST	P40494	3.64937	1.71407	2.66197	3.02233	0.854933	2.90327
856307	PRP4 RNA4 YPR178W P9705.6	U4/U6 small nuclear ribonucleoprotein PRP4 (Pre-mRNA-processing protein 4)	PRP4_YEAST	P20053	0.975033	1.7316	1.42393	1.16223	0.638833	0.765433
854284	RPT5 YTA1 YOR117W O3258 YOR3258W	26S proteasome regulatory subunit 6A (Tat-binding protein homolog 1) (TBP-1)	PRS6A_YEAST	P33297	3.65777	1.1216	1.42393	1.16223	2.83753	4.63987
851557	RPT2 YHS4 YTA5 YDL007W D2920	26S proteasome regulatory subunit 4 homolog (Tat-binding homolog 5)	PRS4_YEAST	P40327	4.14567	3.83143	2.86067	2.9492	5.8566	4.62397
852757	PRP43 YGL120C	Pre-mRNA-splicing factor ATP-dependent RNA helicase PRP43 (EC 3.6.4.13) (Helicase JA1)	PRP43_YEAST	P53131	2.88943	8.28823	3.0597	3.93013	11.5038	2.72523
855947	PRM4 YPL156C P2578	Pheromone-regulated membrane protein 4	PRM4_YEAST	Q12498	0.975033	1.1216	1.42393	1.16223	0.638833	0.947933
854328	PUP1 YOR157C	Proteasome subunit beta type-2 (EC 3.4.25.1) (Macropain subunit PUP1) (Multicatalytic endopeptidase complex subunit PUP1) (Proteasome component PUP1) (Proteinase YSCE subunit PUP1)	PSB2_YEAST	P25043	1.28793	2.59237	2.39037	1.75777	0.638833	0.765433
852287	RER2 YBR002C YBR0107	Dehydrodolichyl diphosphate synthase complex subunit RER2 (DEDOL-PP synthase) (EC 2.5.1.87) (Ditrans,polycis-polyprenyl diphosphate synthase ((2E,6E)-farnesyl diphosphate specific))	RER2_YEAST	P35196	1.30013	1.1216	1.42393	1.16223	0.638833	0.765433
854459	RDL1 YOR285W	Thiosulfate:glutathione sulfurtransferase (TST) (EC 2.8.1.-) (Rhodanese-like protein 1)	RDL1_YEAST	Q12305	1.61303	1.1216	1.42393	1.16223	0.638833	1.68603
853238	REE1 YJL217W HRC198 J0226	Regulation of enolase protein 1	REE1_YEAST	P40893	0.975033	2.2865	2.66197	1.16223	1.79417	0.765433
852383	RFC5 YBR087W YBR0810	Replication factor C subunit 5 (Replication factor C5) (Activator 1 40 kDa subunit)	RFC5_YEAST	P38251	0.975033	1.1216	1.42393	1.16223	1.52153	0.765433
853986	HRT1 RBX1 ROC1 YOL133W	RING-box protein HRT1 (RING-box protein 1) (E3 ubiquitin-protein ligase complex SCF subunit HRT1) (High level expression reduces Ty3 transposition protein 1) (Regulator of cullins protein 1)	RBX1_YEAST	Q08273	0.975033	1.42657	1.42393	1.4008	0.933867	0.951967
851478	RPP1A L12EIIA RPA1 RPLA1 YDL081C	60S acidic ribosomal protein P1-alpha (A1) (L12eIIA) (Large ribosomal subunit protein P1-A) (P1A) (YP1alpha)	RLA1_YEAST	P05318	0.975033	1.1216	1.42393	1.4008	1.32323	0.765433
851985	RGA2 YDR379W D9481.4	Rho-type GTPase-activating protein 2	RGA2_YEAST	Q06407	0.975033	1.1216	1.42393	1.16223	0.933867	0.765433
853531	RFC2 YJR068W J1808	Replication factor C subunit 2 (Replication factor C2) (Activator 1 41 kDa subunit)	RFC2_YEAST	P40348	0.975033	1.42657	1.42393	1.5192	4.02423	0.765433
852804	RPL7A RPL6A RPL8A YL8A YGL076C	60S ribosomal protein L7-A (L6) (Large ribosomal subunit protein uL30-A) (RP11) (YL8)	RL7A_YEAST	P05737	9.30313	27.7323	14.8983	23.0556	19.4524	10.5774
854274	RGS2 YOR107W YOR3224w	Regulator of G-protein signaling 2	RGS2_YEAST	Q99188	1.27973	1.1216	1.42393	1.16223	0.638833	1.1914
853091	RNR4 CRT3 YGR180C	Ribonucleoside-diphosphate reductase small chain 2 (EC 1.17.4.1) (Ribonucleotide reductase R2 subunit 2) (Ribonucleotide reductase small subunit 2)	RIR4_YEAST	P49723	32.0694	17.0313	23.9913	27.0573	31.6738	34.2981
851195	RBG1 FUN11 YAL036C	Ribosome-interacting GTPase 1 (GTP-binding protein RBG1) (Genetically interacts with ribosomal genes protein 1)	RBG1_YEAST	P39729	0.975033	1.1216	1.42393	1.5192	3.46573	0.765433
850950	RCK2 CLK1 CMK3 YLR248W L9672.6	Serine/threonine-protein kinase RCK2 (EC 2.7.11.1) (CAM kinase-like protein kinase CLK1)	RCK2_YEAST	P38623	1.13757	1.42657	1.42393	1.16223	1.5711	1.31697
854395	RCN2 WSP1 YOR220W YOR50-10	Regulator of calcineurin 2 (Weak suppressor of PAT1 ts protein 1)	RCN2_YEAST	Q12044	1.92603	1.42657	1.42393	1.16223	0.7649	1.80797
851266	RFA1 BUF2 RPA1 YAR007C FUN3	Replication factor A protein 1 (RF-A protein 1) (DNA-binding protein BUF2) (Replication protein A 69 kDa DNA-binding subunit) (Single-stranded DNA-binding protein)	RFA1_YEAST	P22336	1.28793	1.9998	1.7212	1.75777	1.0239	2.11607
853427	RNR2 CRT6 YJL026W J1271	Ribonucleoside-diphosphate reductase small chain 1 (EC 1.17.4.1) (Ribonucleotide reductase R2 subunit 1) (Ribonucleotide reductase small subunit 1)	RIR2_YEAST	P09938	30.521	29.0926	30.015	33.3611	24.5899	30.517
854744	RNR3 DIN1 YIL066C	Ribonucleoside-diphosphate reductase large chain 2 (EC 1.17.4.1) (Ribonucleotide reductase DNA damage-inducible regulatory subunit 2) (Ribonucleotide reductase R1 subunit 2) (Ribonucleotide reductase large subunit 2)	RIR3_YEAST	P21672	1.13757	2.34257	2.0185	6.1486	3.10927	2.78163
856801	RNR1 CRT7 RIR1 SDS12 YER070W	Ribonucleoside-diphosphate reductase large chain 1 (EC 1.17.4.1) (Ribonucleotide reductase R1 subunit 1) (Ribonucleotide reductase large subunit 1)	RIR1_YEAST	P21524	1.93	5.0741	2.39037	6.98347	6.47377	4.19773
854527	REV1 YOR346W O6339	DNA repair protein REV1 (EC 2.7.7.-) (Reversionless protein 1)	REV1_YEAST	P12689	1.13757	2.6107	1.42393	1.16223	0.638833	0.765433
854294	RGA1 DBM1 THE1 YOR127W O3290 YOR3290W	Rho-type GTPase-activating protein 1	RGA1_YEAST	P39083	1.13757	1.1216	1.42393	1.16223	0.638833	0.765433
856797	RGI1 YER067W	Respiratory growth induced protein 1	RGI1_YEAST	P40043	1.7879	1.1216	1.42393	1.16223	0.7649	1.32507
855404	RFA2 BUF1 YNL312W N0368	Replication factor A protein 2 (RF-A protein 2) (DNA-binding protein BUF1) (Replication protein A 36 kDa subunit)	RFA2_YEAST	P26754	0.975033	1.1216	1.42393	1.16223	0.891	1.13447
852341	RFS1 YBR052C YBR0505	Protein RFS1 (RAD55 suppressor protein 1)	RFS1_YEAST	P38234	3.30777	2.03833	3.53	4.05043	3.35723	2.48517
856231	RGC1 YPR115W	Regulator of the glycerol channel 1	RGC1_YEAST	Q06108	0.975033	1.1216	1.42393	1.87627	0.638833	0.765433
852563	RGD1 YBR260C YBR1728	RHO GTPase-activating protein RGD1 (RhoGAP) (Related GAP domain protein 1)	RGD1_YEAST	P38339	0.975033	1.1216	3.0597	3.6181	0.638833	0.765433
850497	RGD2 YFL047W	Rho-GTPase-activating protein RGD2	RGD2_YEAST	P43556	0.975033	1.1216	1.42393	1.16223	0.7649	0.765433
853864	RPL14A YKL006W YKL153	60S ribosomal protein L14-A (Large ribosomal subunit protein eL14-A)	RL14A_YEAST	P36105	3.79557	14.5801	9.38327	10.0653	8.41133	4.98923
855150	RPL15B RPL10B RPL13B YL10B YMR121C YM8564.03C	60S ribosomal protein L15-B (L13) (Large ribosomal subunit protein eL15-B) (RP15R) (YL10) (YP18)	RL15B_YEAST	P54780	5.80437	20.577	14.6928	15.615	11.6502	6.94267
852734	MRF1 YGL143C	Peptide chain release factor 1, mitochondrial (MRF-1) (MtRF-1)	RF1M_YEAST	P30775	0.975033	1.42657	1.42393	1.16223	0.638833	0.765433
855903	RPL7B RPL6B YL8B YPL198W	60S ribosomal protein L7-B (L6) (Large ribosomal subunit protein uL30-B) (RP11) (YL8)	RL7B_YEAST	Q12213	9.14033	25.6411	14.8983	21.6427	17.5746	10.2118
852782	SRM1 MTR1 PRP20 YGL097W	Guanine nucleotide exchange factor SRM1 (Pheromone response pathway component SRM1) (Pre-mRNA-processing protein 20) (Regulator of chromosome condensation) (Suppressor of receptor mutations 1) (mRNA transport protein 1)	RCC1_YEAST	P21827	1.28793	5.01753	2.86067	3.761	4.18907	2.37183
852290	RCR1 YBR005W YBR0111	Protein RCR1 (Resistance to Congo red protein 1)	RCR1_YEAST	P38212	0.975033	1.1216	2.78617	2.0922	1.31213	1.19543
850354	RER1 YCL001W YCL1W	Protein RER1 (Retention of ER proteins 1)	RER1_YEAST	P25560	1.4627	3.24023	2.95927	2.68787	2.2917	1.1385
855426	RFC3 YNL290W N0533	Replication factor C subunit 3 (Replication factor C3) (Activator 1 40 kDa subunit)	RFC3_YEAST	P38629	0.975033	2.93593	2.0185	2.8064	4.57197	1.7551
851477	RPL13A YDL082W	60S ribosomal protein L13-A (Large ribosomal subunit protein eL13-A)	RL13A_YEAST	Q12690	6.2883	11.3664	9.06143	10.0161	11.0497	6.70643
855173	RPL13B RPL13 YMR142C YM9375.11C	60S ribosomal protein L13-B (Large ribosomal subunit protein eL13-B)	RL13B_YEAST	P40212	6.45097	11.3664	9.06143	10.0161	12.0632	6.95017
856129	RLF2 CAC1 YPR018W YP9531.12	Chromatin assembly factor 1 subunit p90 (CAF-1 90 kDa subunit) (RAP1 localization factor 2)	RLF2_YEAST	Q12495	1.90563	1.73243	1.42393	1.99637	0.638833	1.321
850625	RIX7 YLL034C	Ribosome biogenesis ATPase RIX7	RIX7_YEAST	Q07844	1.44227	2.3066	1.7958	2.9492	1.355	1.1914
852852	RPL24A RP29 RPL30A YGL031C	60S ribosomal protein L24-A (L30) (Large ribosomal subunit protein eL24-A) (RP29) (YL21)	RL24A_YEAST	P04449	5.37727	11.0402	4.94173	8.31907	9.88407	5.67137
853051	RPL24B RPL30B YGR148C G6635	60S ribosomal protein L24-B (L30) (Large ribosomal subunit protein eL24-B) (RP29) (YL21)	RL24B_YEAST	P24000	5.9954	11.3088	4.94173	8.41493	10.861	6.2274
852922	RPL26B RPL33B YGR034W	60S ribosomal protein L26-B (L33) (Large ribosomal subunit protein uL24-B) (YL33)	RL26B_YEAST	P53221	6.6919	9.75933	7.9446	10.2777	12.2323	9.48903
856604	RIX1 IPI2 YHR197W	Pre-rRNA-processing protein RIX1 (Involved in processing IST2 protein 2) (Ribosomal export protein 1)	RIX1_YEAST	P38883	0.975033	1.1216	1.42393	1.16223	1.05997	0.765433
850764	RPL10 GRC5 QSR1 YLR075W	60S ribosomal protein L10 (L9) (Large ribosomal subunit protein uL16) (Ubiquinol-cytochrome C reductase complex subunit VI-requiring protein)	RL10_YEAST	P41805	12.8943	41.3272	30.2659	32.0227	24.4949	10.9518
856401	RPL27A RPL27 YHR010W	60S ribosomal protein L27-A (Large ribosomal subunit protein eL27-A)	RL27A_YEAST	P0C2H6	7.72437	21.7667	15.0917	14.3445	16.1792	7.81587
852082	RPL27B RPL27 YDR471W D8035.14	60S ribosomal protein L27-B (Large ribosomal subunit protein eL27-B)	RL27B_YEAST	P0C2H7	7.72437	21.7667	15.0917	14.0093	15.7138	7.57197
853993	RPL25 YOL127W	60S ribosomal protein L25 (Large ribosomal subunit protein uL23) (RP16L) (YL25) (YP42')	RL25_YEAST	P04456	3.9379	11.2519	5.09203	6.8875	7.3668	4.55157
851665	RLI1 YDR091C	Translation initiation factor RLI1 (ATP-binding cassette sub-family E member RLI1) (RNase L inhibitor)	RLI1_YEAST	Q03195	4.4264	4.9976	3.0836	4.1182	14.3746	2.98037
852014	MRP20 MRPL41 YDR405W D9509.23	54S ribosomal protein L41, mitochondrial (Mitochondrial large ribosomal subunit protein uL23m) (YmL41)	RM41_YEAST	P32387	0.975033	1.42657	1.7212	1.49667	0.638833	1.1914
851169	RPL6B RPL16B RPL17B YL16B YLR448W L9324.4	60S ribosomal protein L6-B (L17) (Large ribosomal subunit protein eL6-B) (RP18) (YL16)	RL6B_YEAST	P05739	7.9157	15.4432	13.8246	14.2219	12.7806	11.387
855972	RPL5 RPL1 RPL1A YPL131W LPI14W	60S ribosomal protein L5 (L1) (L1a) (Large ribosomal subunit protein uL18) (Ribosomal 5S RNA-binding protein) (YL3)	RL5_YEAST	P26321	18.3099	19.3146	9.03543	14.4405	24.0273	20.8299
854321	MRPL23 YOR150W O3530	54S ribosomal protein L23, mitochondrial (Mitochondrial large ribosomal subunit protein uL13m) (YmL23)	RM23_YEAST	Q12487	0.975033	1.73243	1.42393	1.16223	0.638833	0.765433
855039	MRPL3 YMR024W YM9711.14	54S ribosomal protein L3, mitochondrial (Mitochondrial large ribosomal subunit protein mL44) (YmL3)	RM03_YEAST	P36516	0.975033	1.1216	1.42393	1.4008	0.638833	0.765433
852076	RMT2 YDR465C	Protein arginine N-methyltransferase 2 (EC 2.1.1.-) (Protein-arginine N5-methyltransferase) (Type IV protein arginine N-methyltransferase) (Type IV PRMT)	RMT2_YEAST	Q03305	0.975033	1.1216	1.42393	1.16223	0.638833	0.951967
851873	RNH202 YDR279W	Ribonuclease H2 subunit B (RNase H2 subunit B) (Rnh2B) (RNase H(202)) (Ribonuclease HI subunit B)	RNH2B_YEAST	Q05635	0.975033	1.1216	1.42393	1.16223	0.638833	0.947933
852967	MRPL25 YMR26 YGR076C	54S ribosomal protein L25, mitochondrial (Mitochondrial large ribosomal subunit protein mL59) (YmL25)	RM25_YEAST	P23369	0.975033	1.1216	1.42393	1.5192	0.638833	0.765433
855275	RNA1 YMR235C YM9959.17C	Ran GTPase-activating protein 1 (Protein involved in RNA production/processing)	RNA1_YEAST	P11745	13.8839	10.7393	6.92923	12.5741	8.33637	8.93187
856459	RPP1 YHR062C	Ribonuclease P/MRP protein subunit RPP1 (EC 3.1.26.5) (RNA-processing protein RPP1) (RNaseP/MRP 32.2 kDa subunit)	RPP1_YEAST	P38786	0.975033	1.1216	1.42393	1.16223	0.8078	1.1385
856098	RQC2 TAE2 YPL009C YP8132.04C	Ribosome quality control complex subunit 2 (Translation-associated element 2)	RQC2_YEAST	Q12532	1.44227	2.9158	2.0185	2.56943	3.04017	0.951967
854152	RCL1 RTC1 YOL010W	RNA 3'-terminal phosphate cyclase-like protein	RCL1_YEAST	Q08096	0.975033	1.1216	1.42393	1.4008	1.01707	0.765433
856115	REC8 SPO69 YPR007C LPZ7C	Meiotic recombination protein REC8 (Cohesin REC8) (Sporulation protein 69)	REC8_YEAST	Q12188	0.975033	1.1216	1.42393	1.4008	0.638833	0.765433
853821	PRI2 YKL045W YKL258	DNA primase large subunit (EC 2.7.7.-) (DNA polymerase alpha:primase complex p58 subunit) (DNA polymerase-primase complex p58 subunit) (Pol alpha-primase complex p58 subunit) (DNA primase 58 kDa subunit)	PRI2_YEAST	P20457	0.975033	1.1216	1.42393	1.16223	0.7649	0.765433
850693	NSE1 YLR007W	Non-structural maintenance of chromosomes element 1 (Non-SMC element 1) (EC 2.3.2.27)	NSE1_YEAST	Q07913	0.975033	1.1216	1.42393	1.5192	0.638833	0.765433
851453	NSE4 QRI2 YDL105W D2354	Non-structural maintenance of chromosome element 4 (Non-SMC element 4) (Protein QRI2)	NSE4_YEAST	P43124	0.975033	1.42657	2.46503	1.16223	0.638833	1.31297
853168	PUP2 DOA5 YGR253C G9155	Proteasome subunit alpha type-5 (EC 3.4.25.1) (Macropain subunit PUP2) (Multicatalytic endopeptidase complex subunit PUP2) (Proteasome component PUP2) (Proteinase YSCE subunit PUP2)	PSA5_YEAST	P32379	0.975033	1.9998	1.89423	2.47197	1.355	1.37793
851048	NUP2 YLR335W L8300.9	Nucleoporin NUP2 (Nuclear pore protein NUP2) (p95)	NUP2_YEAST	P32499	1.30013	1.1216	1.42393	1.16223	0.638833	1.98247
853016	NUP57 YGR119C G6320	Nucleoporin NUP57 (Nuclear pore protein NUP57)	NUP57_YEAST	P48837	0.975033	1.1216	1.42393	1.49667	0.638833	0.765433
856744	PRO3 ORE2 YER023W	Pyrroline-5-carboxylate reductase (P5C reductase) (P5CR) (EC 1.5.1.2)	P5CR_YEAST	P32263	4.59657	1.1216	1.42393	1.16223	2.54397	3.15137
855346	ADE4 YMR300C YM9952.02C	Amidophosphoribosyltransferase (ATase) (EC 2.4.2.14) (Glutamine phosphoribosylpyrophosphate amidotransferase)	PUR1_YEAST	P04046	6.15927	6.49027	4.2234	4.5035	9.56307	7.81913
853939	PAM17 FMP18 YKR065C	Presequence translocated-associated motor subunit PAM17, mitochondrial	PAM17_YEAST	P36147	0.975033	1.1216	1.42393	1.16223	0.933867	0.765433
851838	PAM1 YDR251W YD8419.18 YD9320A.01	Protein PAM1	PAM1_YEAST	P37304	0.975033	1.42657	1.42393	1.16223	0.638833	0.765433
854295	ADE2 YOR128C O3293 YOR3293C	Phosphoribosylaminoimidazole carboxylase (EC 4.1.1.21) (AIR carboxylase) (AIRC)	PUR6_YEAST	P21264	4.28423	6.8333	3.0597	4.6914	10.1675	6.1018
854683	SIM1 PBP3 YIL123W	Probable secreted beta-glucosidase SIM1 (EC 3.2.1.-)	SIM1_YEAST	P40472	19.7664	67.3723	84.1788	66.1852	17.3948	21.4715
850832	RRN5 YLR141W L3165 L9606.3	RNA polymerase I-specific transcription initiation factor RRN5	RRN5_YEAST	Q02983	0.975033	1.1216	1.42393	1.16223	1.07107	1.0089
854461	RRP36 YOR287C	rRNA biogenesis protein RRP36 (Ribosomal RNA-processing protein 36)	RRP36_YEAST	Q12481	0.975033	1.1216	1.42393	1.16223	0.7649	0.765433
852987	RRP46 YGR095C	Exosome complex component RRP46 (Ribosomal RNA-processing protein 46)	RRP46_YEAST	P53256	0.975033	1.1216	1.42393	1.4008	0.638833	0.951967
854138	DIS3 RRP44 YOL021C O2197	Exosome complex exonuclease DIS3 (EC 3.1.13.-) (EC 3.1.26.-) (Chromosome disjunction protein 3) (Ribosomal RNA-processing protein 44)	RRP44_YEAST	Q08162	1.13757	2.34257	1.7212	2.8081	1.75123	2.35553
856319	SKI3 YPR189W P9677.7	Superkiller protein 3	SKI3_YEAST	P17883	0.975033	1.1216	1.42393	1.16223	1.05997	0.765433
853045	SKN1 YGR143W	Beta-glucan synthesis-associated protein SKN1	SKN1_YEAST	P33336	1.13757	3.85223	4.3725	3.71583	1.91333	1.0089
856024	RPS9A RPS13A YS11A YPL081W	40S ribosomal protein S9-A (RP21) (S13) (Small ribosomal subunit protein uS4-A) (YP28) (YS11)	RS9A_YEAST	O13516	8.81957	25.0296	24.4159	22.0479	15.0541	8.75327
852487	RPS9B RPS13B SUP46 YBR189W YBR1317	40S ribosomal protein S9-B (RP21) (S13) (Small ribosomal subunit protein uS4-B) (YP28) (YS11)	RS9B_YEAST	P05755	9.28737	25.0296	24.4159	22.2876	15.6931	9.1271
853877	RSC4 YKR008W YK107	Chromatin structure-remodeling complex subunit RSC4 (RSC complex subunit RSC4) (Remodel the structure of chromatin complex subunit 4)	RSC4_YEAST	Q02206	0.975033	1.1216	1.42393	1.4008	0.638833	0.765433
855116	NPL6 RSC7 YMR091C YM9582.16C	Chromatin structure-remodeling complex subunit RSC7 (Nuclear protein localization protein 6) (Remodel the structure of chromatin complex subunit 7)	RSC7_YEAST	P32832	0.975033	1.42657	1.42393	2.1881	1.40213	1.1385
850598	RSC8 SWH3 YFR037C	Chromatin structure-remodeling complex protein RSC8 (Remodel the structure of chromatin complex subunit 8) (SWI3 homolog)	RSC8_YEAST	P43609	0.975033	1.4082	1.42393	1.16223	2.2985	1.37793
850522	FRS2 YFL022C	Phenylalanine--tRNA ligase alpha subunit (EC 6.1.1.20) (Phenylalanyl-tRNA synthetase alpha subunit) (PheRS)	SYFA_YEAST	P15625	10.1512	4.1555	3.15803	3.47713	12.226	14.2075
850749	FRS1 YLR060W L2165	Phenylalanine--tRNA ligase beta subunit (EC 6.1.1.20) (Phenylalanyl-tRNA synthetase beta subunit) (PheRS)	SYFB_YEAST	P15624	19.4704	24.0478	9.1091	15.4914	24.5481	20.173
856196	GRS2 YPR081C	Glycine--tRNA ligase 2 (EC 6.1.1.14) (Diadenosine tetraphosphate synthetase) (AP-4-A synthetase) (Glycyl-tRNA synthetase 2) (GlyRS 2) (GlyRS2)	SYG2_YEAST	Q06817	0.975033	1.1216	1.42393	1.16223	0.933867	0.765433
852423	TPS1 BYP1 CIF1 FDP1 GGS1 GLC6 TSS1 YBR126C YBR0922	Alpha,alpha-trehalose-phosphate synthase [UDP-forming] 56 kDa subunit (EC 2.4.1.15) (General glucose sensor subunit 1) (Glycogen metabolism control protein GLC6) (Trehalose synthase complex catalytic subunit TPS1) (Trehalose-6-phosphate synthase) (UDP-glucose-glucosephosphate glucosyltransferase)	TPS1_YEAST	Q00764	8.84563	7.75223	6.036	9.7772	15.2278	11.168
854241	CDC21 CRT9 TMP1 YOR074C YOR29-25	Thymidylate synthase (TS) (TSase) (EC 2.1.1.45) (Cell division cycle protein 21) (Constitutive RNR3 transcription protein 9)	TYSY_YEAST	P06785	2.05993	1.42657	1.42393	1.49667	1.6072	0.765433
852376	UBC4 YBR082C YBR0745	Ubiquitin-conjugating enzyme E2 4 (EC 2.3.2.23) (E2 ubiquitin-conjugating enzyme 4) (Ubiquitin carrier protein 4) (Ubiquitin-protein ligase 4)	UBC4_YEAST	P15731	3.30777	2.03833	3.2092	3.6915	2.7309	4.0111
851435	UBP1 YDL122W D2250	Ubiquitin carboxyl-terminal hydrolase 1 (EC 3.4.19.12) (Deubiquitinating enzyme 1) (Ubiquitin thioesterase 1) (Ubiquitin-specific-processing protease 1)	UBP1_YEAST	P25037	1.27973	1.1216	1.42393	1.16223	0.8078	0.765433
852349	UBP14 GID6 YBR058C YBR0515	Ubiquitin carboxyl-terminal hydrolase 14 (EC 3.4.19.12) (Deubiquitinating enzyme 14) (Glucose-induced degradation protein 6) (Ubiquitin thioesterase 14) (Ubiquitin-specific-processing protease 14)	UBP14_YEAST	P38237	1.91773	1.1216	1.42393	2.2334	1.18603	2.5502
856895	UBP3 YER151C	Ubiquitin carboxyl-terminal hydrolase 3 (EC 3.4.19.12) (Deubiquitinating enzyme 3) (Ubiquitin thioesterase 3) (Ubiquitin-specific-processing protease 3)	UBP3_YEAST	Q01477	0.975033	1.1216	1.42393	1.4008	0.933867	0.951967
853096	UBR1 PTR1 YGR184C G7168	E3 ubiquitin-protein ligase UBR1 (EC 2.3.2.27) (N-end-recognizing protein) (N-recognin-1) (RING-type E3 ubiquitin transferase UBR1)	UBR1_YEAST	P19812	0.975033	1.71407	1.7212	2.235	1.01707	0.947933
853399	UBX6 YJL048C J1164	UBX domain-containing protein 6	UBX6_YEAST	P47049	0.975033	1.1216	1.89423	1.16223	0.638833	0.765433
852222	SHP1 UBX1 YBL058W YBL0509 YBL0515	UBX domain-containing protein 1 (Suppressor of high-copy PP1 protein)	UBX1_YEAST	P34223	2.2634	1.1216	1.42393	1.16223	0.933867	4.09213
853376	UTP18 YJL069C HRE594 J1098	U3 small nucleolar RNA-associated protein 18 (U3 snoRNA-associated protein 18) (U three protein 18)	UTP18_YEAST	P40362	0.975033	1.1216	1.42393	1.16223	0.7649	0.765433
854165	UTP23 YOR004W	rRNA-processing protein UTP23 (U three protein 23) (U3 small nucleolar RNA-associated protein 23) (U3 snoRNA-associated protein 23)	UTP23_YEAST	Q12339	0.975033	1.1216	1.42393	1.16223	1.1071	0.765433
852761	YGL117W	Uncharacterized protein YGL117W	YGL7_YEAST	P53133	0.975033	1.1216	1.42393	1.16223	0.638833	0.951967
855562	YGP1 YNL160W N1731	Protein YGP1 (GP38)	YGP1_YEAST	P38616	22.7819	25.1615	27.5259	24.0526	7.03853	15.8929
852717	YGL159W G1840	Uncharacterized protein YGL159W	YGP9_YEAST	P53110	0.975033	1.1216	1.42393	1.4008	0.638833	0.765433
852682	YGL193C G1334	Uncharacterized protein YGL193C	YGU3_YEAST	P53097	0.975033	1.42657	1.42393	1.16223	0.638833	0.765433
856609	YHR202W	Uncharacterized protein YHR202W	YH02_YEAST	P38887	1.28793	11.7716	6.08207	3.81173	1.578	1.56043
1466529	YHR086W-A	Uncharacterized protein YHR086W-A	YH086_YEAST	Q3E746	0.975033	1.1216	1.42393	1.16223	0.854933	0.765433
856624	TY1A-H YHRCTy1-1 GAG YHR214C-C YHR214C-A	Transposon Ty1-H Gag polyprotein (Gag-p49) (Transposon Ty1 protein A) (TY1A) (TYA) (p58) [Cleaved into: Capsid protein (CA) (Gag-p45) (p54); Gag-p4]	YH11A_YEAST	P0C2I4	18.3671	16.3992	9.23227	12.3073	18.1194	19.3509
856413	YHR020W	Putative proline--tRNA ligase YHR020W (EC 6.1.1.15) (Prolyl-tRNA synthetase) (ProRS)	YHI0_YEAST	P38708	10.3708	2.01997	2.1915	2.40427	21.9026	15.4238
856417	YHR022C	Uncharacterized protein YHR022C	YHI2_YEAST	P38763	1.13757	1.1216	2.16777	1.16223	0.638833	0.765433
856424	YHI9 YHR029C	Uncharacterized isomerase YHI9 (EC 5.1.-.-)	YHI9_YEAST	P38765	0.975033	1.1216	1.42393	1.16223	0.638833	1.13447
856428	YHR033W	Uncharacterized protein YHR033W	YHJ3_YEAST	P38690	1.13757	1.1216	1.42393	1.16223	0.933867	0.765433
856430	YHR035W	Uncharacterized protein YHR035W	YHJ5_YEAST	P38769	1.27973	1.1216	1.42393	1.16223	0.638833	0.765433
856444	YHK8 YHR048W	Probable drug/proton antiporter YHK8	YHK8_YEAST	P38776	0.975033	1.1216	1.89423	1.16223	0.638833	0.765433
855282	YHM2 YMR241W YM9408.03	Citrate/oxoglutarate carrier protein (Coc1p) (Mitochondrial DNA replication protein YHM2)	YHM2_YEAST	Q04013	0.975033	1.1216	1.42393	1.16223	0.638833	0.951967
856497	YHR097C	Uncharacterized protein YHR097C	YHP7_YEAST	P38809	0.975033	1.1216	1.42393	1.16223	0.8078	0.765433
856528	YHR127W	Uncharacterized protein YHR127W	YHS7_YEAST	P38833	0.975033	1.4082	1.7212	1.16223	1.19713	0.765433
856540	YHR138C	Uncharacterized protein YHR138C	YHT8_YEAST	P38841	10.5203	7.99937	14.2467	9.53833	4.65497	5.24067
856543	YHR140W	UPF0641 membrane protein YHR140W	YHU0_YEAST	P38842	0.975033	1.1216	1.42393	1.4008	0.8078	0.765433
856582	YHR177W	Uncharacterized protein YHR177W	YHX7_YEAST	P38867	0.975033	1.1216	1.42393	1.16223	0.7649	0.765433
856588	YHR182W	Uncharacterized protein YHR182W	YHY2_YEAST	P38870	0.975033	1.1216	1.42393	1.16223	0.7649	0.765433
854728	TY3B-I YILWTy3-1 POL YIL082W-A	Transposon Ty3-I Gag-Pol polyprotein (Gag3-Pol3) (Transposon Ty3-2 TYA-TYB polyprotein) [Cleaved into: Capsid protein (CA) (p24); Spacer peptide p3; Nucleocapsid protein p11 (NC); Ty3 protease (PR) (EC 3.4.23.-) (p16); Spacer peptide J; Reverse transcriptase/ribonuclease H (RT) (RT-RH) (EC 2.7.7.49) (EC 2.7.7.7) (EC 3.1.26.4) (p55); Integrase p52 (IN); Integrase p49 (IN)]	YI31B_YEAST	Q7LHG5	0.975033	1.4082	1.42393	1.16223	1.3148	0.765433
854816	YIL001W YIA1W	Ankyrin repeat-containing protein YIL001W	YIA1_YEAST	P40560	0.975033	1.73337	1.42393	1.49667	0.638833	0.765433
854811	YIA6 NDT1 YIL006W	Mitochondrial nicotinamide adenine dinucleotide transporter 1 (Mitochondrial NAD(+) transporter 1)	YIA6_YEAST	P40556	0.975033	1.1216	1.42393	1.5192	0.638833	0.765433
854220	VHS3 YOR054C YOR29-05	Phosphopantothenoylcysteine decarboxylase subunit VHS3 (Viable in a HAL3 SIT4 background protein 3)	VHS3_YEAST	Q08438	0.975033	1.42657	1.42393	1.16223	0.638833	0.765433
853562	YUH1 YJR099W J1941	Ubiquitin carboxyl-terminal hydrolase YUH1 (UCH) (EC 3.4.19.12) (Ubiquitin thioesterase)	UBL1_YEAST	P35127	0.975033	1.1216	1.42393	1.16223	0.638833	1.13447
855535	UBP10 DOT4 YNL186W N1619	Ubiquitin carboxyl-terminal hydrolase 10 (EC 3.4.19.12) (Deubiquitinating enzyme 10) (Disrupter of telomere silencing protein 4) (Ubiquitin thioesterase 10) (Ubiquitin-specific-processing protease 10)	UBP10_YEAST	P53874	0.975033	1.1216	1.42393	1.16223	0.7649	0.765433
850562	UBP6 YFR010W	Ubiquitin carboxyl-terminal hydrolase 6 (EC 3.4.19.12) (Deubiquitinating enzyme 6) (Ubiquitin thioesterase 6) (Ubiquitin-specific-processing protease 6)	UBP6_YEAST	P43593	3.63733	1.1216	1.42393	1.4008	2.42037	4.2059
854995	UBX2 SEL1 YML013W YM9571.05	UBX domain-containing protein 2 (Secretion lowering protein 1)	UBX2_YEAST	Q04228	1.28793	1.1216	1.42393	1.16223	0.638833	0.765433
853859	UFD4 YKL010C YKL162	Ubiquitin fusion degradation protein 4 (UB fusion protein 4) (EC 2.3.2.-) (HECT-type E3 ubiquitin transferase UFD4) (EC 2.3.2.26)	UFD4_YEAST	P33202	0.975033	1.1216	1.42393	1.16223	0.933867	1.13447
852291	UGA2 UGA5 YBR006W YBR0112	Succinate-semialdehyde dehydrogenase [NADP(+)] (SSDH) (EC 1.2.1.16)	UGA2_YEAST	P38067	0.975033	1.1216	1.42393	1.16223	0.8078	1.62547
852304	YBR016W YBR0222	Uncharacterized protein YBR016W	YBM6_YEAST	P38216	0.975033	1.1216	1.42393	1.16223	0.7649	0.765433
852820	YBP2 YBH1 YGL060W	YAP1-binding protein 2 (YBP1 homolog protein 1)	YBP2_YEAST	P53169	0.975033	1.42747	1.42393	1.16223	0.7649	0.765433
850678	YBT1 BAT1 YLL048C	ATP-dependent bile acid permease	YBT1_YEAST	P32386	0.975033	2.9166	5.93397	3.6426	3.64567	0.765433
850356	YCL001W-B	Putative pelota-like protein YCL001W-B	YC01B_YEAST	Q96VH2	0.975033	1.4082	1.42393	1.16223	0.638833	0.765433
850449	YCR087C-A YCRX16C	UPF0743 protein YCR087C-A	YC16_YEAST	P37263	0.975033	1.1216	1.42393	1.16223	1.35927	0.765433
851695	TMA64 YDR117C	Translation machinery-associated protein 64	TMA64_YEAST	Q04600	0.975033	1.1216	1.42393	1.16223	1.6905	0.765433
855602	TOM70 MAS70 OMP1 YNL121C N1905	Mitochondrial import receptor subunit TOM70 (70 kDa mitochondrial outer membrane protein) (Translocase of outer membrane 70 kDa subunit)	TOM70_YEAST	P07213	0.975033	1.1216	1.42393	1.16223	0.7649	1.321
856279	TPO3 YPR156C P9584.7	Polyamine transporter 3	TPO3_YEAST	Q06451	0.975033	1.1216	1.42393	1.16223	0.638833	1.62143
850631	TPO1 YLL028W L0939	Polyamine transporter 1	TPO1_YEAST	Q07824	0.975033	1.1216	1.7212	1.16223	0.638833	0.765433
851657	TVP23 YDR084C D4466	Golgi apparatus membrane protein TVP23 (TLG2 compartment vesicle protein of 23 kDa)	TVP23_YEAST	P38962	0.975033	1.4082	1.42393	1.75777	0.7649	0.765433
856630	YEL077C	Y' element ATP-dependent helicase YEL077C (EC 3.6.4.12)	YE077_YEAST	Q3E7X8	0.975033	1.1216	1.42393	1.16223	0.7649	0.765433
854755	VHR1 YIL056W	Transcription factor VHR1 (VHT1 regulator 1)	VHR1_YEAST	P40522	0.975033	1.1216	1.42393	1.16223	0.638833	0.951967
856350	VMR1 YHL035C	ABC transporter ATP-binding protein/permease VMR1 (Vacuolar multidrug resistance protein 1)	VMR1_YEAST	P38735	1.13757	1.1216	1.7958	1.16223	0.638833	0.765433
851618	VMS1 YDR049W	Protein VMS1 (VCP/CDC48-associated mitochondrial stress-responsive protein 1)	VMS1_YEAST	Q04311	0.975033	1.1216	1.42393	1.5192	0.638833	0.765433
856088	VTC3 PHM2 YPL019C	Vacuolar transporter chaperone 3 (Phosphate metabolism protein 2)	VTC3_YEAST	Q02725	2.5681	2.62997	5.63553	5.71787	3.02357	2.2417
850570	YFR016C	Uncharacterized protein YFR016C	YFI6_YEAST	P43597	0.975033	1.1216	1.42393	1.73523	0.976767	1.19543
856421	VMA16 PPA1 YHR026W	V-type proton ATPase subunit c'' (V-ATPase subunit c'') (V-ATPase 22 kDa proteolipid subunit) (Vacuolar proton pump c'' subunit)	VATO_YEAST	P23968	0.975033	1.1216	1.42393	1.6394	0.638833	0.765433
852737	YGL140C	Uncharacterized membrane protein YGL140C	YGO0_YEAST	P53120	0.975033	1.1216	1.42393	1.5192	0.638833	1.1914
856623	TY1B-H YHRCTy1-1 POL YHR214C-B	Transposon Ty1-H Gag-Pol polyprotein (Gag-Pol-p199) (TY1A-TY1B) (Transposon Ty1 TYA-TYB polyprotein) (p190) [Cleaved into: Capsid protein (CA) (Gag-p45) (p54); Ty1 protease (PR) (EC 3.4.23.-) (Pol-p20) (p23); Integrase (IN) (Pol-p71) (p84) (p90); Reverse transcriptase/ribonuclease H (RT) (RT-RH) (EC 2.7.7.49) (EC 2.7.7.7) (EC 3.1.26.4) (Pol-p63) (p60)]	YH11B_YEAST	O13535	18.9871	27.16	12.5844	16.852	26.8365	20.8172
856369	YHL017W	Uncharacterized membrane protein YHL071W	YHB7_YEAST	P38745	0.975033	1.1216	1.42393	1.16223	0.7649	0.765433
852956	VHT1 YGR065C	Vitamin H transporter (H(+)/biotin symporter)	VHT1_YEAST	P53241	0.975033	1.69483	1.42393	2.0697	0.638833	0.765433
853991	VPS68 YOL129W	Vacuolar protein sorting-associated protein 68	VPS68_YEAST	Q12016	1.28793	2.01903	1.89423	1.16223	0.933867	1.37793
850938	THI7 THI10 YLR237W L8083.2	Thiamine transporter	THI7_YEAST	Q05998	1.5845	1.4082	3.5044	4.02817	1.81913	0.765433
854669	TMA108 YIL137C	Protein TMA108 (EC 3.4.11.-) (108 kDa translation machinery-associated protein)	TM108_YEAST	P40462	1.28793	3.24103	1.42393	1.6394	3.26717	1.321
856922	TMT1 TAM1 YER175C SYGP-ORF63	Trans-aconitate 3-methyltransferase (EC 2.1.1.145)	TMT1_YEAST	P32643	1.61303	1.1216	1.42393	1.87627	0.638833	0.765433
854142	TLG2 YOL018C	t-SNARE affecting a late Golgi compartment protein 2 (Syntaxin TLG2)	TLG2_YEAST	Q08144	0.975033	1.4082	1.42393	1.16223	0.891	0.765433
850772	EMP70 TMN1 YLR083C L2385 L9449.11	Transmembrane 9 superfamily member 1 (70 kDa endomembrane protein) (Endomembrane protein EMP70) [Cleaved into: Protein p24a (Acidic 24 kDa late endocytic intermediate component)]	TMN1_YEAST	P32802	1.13757	2.9166	3.7031	3.62	3.14103	0.951967
852973	TOM20 MAS20 MOM19 YGR082W	Mitochondrial import receptor subunit TOM20 (Mitochondrial 20 kDa outer membrane protein) (Protein MAS20) (Translocase of outer membrane 20 kDa subunit)	TOM20_YEAST	P35180	0.975033	1.1216	1.42393	1.16223	1.05997	1.37793
853529	TOR1 DRR1 YJR066W J1803	Serine/threonine-protein kinase TOR1 (EC 2.7.11.1) (Dominant rapamycin resistance protein 1) (Phosphatidylinositol kinase homolog TOR1) (Target of rapamycin kinase 1)	TOR1_YEAST	P35169	2.8811	2.5933	2.2661	2.5906	1.07107	1.13043
851620	TPI1 YDR050C YD9609.05C	Triosephosphate isomerase (TIM) (EC 5.3.1.1) (Triose-phosphate isomerase)	TPIS_YEAST	P00942	60.6308	52.7304	86.6403	60.0009	32.6634	45.842
856824	TRP2 YER090W	Anthranilate synthase component 1 (EC 4.1.3.27) (Anthranilate synthase component I)	TRPE_YEAST	P00899	6.00847	2.93593	1.7212	3.8342	9.07483	7.7017
853925	YKR051W	Transmembrane protein 184 homolog YKR051W	TM184_YEAST	P36142	0.975033	1.1216	1.42393	1.16223	0.638833	1.0089
852459	TOS1 YBR162C YBR1213	Protein TOS1 (Target of SBF 1)	TOS1_YEAST	P38288	28.1176	50.2786	84.3986	59.9252	19.9768	28.5089
853039	TPO2 YGR138C G6417	Polyamine transporter 2	TPO2_YEAST	P53283	0.975033	1.1216	1.42393	1.16223	0.638833	1.0089
856511	UBA4 NCS3 YHR111W	Adenylyltransferase and sulfurtransferase UBA4 (Needs CLA4 to survive protein 3) (Ubiquitin-like protein activator 4) [Includes: Adenylyltransferase UBA4 (EC 2.7.7.-); Sulfurtransferase UBA4 (EC 2.8.1.-)]	UBA4_YEAST	P38820	1.13757	1.1216	1.42393	1.16223	1.32323	0.765433
851624	CDC34 DNA6 UBC3 YDR054C D4211 YD9609.08C	Ubiquitin-conjugating enzyme E2-34 kDa (EC 2.3.2.23) (Cell division control protein 34) (E2 ubiquitin-conjugating enzyme 3) (E3 ubiquitin ligase complex SCF subunit CDC34) (Ubiquitin carrier protein) (Ubiquitin-protein ligase)	UBC3_YEAST	P14682	1.13757	1.1216	1.42393	1.4008	1.05997	0.765433
852921	TIM21 YGR033C	Mitochondrial import inner membrane translocase subunit TIM21	TIM21_YEAST	P53220	0.975033	1.42747	2.09307	1.5192	0.933867	0.765433
852414	TKL2 YBR117C YBR0912	Transketolase 2 (TK 2) (EC 2.2.1.1)	TKT2_YEAST	P33315	4.13727	1.69483	2.09307	1.4008	1.31213	2.24987
851646	TPS2 PFK3 YDR074W YD8554.07	Trehalose-phosphatase (EC 3.1.3.12) (Trehalose synthase complex catalytic subunit TPS2) (Trehalose-6-phosphate phosphatase) (TPP)	TPS2_YEAST	P31688	4.9385	6.26067	4.07513	5.95663	13.2984	6.00043
855303	TPS3 YMR261C YM8156.03C	Trehalose synthase complex regulatory subunit TPS3 (Alpha,alpha-trehalose-phosphate synthase [UDP-forming] 115 kDa subunit)	TPS3_YEAST	P38426	2.2225	2.9564	2.83707	2.56943	4.76127	3.5809
852594	CTP1 YBR291C YBR2039	Tricarboxylate transport protein (Citrate transport protein) (CTP)	TXTP_YEAST	P38152	0.975033	1.1216	1.42393	1.6394	0.638833	0.765433
850445	TUP1 AAR1 AER2 AMM1 CYC9 FLK1 SFL2 UMR7 YCR084C YCR84C	General transcriptional corepressor TUP1 (Flocculation suppressor protein) (Glucose repression regulatory protein TUP1) (Repressor AER2)	TUP1_YEAST	P16649	5.39023	1.4082	1.42393	1.16223	1.27607	5.26107
855093	TVP18 YMR071C YM9916.10C	Golgi apparatus membrane protein TVP18 (TLG2 compartment vesicle protein of 18 kDa)	TVP18_YEAST	Q04767	1.28793	1.1216	1.89423	1.16223	1.1071	0.765433
853963	TVP38 YKR088C YKR408	Golgi apparatus membrane protein TVP38 (TLG2-vesicle protein of 38 kDa)	TVP38_YEAST	P36164	0.975033	1.42747	1.42393	1.5192	0.638833	0.765433
855894	TYW1 YPL207W	S-adenosyl-L-methionine-dependent tRNA 4-demethylwyosine synthase (EC 4.1.3.44) (tRNA wybutosine-synthesizing protein 1)	TYW1_YEAST	Q08960	1.44227	1.1216	1.42393	1.16223	1.05997	0.765433
853566	VPS25 VPT25 YJR102C J1957	Vacuolar protein-sorting-associated protein 25 (ESCRT-II complex subunit VPS25)	VPS25_YEAST	P47142	1.13757	1.1216	1.42393	1.16223	0.638833	0.765433
853175	TNA1 YGR260W	High-affinity nicotinic acid transporter (Nicotinic acid permease)	TNA1_YEAST	P53322	0.975033	2.2874	3.8527	2.21247	0.638833	0.765433
851685	TMN2 YDR107C	Transmembrane 9 superfamily member 2	TMN2_YEAST	Q04562	0.975033	1.73243	1.42393	1.4008	1.0239	0.951967
853392	TIM54 YJL054W J1150	Mitochondrial import inner membrane translocase subunit TIM54	TIM54_YEAST	P47045	1.75517	1.73337	1.42393	1.16223	0.638833	0.765433
854472	TIM18 YOR297C	Mitochondrial import inner membrane translocase subunit TIM18	TIM18_YEAST	Q08749	0.975033	1.42657	1.42393	1.16223	0.638833	0.765433
852732	TIP20 TIP1 YGL145W	Protein transport protein TIP20	TIP20_YEAST	P33891	0.975033	1.42747	1.42393	1.16223	0.638833	0.765433
856188	TKL1 YPR074C YP9499.29C	Transketolase 1 (TK 1) (EC 2.2.1.1)	TKT1_YEAST	P23254	24.986	28.7204	27.5241	30.8858	23.7866	26.8705
856849	TMN3 YER113C	Transmembrane 9 superfamily member 3	TMN3_YEAST	P40071	0.975033	1.1216	1.42393	1.16223	0.7649	0.765433
852226	TOD6 PBF1 YBL054W YBL0509 YBL0513	Transcriptional regulatory protein TOD6 (PAC-binding factor 1) (Twin of DOT6)	TOD6_YEAST	P34219	0.975033	1.42657	1.42393	1.16223	0.638833	0.765433
853632	TOR2 DRR2 TSC14 YKL203C	Serine/threonine-protein kinase TOR2 (EC 2.7.1.67) (EC 2.7.11.1) (Dominant rapamycin resistance protein 2) (Phosphatidylinositol 4-kinase TOR2) (PI4-kinase TOR2) (PI4K TOR2) (PtdIns-4-kinase TOR2) (Target of rapamycin kinase 2) (Temperature-sensitive CSG2 suppressor protein 14)	TOR2_YEAST	P32600	0.975033	2.0182	1.42393	1.5192	0.638833	0.765433
854790	TIM44 ISP45 MIM44 MPI1 YIL022W	Mitochondrial import inner membrane translocase subunit TIM44 (Inner membrane import site protein 45) (ISP45) (Membrane import machinery protein MIM44) (Mitochondrial protein import protein 1)	TIM44_YEAST	Q01852	0.975033	1.42657	1.42393	1.87627	0.891	0.765433
855636	TOP2 TOR3 YNL088W N2244	DNA topoisomerase 2 (EC 5.99.1.3) (DNA topoisomerase II)	TOP2_YEAST	P06786	0.975033	1.42747	1.7958	2.9265	4.39217	0.951967
851757	UBC1 YDR177W YD9395.10	Ubiquitin-conjugating enzyme E2 1 (EC 2.3.2.23) (E2 ubiquitin-conjugating enzyme 1) (Ubiquitin carrier protein) (Ubiquitin-conjugating enzyme E2-24 kDa) (Ubiquitin-protein ligase)	UBC1_YEAST	P21734	3.95823	1.42747	2.09307	2.68787	2.1724	2.54613
851495	UBC9 YDL064W	SUMO-conjugating enzyme UBC9 (EC 2.3.2.-) (RING-type E3 SUMO transferase UBC9) (Ubiquitin carrier protein 9) (Ubiquitin-conjugating enzyme E2-18 kDa) (Ubiquitin-protein ligase)	UBC9_YEAST	P50623	0.975033	1.1216	1.42393	1.16223	0.638833	0.951967
856153	TIP41 YPR040W YP3085.04	Type 2A phosphatase activator TIP41 (PP2A phosphatase activator TIP41) (TAP42-interacting protein 1)	TIP41_YEAST	Q12199	1.27973	1.1216	1.7958	1.16223	0.933867	0.765433
853298	TIM17 MIM17 MPI2 SMS1 YJL143W J0648	Mitochondrial import inner membrane translocase subunit TIM17 (Mitochondrial inner membrane protein MIM17) (Mitochondrial protein import protein 2)	TIM17_YEAST	P39515	0.975033	1.1216	1.42393	1.16223	0.8078	0.765433
854258	TMA46 DFRP1 YOR091W YOR3160w	Translation machinery-associated protein 46 (DRG family-regulatory protein 1)	TMA46_YEAST	Q12000	0.975033	1.1216	1.42393	1.16223	1.79847	0.951967
855243	TOM40 ISP42 MOM38 YMR203W YM8325.04	Mitochondrial import receptor subunit TOM40 (Mitochondrial import site protein ISP42) (Translocase of outer membrane 40 kDa subunit)	TOM40_YEAST	P23644	1.91773	2.30567	2.95927	2.3083	1.1071	1.56853
856536	WSS1 YHR134W	DNA-dependent metalloprotease WSS1 (EC 3.4.24.-) (DNA damage response protein WSS1) (SUMO-dependent isopeptidase WSS1) (Weak suppressor of SMT3 protein 1)	WSS1_YEAST	P38838	0.975033	1.1216	1.42393	1.16223	0.7649	0.765433
853117	YCH1 YGR203W G7731	CDC25-like phosphatase YCH1 (EC 3.1.3.-) (CDC25 homolog 1)	YCH1_YEAST	P42937	0.975033	1.1216	1.42393	1.16223	1.14317	0.951967
1466433	YDR169C-A smORF118 SR2	Uncharacterized protein YDR169C-A	YD169_YEAST	Q3E789	1.13757	1.1216	1.42393	1.16223	0.638833	0.765433
852096	VPS72 SWC2 YDR485C	Vacuolar protein sorting-associated protein 72 (SWR complex protein 2)	VPS72_YEAST	Q03388	1.5845	1.1216	1.42393	1.5192	0.638833	0.947933
853233	VTH2 YJL222W HRC1549 J0213	VPS10 homolog 2 (Sortilin VTH2)	VTH2_YEAST	P40890	2.54767	1.71407	2.56337	2.71057	2.4358	2.5951
854405	WTM1 YOR230W YOR50-20	Transcriptional modulator WTM1	WTM1_YEAST	Q12363	9.36977	14.2185	7.0492	10.3738	14.5093	11.1463
855503	MGS1 YNL218W N1302	DNA-dependent ATPase MGS1 (Maintenance of genome stability protein 1)	WRIP1_YEAST	P40151	0.975033	1.1216	1.42393	1.5192	0.638833	1.1385
852702	XRN1 DST2 KEM1 RAR5 SEP1 SKI1 YGL173C G1645	5'-3' exoribonuclease 1 (EC 3.1.13.-) (DNA strand transfer protein beta) (STP-beta) (KAR(-)-enhancing mutation protein) (Strand exchange protein 1) (p175)	XRN1_YEAST	P22147	0.975033	6.47303	2.09307	4.26483	9.56567	1.4955
850418	YCR051W YCR51W	Ankyrin repeat-containing protein YCR051W	YCU1_YEAST	P25631	0.975033	1.1216	1.42393	1.16223	0.638833	0.947933
851599	TY2B-DR1 YDRCTy2-1 POL YDR034C-D YD9673.05c	Transposon Ty2-DR1 Gag-Pol polyprotein (TY2A-TY2B) (Transposon Ty2 TYA-TYB polyprotein) (Transposon Ty917 protein A) [Cleaved into: Capsid protein (CA); Ty2 protease (PR) (EC 3.4.23.-); Integrase (IN); Reverse transcriptase/ribonuclease H (RT) (RT-RH) (EC 2.7.7.49) (EC 2.7.7.7) (EC 3.1.26.4)]	YD21B_YEAST	Q12472	0.975033	3.7778	2.93533	2.92857	2.9182	0.947933
851674	TY1B-DR1 YDRCTy1-1 POL YDR098C-B YD8557.06c	Transposon Ty1-DR1 Gag-Pol polyprotein (Gag-Pol-p199) (TY1A-TY1B) (Transposon Ty1 TYA-TYB polyprotein) (p190) [Cleaved into: Capsid protein (CA) (Gag-p45) (p54); Ty1 protease (PR) (EC 3.4.23.-) (Pol-p20) (p23); Integrase (IN) (Pol-p71) (p84) (p90); Reverse transcriptase/ribonuclease H (RT) (RT-RH) (EC 2.7.7.49) (EC 2.7.7.7) (EC 3.1.26.4) (Pol-p63) (p60)]	YD11B_YEAST	Q03855	18.836	24.4717	12.2865	17.0915	26.3228	20.8172
852087	YDR476C	Uncharacterized protein YDR476C	YD476_YEAST	Q03362	0.975033	1.1216	1.42393	1.49667	0.638833	0.765433
850854	TY1A-DR6 YDRWTy1-5 GAG YDR365W-A D9481.12	Transposon Ty1-DR6 Gag polyprotein (Gag-p49) (Transposon Ty1 protein A) (TY1A) (TYA) (p58) [Cleaved into: Capsid protein (CA) (Gag-p45) (p54); Gag-p4]	YD15A_YEAST	P0CX70|P0CX71|P0CX72|P0CX73	19.3011	16.3992	9.23227	12.3073	18.2029	19.9084
851988	YRA1 YDR381W D9481.2 D9509.1	RNA annealing protein YRA1	YRA1_YEAST	Q12159	2.3933	1.1216	1.42393	1.16223	1.10283	2.35553
3799970	YDR119W-A	Uncharacterized protein YDR119W-A	YD19A_YEAST	Q2V2P9	0.975033	1.1216	1.42393	1.16223	0.638833	0.951967
851795	TY1A-DR3 YDRCTy1-2 GAG YDR210C-C YD8142B.02c	Transposon Ty1-DR3 Gag polyprotein (Gag-p49) (Transposon Ty1 protein A) (TY1A) (TYA) (p58) [Cleaved into: Capsid protein (CA) (Gag-p45) (p54); Gag-p4]	YD12A_YEAST	Q12441	17.2784	16.3992	9.23227	12.3073	16.5447	18.1789
851978	VPS74 YDR372C D9481.15	Vacuolar protein sorting-associated protein 74	VPS74_YEAST	Q06385	2.23907	2.6309	2.56337	2.45113	2.12113	2.226
855237	VTI1 YMR197C YM9646.10C	t-SNARE VTI1 (Qb-SNARE VTI1) (VPS10-interacting protein 1) (Vesicle transport v-SNARE protein VTI1)	VTI1_YEAST	Q04338	0.975033	1.1216	1.42393	1.16223	1.40213	1.19543
850759	XYL2 YLR070C	D-xylulose reductase (EC 1.1.1.9) (Xylitol dehydrogenase) (XDH)	XYL2_YEAST	Q07993	0.975033	1.1216	1.42393	1.16223	0.8078	0.765433
853441	VTC4 PHM3 YJL012C J1345	Vacuolar transporter chaperone 4 (Phosphate metabolism protein 3)	VTC4_YEAST	P47075	1.45047	7.92877	15.315	13.4101	4.4611	2.78967
855438	WSC2 YNL283C N0583	Cell wall integrity and stress response component 2	WSC2_YEAST	P53832	1.13757	1.1216	1.7958	1.5192	0.638833	0.765433
852126	YDR514C	Uncharacterized protein YDR514C	YD514_YEAST	Q04408	1.28793	1.1216	1.42393	1.16223	0.638833	0.765433
1466435	YDR194W-A smORF123	Uncharacterized protein YDR194W-A	YD194_YEAST	Q3E818	0.975033	1.1216	2.2661	2.11483	0.638833	1.19543
856641	YEL068C	Uncharacterized protein YEL068C	YEH8_YEAST	P39977	0.975033	1.1216	1.42393	1.16223	0.981	1.69007
852900	YGR017W	Uncharacterized protein YGR017W	YG1B_YEAST	P53210	1.7756	1.1216	1.42393	1.16223	0.8078	1.62143
852676	YIP4 YGL198W G1304	Protein YIP4 (YPT-interacting protein 4)	YIP4_YEAST	P53093	0.975033	1.1216	1.42393	1.16223	1.32323	1.0089
853559	YJR096W J1926	Uncharacterized oxidoreductase YJR096W (EC 1.-.-.-)	YJ66_YEAST	P47137	4.62533	1.7316	1.42393	2.0697	5.84983	4.01517
855672	TY1B-NL2 YNLWTy1-2 POL YNL054W-B N2453	Transposon Ty1-NL2 Gag-Pol polyprotein (Gag-Pol-p199) (TY1A-TY1B) (Transposon Ty1 TYA-TYB polyprotein) (p190) [Cleaved into: Capsid protein (CA) (Gag-p45) (p54); Ty1 protease (PR) (EC 3.4.23.-) (Pol-p20) (p23); Integrase (IN) (Pol-p71) (p84) (p90); Reverse transcriptase/ribonuclease H (RT) (RT-RH) (EC 2.7.7.49) (EC 2.7.7.7) (EC 3.1.26.4) (Pol-p63) (p60)]	YN12B_YEAST	Q99337	15.8762	26.2776	14.0992	16.7334	26.6195	19.0493
855115	YMR090W YM9582.15	UPF0659 protein YMR090W	YMY0_YEAST	Q04304	5.07233	1.1216	1.42393	1.4008	2.97203	4.09213
855128	YMR102C YM6228.01C YM6543.09C YM9718.01C	WD repeat-containing protein YMR102C	YMZ2_YEAST	Q03177	0.975033	1.7316	1.42393	1.16223	0.638833	0.765433
855195	YMR160W YM8520.09	Uncharacterized protein YMR160W	YM35_YEAST	Q03823	0.975033	1.69483	1.42393	1.16223	0.638833	0.765433
855513	YNL208W N1338	Uncharacterized protein YNL208W	YNU8_YEAST	P40159	0.975033	1.1216	2.68773	2.47367	0.891	0.765433
855852	YPL277C	Uncharacterized protein YPL277C	YP277_YEAST	Q08989	0.975033	1.4082	3.87637	3.85677	0.638833	0.765433
851269	TY1A-PR1 YPRCTy1-2 GAG YPR137C-A P9659.6d	Transposon Ty1-PR1 Gag polyprotein (Gag-p49) (Transposon Ty1 protein A) (TY1A) (TYA) (p58) [Cleaved into: Capsid protein (CA) (Gag-p45) (p54); Gag-p4]	YP12A_YEAST	P0CX58|P0CX57	18.673	16.3992	9.23227	12.3073	18.0764	19.9084
851363	YPD1 YDL235C D0790	Phosphorelay intermediate protein YPD1 (Histidine-containing phosphotransfer protein YPD1) (Tyrosine phosphatase-dependent protein 1)	YPD1_YEAST	Q07688	2.2429	1.1216	1.42393	1.16223	0.976767	1.93353
851851	TY2B-DR3 YDRWTy2-3 POL YDR261W-B YD9320A.14	Transposon Ty2-DR3 Gag-Pol polyprotein (TY2A-TY2B) (Transposon Ty2 TYA-TYB polyprotein) [Cleaved into: Capsid protein (CA); Ty2 protease (PR) (EC 3.4.23.-); Integrase (IN); Reverse transcriptase/ribonuclease H (RT) (RT-RH) (EC 2.7.7.49) (EC 2.7.7.7) (EC 3.1.26.4)]	YD23B_YEAST	Q07791	0.975033	3.18503	2.63807	2.45113	2.4136	0.947933
856879	TY1B-ER1 YERCTy1-1 POL YER138C	Transposon Ty1-ER1 Gag-Pol polyprotein (Gag-Pol-p199) (TY1A-TY1B) (Transposon Ty1 TYA-TYB polyprotein) (p190) [Cleaved into: Capsid protein (CA) (Gag-p45) (p54); Ty1 protease (PR) (EC 3.4.23.-) (Pol-p20) (p23); Integrase (IN) (Pol-p71) (p84) (p90); Reverse transcriptase/ribonuclease H (RT) (EC 2.7.7.49) (EC 2.7.7.7) (EC 3.1.26.4) (Pol-p63) (p60)]	YE11B_YEAST	Q03612	18.979	27.16	12.9572	17.0915	28.0214	21.8026
850548	TY2B-F YFLWTy2-1 POL YFL002W-A FN01	Transposon Ty2-F Gag-Pol polyprotein (TY2A-TY2B) (Transposon Ty2 TYA-TYB polyprotein) [Cleaved into: Capsid protein (CA); Ty2 protease (PR) (EC 3.4.23.-); Integrase (IN); Reverse transcriptase/ribonuclease H (RT) (RT-RH) (EC 2.7.7.49) (EC 2.7.7.7) (EC 3.1.26.4)]	YF21B_YEAST	P0CX63|P0CX64	0.975033	3.47283	2.46503	3.0243	2.57593	0.947933
853028	YGR127W	Uncharacterized protein YGR127W	YG37_YEAST	P53275	0.975033	1.1216	1.42393	1.16223	0.7649	1.13447
853124	YGR210C G7748	Uncharacterized GTP-binding protein YGR210C	YG4I_YEAST	P42942	0.975033	1.1216	1.42393	1.16223	0.933867	0.765433
853152	YGR237C G8581	Uncharacterized protein YGR237C	YG51_YEAST	P50089	0.975033	2.0367	1.42393	1.16223	0.638833	0.765433
853008	YGR111W G6145	Uncharacterized protein YGR111W	YG2W_YEAST	P53265	1.76347	2.32493	2.76233	4.43003	2.98313	1.68203
853006	TY3B-G YGRWTy3-1 POL YGR109W-B G5984	Transposon Ty3-G Gag-Pol polyprotein (Gag3-Pol3) (Transposon Ty3-1 TYA-TYB polyprotein) [Cleaved into: Capsid protein (CA) (p24); Spacer peptide p3; Nucleocapsid protein p11 (NC); Ty3 protease (PR) (EC 3.4.23.-) (p16); Spacer peptide J; Reverse transcriptase/ribonuclease H (RT) (RT-RH) (EC 2.7.7.49) (EC 2.7.7.7) (EC 3.1.26.4) (p55); Integrase p61 (IN); Integrase p58 (IN)]	YG31B_YEAST	Q99315	0.975033	1.4082	1.42393	1.16223	1.14577	0.765433
853547	YJR085C J1863	TMEM14 protein homolog YJR085C	YJ55_YEAST	P47131	0.975033	1.1216	1.89423	1.16223	0.638833	0.765433
853391	YJL055W J1148	LOG family protein YJL055W	YJF5_YEAST	P47044	6.30047	1.1216	1.42393	1.16223	2.28747	4.03953
850660	YLL066C L0519 L0532	Y' element ATP-dependent helicase YLL066C (EC 3.6.4.12)	YL066_YEAST	Q99208	0.975033	1.1216	1.42393	1.16223	0.7649	0.765433
850717	YLR030W	Putative uncharacterized protein YLR030W	YL030_YEAST	Q07967	1.28793	1.42747	1.7958	1.16223	0.638833	0.947933
851913	TY1A-LR1 YLRCTy1-1 GAG YLR035C-B L1823	Transposon Ty1-LR1 Gag polyprotein (Gag-p49) (Transposon Ty1 protein A) (TY1A) (TYA) (p58) [Cleaved into: Capsid protein (CA) (Gag-p45) (p54); Gag-p4]	YL11A_YEAST	P0CX68|P0CX66|P0CX65|P0CX69|P0CX67	18.3671	16.3992	9.23227	12.3073	18.1194	19.3509
850672	YLL054C L0584	Uncharacterized transcriptional regulatory protein YLL054C	YL054_YEAST	Q12244	0.975033	1.1216	1.42393	1.5192	1.28723	0.947933
850926	TY1A-ML2 YMLWTy1-2 GAG YML040W YM8054.03	Transposon Ty1-ML2 Gag polyprotein (Gag-p49) (Transposon Ty1 protein A) (TY1A) (TYA) (p58) [Cleaved into: Capsid protein (CA) (Gag-p45) (p54); Gag-p4]	YM12A_YEAST	P0CX76|P0CX75|P0CX74	18.9952	16.3992	9.52997	12.6653	18.0764	19.1026
855266	YMR226C YM9959.08C	NADP-dependent 3-hydroxy acid dehydrogenase (L-allo-threonine dehydrogenase) (EC 1.1.1.381)	YM71_YEAST	Q05016	10.2515	7.15813	5.93463	4.953	7.4726	11.577
855175	YMR144W YM9375.13	Uncharacterized protein YMR144W	YM22_YEAST	P40214	1.59263	1.1216	1.7958	1.16223	0.638833	0.765433
856135	YME1 OSD1 YTA11 YPR024W YP9367.04	Mitochondrial inner membrane i-AAA protease supercomplex subunit YME1 (EC 3.4.24.-) (Protein OSD1) (Tat-binding homolog 11) (Yeast mitochondrial escape protein 1)	YME1_YEAST	P32795	0.975033	1.1216	1.42393	1.4008	0.638833	0.765433
855588	YNL134C N1214 N1847	Uncharacterized protein YNL134C	YNN4_YEAST	P53912	16.7077	3.2217	6.70283	10.2294	6.2311	11.8479
855527	YNL194C N1394	Uncharacterized plasma membrane protein YNL194C	YNT4_YEAST	P40169	0.975033	1.1216	2.73657	1.87627	0.638833	0.765433
854048	TY1A-OL YOLWTy1-1 GAG YOL103W-A HRA440	Transposon Ty1-OL Gag polyprotein (Gag-p49) (Transposon Ty1 protein A) (TY1A) (TYA) (p58) [Cleaved into: Capsid protein (CA) (Gag-p45) (p54); Gag-p4]	YO11A_YEAST	Q92392	18.3835	13.6996	6.65303	10.7059	17.141	16.9577
856133	YPR022C	Zinc finger protein YPR022C	YP022_YEAST	Q12139	1.5845	1.4082	1.42393	1.4008	0.854933	0.947933
856140	YOP1 YIP2 YPR028W YP9367.08	Protein YOP1 (YIP1 partner protein 1) (YPT-interacting protein 2)	YOP1_YEAST	Q12402	3.9379	2.9166	4.8672	3.02233	2.14077	2.59907
856257	TY1B-PR1 YPRCTy1-2 POL YPR137C-B P9659.6c	Transposon Ty1-PR1 Gag-Pol polyprotein (Gag-Pol-p199) (TY1A-TY1B) (Transposon Ty1 TYA-TYB polyprotein) (p190) [Cleaved into: Capsid protein (CA) (Gag-p45) (p54); Ty1 protease (PR) (EC 3.4.23.-) (Pol-p20) (p23); Integrase (IN) (Pol-p71) (p84) (p90); Reverse transcriptase/ribonuclease H (RT) (RT-RH) (EC 2.7.7.49) (EC 2.7.7.7) (EC 3.1.26.4) (Pol-p63) (p60)]	YP12B_YEAST	P0C2I9	18.979	27.16	12.5844	17.0915	27.7676	21.8026
856204	YPR089W YPR090W	Dilute domain-containing protein YPR089W	YP089_YEAST	O13585	1.30013	1.73243	1.7212	1.16223	0.638833	0.765433
856284	TY1B-PR3 YPRCTy1-4 POL YPR158C-D P9584.3	Transposon Ty1-PR3 Gag-Pol polyprotein (Gag-Pol-p199) (TY1A-TY1B) (Transposon Ty1 TYA-TYB polyprotein) (p190) [Cleaved into: Capsid protein (CA) (Gag-p45) (p54); Ty1 protease (PR) (EC 3.4.23.-) (Pol-p20) (p23); Integrase (IN) (Pol-p71) (p84) (p90); Reverse transcriptase/ribonuclease H (RT) (RT-RH) (EC 2.7.7.49) (EC 2.7.7.7) (EC 3.1.26.4) (Pol-p63) (p60)]	YP14B_YEAST	P0C2J1	18.673	25.9688	12.2116	16.6127	27.0472	20.6301
855953	YPL150W	Putative serine/threonine-protein kinase YPL150W (EC 2.7.11.1)	YP150_YEAST	Q12152	1.28793	2.03833	1.42393	1.4008	0.638833	1.13043
853733	YPK1 SLI2 YKL126W	Serine/threonine-protein kinase YPK1 (EC 2.7.11.1) (Sphingosine-like immunosuppressant resistant protein 2) (Yeast protein kinase 1)	YPK1_YEAST	P12688	1.28793	2.61157	2.39037	3.71583	3.22007	2.05917
854857	YPS6 YIR039C	Aspartic proteinase yapsin-6 (EC 3.4.23.-)	YPS6_YEAST	P40583	1.13757	1.1216	1.42393	1.16223	0.638833	0.765433
851974	YPR1 YDR368W D9481.8	Putative reductase 1 (EC 1.1.1.-)	YPR1_YEAST	Q12458	10.4638	5.4987	6.67913	4.7422	2.76693	6.90123
855377	YRF1-6 YNL339C N0152	Y' element ATP-dependent helicase protein 1 copy 6 (EC 3.6.4.12)	YRF16_YEAST	P53819	0.975033	1.1216	1.42393	1.16223	0.7649	0.765433
13393611	YDL022C-A smORF101 SR3	Uncharacterized protein YDL022C-A	YD022_YEAST	P0C5L6	1.28793	1.1216	1.42393	1.16223	0.638833	0.765433
851750	TY1A-DR2 YDR170W-A YD9395.02	Transposon Ty1-DR2 Gag polyprotein (Gag-p49) (Transposon Ty1 protein A) (TY1A) (TYA) (p58) [Cleaved into: Capsid protein (CA) (Gag-p45) (p54); Gag-p4]	YD17A_YEAST	Q03964	4.10477	2.01903	1.42393	1.75777	2.49683	4.0758
851486	YDL073W	UPF0592 protein YDL073W	YD073_YEAST	Q07454	0.975033	1.1216	1.42393	1.87627	0.638833	0.765433
851793	TY2B-DR2 YDRWTy2-2 POL YDR210W-B YD8142A.09	Transposon Ty2-DR2 Gag-Pol polyprotein (TY2A-TY2B) (Transposon Ty2 TYA-TYB polyprotein) [Cleaved into: Capsid protein (CA); Ty2 protease (PR) (EC 3.4.23.-); Integrase (IN); Reverse transcriptase/ribonuclease H (RT) (RT-RH) (EC 2.7.7.49) (EC 2.7.7.7) (EC 3.1.26.4)]	YD22B_YEAST	Q03494	0.975033	4.06463	2.93533	2.68983	2.79203	0.947933
851794	TY1B-DR3 YDRCTy1-2 POL YDR210C-D YD8142B.01	Transposon Ty1-DR3 Gag-Pol polyprotein (Gag-Pol-p199) (TY1A-TY1B) (Transposon Ty1 TYA-TYB polyprotein) (p190) [Cleaved into: Capsid protein (CA) (Gag-p45) (p54); Ty1 protease (PR) (EC 3.4.23.-) (Pol-p20) (p23); Integrase (IN) (Pol-p71) (p84) (p90); Reverse transcriptase/ribonuclease H (RT) (RT-RH) (EC 2.7.7.49) (EC 2.7.7.7) (EC 3.1.26.4) (Pol-p63) (p60)]	YD12B_YEAST	Q99231	17.5842	24.4717	12.2865	17.0915	24.7454	19.645
851853	TY1A-DR4 YDRCTy1-3 GAG YDR261C-C	Transposon Ty1-DR4 Gag polyprotein (Gag-p49) (Transposon Ty1 protein A) (TY1A) (TYA) (p58) [Cleaved into: Capsid protein (CA) (Gag-p45) (p54); Gag-p4]	YD13A_YEAST	O74302	18.673	16.3992	9.23227	12.3073	18.0764	19.9084
851411	YDL144C	Uncharacterized protein YDL144C	YD144_YEAST	Q07589	0.975033	1.1216	1.7958	1.16223	0.638833	0.765433
851398	YDL157C D1533	Uncharacterized protein YDL157C, mitochondrial	YD157_YEAST	Q12082	0.975033	1.1216	1.42393	1.16223	0.7649	0.765433
851693	YDR114C	Uncharacterized protein YDR114C	YDR14_YEAST	Q04597	0.975033	1.1216	1.42393	1.5192	0.638833	0.765433
851808	YDR222W	SVF1-like protein YDR222W	YDR22_YEAST	Q04925	0.975033	1.1216	2.39037	2.0697	1.05997	0.947933
850503	YFL040W	Probable metabolite transport protein YFL040W	YFE0_YEAST	P43562	1.27973	1.1216	1.42393	1.4008	0.933867	0.765433
850510	YFL034W	Uncharacterized membrane protein YFL034W	YFD4_YEAST	P43564	0.975033	1.1216	2.1915	1.16223	0.638833	0.765433
853182	YGR266W	Uncharacterized protein YGR266W	YG5L_YEAST	P53326	1.60093	1.1216	1.42393	1.16223	1.56437	0.765433
854853	YIR035C	Uncharacterized oxidoreductase YIR035C (EC 1.-.-.-)	YIV5_YEAST	P40579	3.02327	1.1216	1.7212	1.4008	1.10283	2.66373
853398	YJL049W J1162	Uncharacterized protein YJL049W	YJE9_YEAST	P47048	0.975033	1.1216	1.42393	1.4008	0.638833	0.765433
853257	YJL181W J0435	UPF0508 protein YJL181W	YJS1_YEAST	P46987	0.975033	1.42657	1.42393	1.16223	0.638833	0.765433
853771	YKL091C	CRAL-TRIO domain-containing protein YKL091C	YKJ1_YEAST	P33324	2.52733	1.4082	2.86067	2.0697	2.97883	3.52047
850718	YLR031W	Putative uncharacterized protein YLR031W	YL031_YEAST	Q07978	0.975033	1.42657	1.42393	1.16223	0.638833	0.951967
850876	YLR179C L9470.20	Uncharacterized protein YLR179C	YL179_YEAST	Q06252	1.61303	2.57327	4.44727	4.93017	1.9632	1.87663
850725	YLR036C	Uncharacterized protein YLR036C	YL036_YEAST	Q07986	0.975033	1.1216	1.42393	1.5192	0.638833	0.765433
850984	YLR278C L8003.10	Uncharacterized transcriptional regulatory protein YLR278C	YL278_YEAST	Q05854	0.975033	1.7316	2.09307	1.49667	0.854933	0.765433
851141	YLR422W	DOCK-like protein YLR422W	YL422_YEAST	Q06409	0.975033	1.42657	1.42393	1.16223	0.854933	0.765433
850452	YCR090C YCR1104 YCR90C	UPF0587 protein YCR090C	YCY0_YEAST	P25654	2.0803	1.1216	1.42393	1.6394	0.638833	2.5421
851900	YDR306C	F-box protein YDR306C	YD306_YEAST	Q06640	1.27973	1.4082	1.42393	1.49667	0.638833	0.765433
851473	YDL085C-A	SERF-like protein YDL085C-A	YD85C_YEAST	Q3E7B7	1.13757	1.1216	1.42393	1.16223	0.638833	0.765433
851675	TY1A-DR1 YDRCTy1-1 GAG YDR098C-A YD8557.07c	Transposon Ty1-DR1 Gag polyprotein (Gag-p49) (Transposon Ty1 protein A) (TY1A) (TYA) (p58) [Cleaved into: Capsid protein (CA) (Gag-p45) (p54); Gag-p4]	YD11A_YEAST	Q03856	18.9952	16.3992	9.23227	12.3073	18.2459	19.3509
3799972	YDR461C-A	Uncharacterized protein YDR461C-A	YD461_YEAST	Q2V2P7	1.13757	1.1216	1.42393	1.16223	0.638833	0.765433
856690	YEL023C	Uncharacterized protein YEL023C	YEC3_YEAST	P39992	0.975033	1.1216	1.42393	1.16223	0.638833	0.951967
856900	YER156C	UPF0160 protein YER156C	YEY6_YEAST	P40093	1.13757	4.9057	7.61913	4.71423	1.4493	1.13447
851855	YDR262W YD9320B.01	FAS1 domain-containing protein YDR262W	YFAS1_YEAST	Q12331	28.097	28.0043	12.6679	19.502	15.6637	29.2568
852798	YGL082W	Uncharacterized protein YGL082W	YGI2_YEAST	P53155	3.5072	1.4082	3.45547	2.8081	0.638833	2.2946
856629	YHR219W	Putative uncharacterized protein YHR219W	YH19_YEAST	P38900	0.975033	1.1216	1.42393	1.16223	0.891	0.765433
851128	TY2B-LR1 YLRWTy2-1 POL YLR410W-B L9931.7b	Transposon Ty2-LR1 Gag-Pol polyprotein (TY2A-TY2B) (Transposon Ty2 TYA-TYB polyprotein) [Cleaved into: Capsid protein (CA); Ty2 protease (PR) (EC 3.4.23.-); Integrase (IN); Reverse transcriptase/ribonuclease H (RT) (RT-RH) (EC 2.7.7.49) (EC 2.7.7.7) (EC 3.1.26.4)]	YL21B_YEAST	P0C2J3	0.975033	3.7778	2.93533	2.68983	3.00817	0.947933
851131	YLR413W	Cell membrane protein YLR413W	YL413_YEAST	Q06689	6.89467	4.72883	4.19947	3.40387	3.91157	3.2764
851137	YLR419W	Putative ATP-dependent RNA helicase YLR419W (EC 3.6.4.13)	YL419_YEAST	Q06698	0.975033	1.1216	1.42393	1.16223	1.355	0.765433
1466498	YMR001C-A	Uncharacterized protein YMR001C-A	YM001_YEAST	Q8TGS9	0.975033	1.42657	1.42393	1.16223	0.638833	0.765433
855755	YNR021W N3216	UPF0674 endoplasmic reticulum membrane protein YNR021W	YN8B_YEAST	P53723	0.975033	1.1216	1.42393	1.75777	0.7649	0.765433
855434	TY1A-NL1 YNLCTy1-1 GAG YNL284C-A N0569	Transposon Ty1-NL1 Gag polyprotein (Gag-p49) (Transposon Ty1 protein A) (TY1A) (TYA) (p58) [Cleaved into: Capsid protein (CA) (Gag-p45) (p54); Gag-p4]	YN11A_YEAST	Q12391	6.78093	1.1216	1.42393	1.16223	3.173	5.61807
854906	YML133C YM4987.01C YM4987.02C	Y' element ATP-dependent helicase YML133C (EC 3.6.4.12)	YMN3_YEAST	Q03099	0.975033	1.1216	1.42393	1.16223	0.7649	0.765433
854988	YML020W	Uncharacterized protein YML020W	YMC0_YEAST	Q03722	1.28793	1.1216	1.42393	1.16223	0.638833	1.0089
851633	YDR061W D4241	Uncharacterized ABC transporter ATP-binding protein YDR061W	YD061_YEAST	Q12298	0.975033	1.1216	1.42393	1.16223	0.638833	1.0089
851308	YDL218W	Uncharacterized membrane protein YDL218W	YD218_YEAST	Q07629	0.975033	1.1216	1.42393	1.5192	0.7649	0.765433
851971	TY1B-DR6 YDRWTy1-5 POL YDR365W-B D9481.12	Transposon Ty1-DR6 Gag-Pol polyprotein (Gag-Pol-p199) (TY1A-TY1B) (Transposon Ty1 TYA-TYB polyprotein) (p190) [Cleaved into: Capsid protein (CA) (Gag-p45) (p54); Ty1 protease (PR) (EC 3.4.23.-) (Pol-p20) (p23); Integrase (IN) (Pol-p71) (p84) (p90); Reverse transcriptase/ribonuclease H (RT) (RT-RH) (EC 2.7.7.49) (EC 2.7.7.7) (EC 3.1.26.4) (Pol-p63) (p60)]	YD15B_YEAST	P0C2I3	18.979	24.7597	12.2865	16.852	26.7873	21.3747
852219	YEL1 YBL060W YBL0507 YBL0517	Guanine-nucleotide exchange factor YEL1 (EFA6-like protein 1)	YEL1_YEAST	P34225	0.975033	1.1216	1.42393	1.16223	0.638833	0.951967
856636	YEL073C	Uncharacterized protein YEL073C	YEI3_YEAST	P39974	1.61303	1.1216	1.42393	1.16223	1.0239	1.13447
853165	YGR250C	Uncharacterized RNA-binding protein YGR250C	YG5B_YEAST	P53316	3.64577	3.22357	4.2484	2.1657	1.0239	0.947933
854637	YIL169C YI9402.07C	Putative uncharacterized protein YIL169C	YIQ9_YEAST	P40442	8.5301	1.73337	3.0597	2.3083	1.4922	6.27237
854630	YIL177C	Y' element ATP-dependent helicase YIL177C (EC 3.6.4.12)	YIR7_YEAST	P40434	0.975033	1.1216	1.42393	1.16223	0.7649	0.765433
853484	TY1B-JR1 YJRWTy1-1 POL YJR027W J1560	Transposon Ty1-JR1 Gag-Pol polyprotein (Gag-Pol-p199) (TY1A-TY1B) (Transposon Ty1 TYA-TYB polyprotein) (p190) [Cleaved into: Capsid protein (CA) (Gag-p45) (p54); Ty1 protease (PR) (EC 3.4.23.-) (Pol-p20) (p23); Integrase (IN) (Pol-p71) (p84) (p90); Reverse transcriptase/ribonuclease H (RT) (RT-RH) (EC 2.7.7.49) (EC 2.7.7.7) (EC 3.1.26.4) (Pol-p63) (p60)]	YJ11B_YEAST	P47098	18.673	25.9688	12.8823	16.9708	27.0043	20.8134
850492	YFL052W	Uncharacterized transcriptional regulatory protein YFL052W	YFF2_YEAST	P43551	0.975033	1.1216	1.89423	1.4008	0.854933	1.0089
852912	TY1A-GR1 YGRWTy1-1 GAG YGR027W-A G4052	Transposon Ty1-GR1 Gag polyprotein (Gag-p49) (Transposon Ty1 protein A) (TY1A) (TYA) (p58) [Cleaved into: Capsid protein (CA) (Gag-p45) (p54); Gag-p4]	YG11A_YEAST	Q12085	18.9952	16.3992	9.52997	12.6653	18.0764	19.1026
852913	TY1B-GR1 YGRWTy1-1 POL YGR027W-B G4054	Transposon Ty1-GR1 Gag-Pol polyprotein (Gag-Pol-p199) (TY1A-TY1B) (Transposon Ty1 TYA-TYB polyprotein) (p190) [Cleaved into: Capsid protein (CA) (Gag-p45) (p54); Ty1 protease (PR) (EC 3.4.23.-) (Pol-p20) (p23); Integrase (IN) (Pol-p71) (p84) (p90); Reverse transcriptase/ribonuclease H (RT) (RT-RH) (EC 2.7.7.49) (EC 2.7.7.7) (EC 3.1.26.4) (Pol-p63) (p60)]	YG11B_YEAST	Q12141	18.979	25.0853	12.8823	17.2102	26.8774	20.9967
853082	YIP1 YGR172C	Protein transport protein YIP1 (YPT-interacting protein 1)	YIP1_YEAST	P53039	0.975033	1.1216	1.42393	1.4008	1.27607	0.765433
854698	YIL108W	Putative zinc metalloproteinase YIL108W (EC 3.4.24.-)	YIK8_YEAST	P40483	0.975033	1.1216	1.42393	2.1881	1.75123	1.19543
854824	YIR007W YIB7W	Uncharacterized glycosyl hydrolase YIR007W (EC 3.2.1.-)	YIS7_YEAST	P40566	1.5845	1.42747	1.42393	1.4008	0.8078	1.0089
853607	YJR142W J2171	Uncharacterized protein YJR142W	YJ9J_YEAST	P47173	1.76347	1.71407	2.83707	1.16223	1.40213	2.48117
853888	YKR018C	IML2-like protein YKR018C	YKR18_YEAST	P36114	3.64937	1.1216	2.0185	1.16223	6.62493	5.79697
850927	TY1B-LR3 YLRWTy1-3 POL YLR227W-B L8083.11	Transposon Ty1-LR3 Gag-Pol polyprotein (Gag-Pol-p199) (TY1A-TY1B) (Transposon Ty1 TYA-TYB polyprotein) (p190) [Cleaved into: Capsid protein (CA) (Gag-p45) (p54); Ty1 protease (PR) (EC 3.4.23.-) (Pol-p20) (p23); Integrase (IN) (Pol-p71) (p84) (p90); Reverse transcriptase/ribonuclease H (RT) (RT-RH) (EC 2.7.7.49) (EC 2.7.7.7) (EC 3.1.26.4) (Pol-p63) (p60)]	YL13B_YEAST	P0C2I6	18.673	24.4717	12.2116	16.0381	26.5335	20.9967
850738	YLR049C L2121	Uncharacterized protein YLR049C	YL049_YEAST	Q12110	0.975033	1.7316	1.42393	1.16223	0.638833	0.765433
850724	TY1B-LR1 YLRCTy1-1 POL YLR035C-A L1807	Transposon Ty1-LR1 Gag-Pol polyprotein (Gag-Pol-p199) (TY1A-TY1B) (Transposon Ty1 TYA-TYB polyprotein) (p190) [Cleaved into: Capsid protein (CA) (Gag-p45) (p54); Ty1 protease (PR) (EC 3.4.23.-) (Pol-p20) (p23); Integrase (IN) (Pol-p71) (p84) (p90); Reverse transcriptase/ribonuclease H (RT) (RT-RH) (EC 2.7.7.49) (EC 2.7.7.7) (EC 3.1.26.4) (Pol-p63) (p60)]	YL11B_YEAST	Q12088	19.2931	26.2763	12.5844	16.852	26.413	20.8172
853309	YJL132W J0678	Uncharacterized protein YJL132W	YJN2_YEAST	P47014	0.975033	2.9564	1.42393	2.56783	0.638833	0.765433
851177	YLR455W	PWWP domain-containing protein YLR455W	YL455_YEAST	Q06188	0.975033	1.42657	1.42393	1.16223	0.638833	0.765433
851182	YLR460C L9122.7	Uncharacterized protein YLR460C	YL460_YEAST	P54007	1.75517	1.1216	1.89423	1.75777	1.0239	1.0089
854962	TY1A-ML1 YMLWTy1-1 GAG YML045W-A YM9827.07	Transposon Ty1-ML1 Gag polyprotein (Gag-p49) (Transposon Ty1 protein A) (TY1A) (TYA) (p58) [Cleaved into: Capsid protein (CA) (Gag-p45) (p54); Gag-p4]	YM11A_YEAST	Q04706	18.3671	16.3992	9.23227	12.3073	18.1194	18.679
855216	YMR178W YM8010.08	Uncharacterized protein YMR178W	YM44_YEAST	Q03219	1.27973	1.73243	1.42393	1.4008	2.08233	1.50757
855154	YMR124W YM8564.06	Uncharacterized protein YMR124W	YM11_YEAST	P39523	1.28793	1.1216	1.42393	2.47197	0.638833	0.765433
855295	YMR253C YM9920.07C	Uncharacterized membrane protein YMR253C	YM87_YEAST	Q04835	1.4627	1.4082	1.42393	1.16223	0.638833	0.951967
855695	YNL035C N2730	Uncharacterized WD repeat-containing protein YNL035C	YND5_YEAST	P53962	0.975033	1.4082	1.42393	1.16223	0.638833	0.765433
855576	YNL146W N1203 N1785	Uncharacterized protein YNL146W	YNO6_YEAST	P53906	0.975033	1.4082	1.42393	1.16223	0.638833	0.765433
854120	YOL036W	Uncharacterized protein YOL036W	YO036_YEAST	Q08206	0.975033	1.1216	1.42393	1.49667	0.638833	0.765433
854225	YOR059C YOR29-10	Putative lipase YOR059C (EC 3.1.-.-)	YO059_YEAST	Q08448	0.975033	1.4082	1.42393	1.16223	0.638833	0.765433
854080	YOL075C YOL074C	Uncharacterized ABC transporter ATP-binding protein/permease YOL075C	YO075_YEAST	Q08234	0.975033	1.1216	1.42393	1.16223	0.7649	0.765433
854066	YOL087C O0944	Uncharacterized WD repeat-containing protein YOL087C	YO087_YEAST	Q99247	0.975033	1.1216	1.42393	1.16223	0.7649	0.765433
854049	TY1B-OL YOLWTy1-1 POL YOL103W-B O0770	Transposon Ty1-OL Gag-Pol polyprotein (Gag-Pol-p199) (TY1A-TY1B) (Transposon Ty1 TYA-TYB polyprotein) (p190) [Cleaved into: Capsid protein (CA) (Gag-p45) (p54); Ty1 protease (PR) (EC 3.4.23.-) (Pol-p20) (p23); Integrase (IN) (Pol-p71) (p84) (p90); Reverse transcriptase/ribonuclease H (RT) (RT-RH) (EC 2.7.7.49) (EC 2.7.7.7) (EC 3.1.26.4) (Pol-p63) (p60)]	YO11B_YEAST	Q12273	18.0612	24.4547	10.3762	15.4885	26.9571	18.8509
854006	YOL159C	Uncharacterized protein YOL159C	YO159_YEAST	Q08300	1.44227	2.6107	2.56337	1.85363	1.14997	1.37793
854516	YOR338W O6265	SWIRM domain-containing protein YOR338W	YO338_YEAST	Q99326	1.13757	2.62997	2.73657	1.16223	0.638833	0.765433
854141	YOL019W	Uncharacterized membrane protein YOL019W	YOL19_YEAST	Q08157	5.1751	1.4082	9.1597	9.56453	4.14473	2.3636
854312	TY1A-PR2 YPRWTy1-3 GAG YPR158W-A P9584.3	Transposon Ty1-PR2 Gag polyprotein (Gag-p49) (Transposon Ty1 protein A) (TY1A) (TYA) (p58) [Cleaved into: Capsid protein (CA) (Gag-p45) (p54); Gag-p4]	YP13A_YEAST	P0CX60|P0CX59	15.8724	16.3992	9.23227	11.7333	17.227	17.2667
856028	YPL077C	Uncharacterized protein YPL077C	YP077_YEAST	Q02831	0.975033	1.42657	1.42393	1.16223	0.638833	0.765433
856271	YPR148C	Uncharacterized protein YPR148C	YP148_YEAST	Q06523	1.13757	1.1216	1.42393	1.16223	1.23317	3.77977
856285	TY1A-PR3 YPRCTy1-4 GAG YPR158C-C P9584.3	Transposon Ty1-PR3 Gag polyprotein (Gag-p49) (Transposon Ty1 protein A) (TY1A) (TYA) (p58) [Cleaved into: Capsid protein (CA) (Gag-p45) (p54); Gag-p4]	YP14A_YEAST	Q6Q5H1	18.9952	16.3992	9.23227	12.3073	18.0764	18.7362
850811	YPS1 YAP3 YLR120C L2961 L9233.9	Aspartic proteinase 3 (EC 3.4.23.41) (Proprotein convertase) (Yapsin-1) [Cleaved into: Aspartic proteinase 3 subunit alpha; Aspartic proteinase 3 subunit beta]	YPS1_YEAST	P32329	1.4627	1.42657	2.09307	1.75777	1.14997	1.13447
851187	YRF1-4 YLR466W	Y' element ATP-dependent helicase protein 1 copy 4 (EC 3.6.4.12)	YRF14_YEAST	O13559	0.975033	1.1216	1.42393	1.16223	0.7649	0.765433
856222	YTH1 YPR107C	mRNA 3'-end-processing protein YTH1 (Yeast 30 kDa homolog 1)	YTH1_YEAST	Q06102	0.975033	1.1216	1.7958	1.16223	0.638833	0.765433
851189	YRF1-1 YDR545W D3703.4	Y' element ATP-dependent helicase protein 1 copy 1 (EC 3.6.4.12)	YRF11_YEAST	P0CX20|P0CX22|P0CX21	0.975033	1.1216	1.42393	1.16223	0.7649	0.765433
851295	YHR214W	Putative GPI-anchored protein YHR214W	YH214_YEAST	P0CX19|P0CX18	1.45047	1.1216	1.42393	1.16223	0.8078	1.74697
852844	YGL039W	Putative uncharacterized oxidoreductase YGL039W (EC 1.1.1.-)	YGD9_YEAST	P53183	0.975033	1.1216	1.42393	1.16223	0.7649	0.951967
850477	YFL067W	Uncharacterized membrane protein YFL067W	YFG7_YEAST	P43537	1.60483	1.4082	3.30597	2.235	0.638833	1.37793
853200	YGR283C	Putative methyltransferase YGR283C (EC 2.1.1.-)	YG5X_YEAST	P53336	0.975033	1.1216	1.42393	1.16223	0.891	0.765433
852928	TY1B-GR2 YGRCTy1-2 POL YGR038C-B G4126	Transposon Ty1-GR2 Gag-Pol polyprotein (Gag-Pol-p199) (TY1A-TY1B) (Transposon Ty1 TYA-TYB polyprotein) (p190) [Cleaved into: Capsid protein (CA) (Gag-p45) (p54); Ty1 protease (PR) (EC 3.4.23.-) (Pol-p20) (p23); Integrase (IN) (Pol-p71) (p84) (p90); Reverse transcriptase/ribonuclease H (RT) (RT-RH) (EC 2.7.7.49) (EC 2.7.7.7) (EC 3.1.26.4) (Pol-p63) (p60)]	YG12B_YEAST	Q12269	18.673	25.9506	12.5844	17.4496	27.043	20.3283
853014	YGR117C G6172	Uncharacterized protein YGR117C	YG32_YEAST	P53270	0.975033	1.42657	1.42393	1.5192	1.05997	0.765433
853020	YGR122W G6335	Uncharacterized protein YGR122W	YG34_YEAST	P53272	1.27973	1.1216	2.56337	2.11483	0.8078	1.5035
855458	YIF1 YNL263C N0820	Protein transport protein YIF1 (YIP1-interacting factor 1)	YIF1_YEAST	P53845	0.975033	1.1216	1.42393	1.16223	1.31213	0.765433
854756	YIL055C	Uncharacterized protein YIL055C	YIF5_YEAST	P40523	0.975033	1.42657	1.42393	1.16223	0.638833	0.765433
854716	YIL092W	Uncharacterized protein YIL092W	YIJ2_YEAST	P40497	0.975033	1.1216	1.42393	1.16223	0.638833	1.13043
852715	YIP5 YGL161C G1832	Protein YIP5 (YPT-interacting protein 5)	YIP5_YEAST	P53108	0.975033	2.01903	1.89423	2.35343	1.1071	0.951967
853375	YJL070C HRD888 J1095	Inactive deaminase YJL070C	YJH0_YEAST	P40361	0.975033	1.1216	2.1915	1.16223	0.8078	1.19543
850659	YLL067C L0111 L0503 L0509	Y' element ATP-dependent helicase YLL067C (EC 3.6.4.12)	YL067_YEAST	Q07888	0.975033	1.1216	1.42393	1.16223	0.7649	0.765433
850870	YLR173W	Putative uncharacterized protein YLR173W	YL173_YEAST	Q06247	1.27973	1.1216	1.42393	1.16223	0.7649	1.0089
850922	YLR225C	Uncharacterized SVF1-like protein YLR225C	YL225_YEAST	Q05948	2.23073	1.71407	2.83707	3.59553	2.71297	1.5035
855763	YNR029C N3260	Uncharacterized protein YNR029C	YN8H_YEAST	P53729	0.975033	1.1216	1.42393	1.16223	0.8078	0.947933
854623	Q0255	Uncharacterized mitochondrial protein RF1	YMRF1_YEAST	P03881	0.975033	1.42657	1.42393	1.16223	0.638833	0.765433
855363	YMR315W YM9924.07	Uncharacterized protein YMR315W	YM94_YEAST	Q04869	10.1272	3.5462	3.90203	4.57127	6.25053	6.7225
855802	YNR065C N3539	Uncharacterized membrane glycoprotein YNR065C	YN94_YEAST	P53751	3.3281	1.71407	2.56337	2.71057	2.6048	2.41253
855770	YNR034W-A	Uncharacterized protein YNR034W-A	YN034_YEAST	Q3E841	6.18683	1.1216	1.42393	1.5192	1.39793	3.2809
855629	YNL095C N2215	Uncharacterized transporter YNL095C	YNJ5_YEAST	P53932	0.975033	1.1216	1.42393	1.16223	0.8078	0.765433
854299	YOR131C O3311 YOR3311c	Putative uncharacterized hydrolase YOR131C (EC 3.-.-.-)	YOR31_YEAST	Q12486	1.28793	1.1216	1.42393	1.16223	0.854933	0.765433
856753	YPT31 YPT8 YER031C	GTP-binding protein YPT31/YPT8 (Rab GTPase YPT31)	YPT31_YEAST	P38555	6.2883	6.85047	11.0438	9.4196	6.93823	5.80103
852662	YPT32 YPT11 YGL210W	GTP-binding protein YPT32/YPT11 (Rab GTPase YPT32)	YPT32_YEAST	P51996	6.60157	7.72967	10.7461	7.9145	6.17413	5.61843
856940	YRF1-2 YER190W	Y' element ATP-dependent helicase protein 1 copy 2 (EC 3.6.4.12)	YRF12_YEAST	P40105	0.975033	1.1216	1.42393	1.16223	0.7649	0.765433
854333	YRR1 PDR2 YOR162C O3571	Zinc finger transcription factor YRR1 (Pleiotropic drug-resistance protein 2)	YRR1_YEAST	Q12172	1.91397	1.1216	1.89423	1.4008	0.638833	0.947933
850466	YCR102C	Uncharacterized protein YCR102C	YCZ2_YEAST	P25608	1.75517	1.1216	1.89423	1.75777	1.0239	1.2524
852024	YDR415C	Probable aminopeptidase YDR415C (EC 3.4.11.-)	YD415_YEAST	Q04033	6.25653	1.42657	2.16777	2.1657	1.409	4.06813
856906	TY1B-ER2 YERCTy1-2 POL YER160C	Transposon Ty1-ER2 Gag-Pol polyprotein (Gag-Pol-p199) (TY1A-TY1B) (Transposon Ty1 TYA-TYB polyprotein) (p190) [Cleaved into: Capsid protein (CA) (Gag-p45) (p54); Ty1 protease (PR) (EC 3.4.23.-) (Pol-p20) (p23); Integrase (IN) (Pol-p71) (p84) (p90); Reverse transcriptase/ribonuclease H (RT) (RT-RH) (EC 2.7.7.49) (EC 2.7.7.7) (EC 3.1.26.4) (Pol-p63) (p60)]	YE12B_YEAST	Q03619	19.2931	26.2763	12.5844	16.852	26.413	20.8172
856933	YER184C	Uncharacterized transcriptional regulatory protein YER184C	YE14_YEAST	P39961	0.975033	1.42657	1.42393	1.16223	0.638833	0.765433
856937	YER187W	Uncharacterized protein YER187W	YE17_YEAST	P40102	0.975033	1.1216	1.42393	1.16223	0.854933	0.765433
850707	YEH2 YLR020C	Sterol esterase 2 (EC 3.1.1.13) (Steryl ester hydrolase 2)	YEH2_YEAST	Q07950	0.975033	1.1216	2.1915	1.4008	0.891	0.765433
853800	YET1 YKL065C YKL331	Endoplasmic reticulum transmembrane protein 1	YET1_YEAST	P35723	0.975033	1.1216	1.42393	1.16223	0.7649	0.765433
851487	YET3 YDL072C	Endoplasmic reticulum transmembrane protein 3	YET3_YEAST	Q07451	2.06817	1.1216	1.42393	1.75777	0.981	0.765433
850556	YFR006W	Uncharacterized peptidase YFR006W (EC 3.4.-.-)	YFH6_YEAST	P43590	0.975033	5.47993	5.13973	3.12017	0.891	0.765433
853068	TY1B-GR3 YGRCTy1-3 POL YGR161C-D G7025	Transposon Ty1-GR3 Gag-Pol polyprotein (Gag-Pol-p199) (TY1A-TY1B) (Transposon Ty1 TYA-TYB polyprotein) (p190) [Cleaved into: Capsid protein (CA) (Gag-p45) (p54); Ty1 protease (PR) (EC 3.4.23.-) (Pol-p20) (p23); Integrase (IN) (Pol-p71) (p84) (p90); Reverse transcriptase/ribonuclease H (RT) (RT-RH) (EC 2.7.7.49) (EC 2.7.7.7) (EC 3.1.26.4) (Pol-p63) (p60)]	YG13B_YEAST	Q12316	18.979	25.9883	12.5844	16.5168	27.1803	21.0005
855304	YMR262W YM8156.04	Uncharacterized deoxyribonuclease YMR262W (EC 3.1.21.-)	YM8C_YEAST	P38430	22.2839	14.9679	23.5222	20.5663	5.829	12.275
855341	YMR295C	Uncharacterized protein YMR295C	YM8V_YEAST	Q03559	1.90563	1.1216	1.42393	1.16223	0.638833	1.1914
855070	TY1B-MR2 YMRCTy1-4 POL YMR050C YM9796.03C	Transposon Ty1-MR2 Gag-Pol polyprotein (Gag-Pol-p199) (TY1A-TY1B) (Transposon Ty1 TYA-TYB polyprotein) (p190) [Cleaved into: Capsid protein (CA) (Gag-p45) (p54); Ty1 protease (PR) (EC 3.4.23.-) (Pol-p20) (p23); Integrase (IN) (Pol-p71) (p84) (p90); Reverse transcriptase/ribonuclease H (RT) (RT-RH) (EC 2.7.7.49) (EC 2.7.7.7) (EC 3.1.26.4) (Pol-p63) (p60)]	YM14B_YEAST	Q04670	18.979	26.2763	12.5844	16.852	27.4299	21.4283
855112	YMR087W YM9582.12	Probable ADP-ribose 1''-phosphate phosphatase YML087W (EC 3.1.3.84)	YMX7_YEAST	Q04299	0.975033	1.42747	1.42393	1.16223	0.638833	0.765433
856722	YND1 YER005W	Golgi apyrase (EC 3.6.1.5) (ATP-diphosphatase) (ATP-diphosphohydrolase) (Adenosine diphosphatase) (ADPase) (Golgi nucleoside diphosphatase) (Yeast nucleoside diphosphatase 1)	YND1_YEAST	P40009	3.59253	1.1216	1.42393	1.16223	0.638833	1.74297
855722	YNL010W N2866	Uncharacterized phosphatase YNL010W (EC 3.1.3.-)	YNB0_YEAST	P53981	7.08143	3.22357	3.23263	4.28917	6.94263	6.84833
855012	YPT7 VAM4 YML001W YM8270.02	GTP-binding protein YPT7	YPT7_YEAST	P32939	3.80373	2.62997	3.80387	2.99983	4.0489	4.44953
850983	YSH1 BRR5 YLR277C	Endoribonuclease YSH1 (EC 3.1.27.-) (Yeast 73 kDa homolog 1) (mRNA 3'-end-processing protein YSH1)	YSH1_YEAST	Q06224	1.28793	1.1216	1.42393	1.16223	0.638833	0.765433
853202	ZUO1 YGR285C	Zuotin (DnaJ-related protein ZUO1) (J protein ZUO1) (Heat shock protein 40 homolog ZUO1) (Ribosome-associated complex subunit ZUO1)	ZUO1_YEAST	P32527	7.25233	15.1942	6.2062	8.1308	24.8772	12.8007
855775	ZRG17 YNR039C N3403	Protein ZRG17 (Zinc-regulated gene 17 protein)	ZRG17_YEAST	P53735	0.975033	1.1216	1.42393	1.16223	0.7649	0.951967
852000	YDR391C	Uncharacterized protein YDR391C	YD391_YEAST	Q04170	0.975033	1.1216	1.42393	1.16223	2.20843	1.13043
851852	TY1B-DR4 YDRCTy1-3 POL YDR261C-D	Transposon Ty1-DR4 Gag-Pol polyprotein (Gag-Pol-p199) (TY1A-TY1B) (Transposon Ty1 TYA-TYB polyprotein) (p190) [Cleaved into: Capsid protein (CA) (Gag-p45) (p54); Ty1 protease (PR) (EC 3.4.23.-) (Pol-p20) (p23); Integrase (IN) (Pol-p71) (p84) (p90); Reverse transcriptase/ribonuclease H (RT) (RT-RH) (EC 2.7.7.49) (EC 2.7.7.7) (EC 3.1.26.4) (Pol-p63) (p60)]	YD13B_YEAST	Q07793	18.979	25.3551	12.3615	17.0915	27.1699	21.5581
851914	TY1B-DR5 YDRWTy1-4 POL YDR316W-B D9740.1	Transposon Ty1-DR5 Gag-Pol polyprotein (Gag-Pol-p199) (TY1A-TY1B) (Transposon Ty1 TYA-TYB polyprotein) (p190) [Cleaved into: Capsid protein (CA) (Gag-p45) (p54); Ty1 protease (PR) (EC 3.4.23.-) (Pol-p20) (p23); Integrase (IN) (Pol-p71) (p84) (p90); Reverse transcriptase/ribonuclease H (RT) (EC 2.7.7.49) (EC 2.7.7.7) (EC 3.1.26.4) (Pol-p63) (p60)]	YD14B_YEAST	P0C2I2	18.673	25.9506	12.2865	17.0915	26.9162	20.8172
856903	YER158C	Uncharacterized protein YER158C	YEY8_YEAST	P40095	0.975033	1.1216	1.42393	1.16223	0.7649	0.765433
855183	YIM1 YMR152W YM8520.01 YM9375.22	Protein YIM1	YIM1_YEAST	P28625	1.28793	1.1216	1.42393	1.16223	1.43823	1.37793
853485	TY1A-JR2 YJRWTy1-2 GAG YJR028W J1565	Transposon Ty1-JR2 Gag polyprotein (Gag-p49) (Transposon Ty1 protein A) (TY1A) (TYA) (p58) [Cleaved into: Capsid protein (CA) (Gag-p45) (p54); Gag-p4]	YJ12A_YEAST	P47099	18.3671	16.3992	9.52997	12.6653	17.9498	19.1026
853486	TY1B-JR2 YJRWTy1-2 POL YJR029W J1570	Transposon Ty1-JR2 Gag-Pol polyprotein (Gag-Pol-p199) (TY1A-TY1B) (Transposon Ty1 TYA-TYB polyprotein) (p190) [Cleaved into: Capsid protein (CA) (Gag-p45) (p54); Ty1 protease (PR) (EC 3.4.23.-) (Pol-p20) (p23); Integrase (IN) (Pol-p71) (p84) (p90); Reverse transcriptase/ribonuclease H (RT) (RT-RH) (EC 2.7.7.49) (EC 2.7.7.7) (EC 3.1.26.4) (Pol-p63) (p60)]	YJ12B_YEAST	P47100	18.979	26.2763	13.2552	17.6891	27.7676	21.18
853487	YJR030C J1575L	UPF0508 protein YJR030C	YJ00_YEAST	P47101	1.28793	1.1216	1.42393	1.16223	0.638833	0.765433
853638	YKT6 YKL196C	Synaptobrevin homolog YKT6 (EC 2.3.1.-)	YKT6_YEAST	P36015	12.072	6.25893	11.493	12.2187	6.26173	9.619
853268	YJL171C J0512	Cell wall protein YJL171C	YJR1_YEAST	P46992	7.26903	9.51073	19.2404	12.5464	3.52903	5.07013
853845	YKL023W	Uncharacterized protein YKL023W	YKC3_YEAST	P36103	0.975033	1.1216	1.42393	1.16223	0.933867	0.765433
853785	YKL077W	Uncharacterized protein YKL077W	YKH7_YEAST	P36081	1.13757	1.1216	2.3647	2.11483	2.375	0.947933
853224	YJL206C J0316	Putative transcriptional regulatory protein YJL206C	YJU6_YEAST	P39529	1.13757	1.1216	1.42393	1.75777	0.638833	0.765433
853231	YJL225C HRF393/HRD1054 HRF393/HRD732 J0202	Y' element ATP-dependent helicase YJL225C (EC 3.6.4.12)	YJW5_YEAST	P40889	0.975033	1.1216	1.42393	1.16223	0.7649	0.765433
850853	TY1B-LR2 YLRCTy1-2 POL YLR157C-B L9632.7	Transposon Ty1-LR2 Gag-Pol polyprotein (Gag-Pol-p199) (TY1A-TY1B) (Transposon Ty1 TYA-TYB polyprotein) (p190) [Cleaved into: Capsid protein (CA) (Gag-p45) (p54); Ty1 protease (PR) (EC 3.4.23.-) (Pol-p20) (p23); Integrase (IN) (Pol-p71) (p84) (p90); Reverse transcriptase/ribonuclease H (RT) (EC 2.7.7.49) (EC 2.7.7.7) (EC 3.1.26.4) (Pol-p63) (p60)]	YL12B_YEAST	P0C2I5	18.979	24.1461	11.6158	15.9423	26.6562	21.5581
850959	TY1A-LR4 YLRWTy1-4 GAG YLR256W-A L9672.1	Transposon Ty1-LR4 Gag polyprotein (Gag-p49) (Transposon Ty1 protein A) (TY1A) (TYA) (p58) [Cleaved into: Capsid protein (CA) (Gag-p45) (p54); Gag-p4]	YL14A_YEAST	P0C2I8	18.9952	16.3992	9.23227	12.3073	18.0764	18.7362
855236	YMR196W YM9646.09	Uncharacterized protein YMR196W	YM54_YEAST	Q04336	1.4627	1.42747	1.7958	2.44927	9.23097	3.463
1466510	YNL146C-A	Uncharacterized protein YNL146C-A	YN146_YEAST	Q3E7Z1	0.975033	1.1216	1.42393	1.4008	0.638833	0.765433
855578	YNL144C N1205 N1790	Uncharacterized protein YNL144C	YNO4_YEAST	P53907	1.27973	1.1216	1.42393	1.5192	0.638833	0.765433
854365	TY2B-OR1 YORCTy2-1 POL YOR192C-B O4785	Transposon Ty2-OR1 Gag-Pol polyprotein (TY2A-TY2B) (Transposon Ty2 TYA-TYB polyprotein) [Cleaved into: Capsid protein (CA); Ty2 protease (PR) (EC 3.4.23.-); Integrase (IN); Reverse transcriptase/ribonuclease H (RT) (RT-RH) (EC 2.7.7.49) (EC 2.7.7.7) (EC 3.1.26.4)]	YO21B_YEAST	Q12113	0.975033	4.08383	2.93533	2.68983	2.66587	0.947933
854260	YOR093C YOR3170c	Uncharacterized protein YOR093C	YO093_YEAST	Q12275	0.975033	1.1216	1.42393	1.5192	0.638833	0.765433
854055	YOL098C HRF1037	Uncharacterized protein YOL098C	YO098_YEAST	Q12496	4.9385	1.1216	1.42393	1.16223	1.27607	3.2764
854313	TY1B-OR YORWTy1-2 POL YOR142W-B O3367 YOR3367W	Transposon Ty1-OR Gag-Pol polyprotein (Gag-Pol-p199) (TY1A-TY1B) (Transposon Ty1 TYA-TYB polyprotein) (p190) [Cleaved into: Capsid protein (CA) (Gag-p45) (p54); Ty1 protease (PR) (EC 3.4.23.-) (Pol-p20) (p23); Integrase (IN) (Pol-p71) (p84) (p90); Reverse transcriptase/ribonuclease H (RT) (RT-RH) (EC 2.7.7.49) (EC 2.7.7.7) (EC 3.1.26.4) (Pol-p63) (p60)]	YO12B_YEAST	Q92393	16.4838	25.9883	12.5844	15.9423	26.8795	19.3431
854571	YOR389W	Uncharacterized protein YOR389W	YO389_YEAST	Q08912	0.975033	1.1216	6.42933	4.09547	0.638833	0.765433
854457	YOR283W	Broad-specificity phosphatase YOR283W (EC 3.1.3.-)	YO283_YEAST	Q12040	2.23073	3.5462	2.39037	2.9023	3.83263	2.54613
854463	YOR289W	Uncharacterized protein YOR289W	YO289_YEAST	Q12012	0.975033	2.01903	2.09307	1.75777	1.5394	0.951967
853198	YOR1 YGR281W	Oligomycin resistance ATP-dependent permease YOR1	YOR1_YEAST	P53049	0.975033	1.42657	2.56337	3.47713	0.7649	0.951967
5814844	YGL041W-A	Uncharacterized protein YGL041W-A, mitochondrial	YG41A_YEAST	P0C5N3	0.975033	1.1216	1.42393	1.16223	0.638833	0.947933
853115	YGR201C G7727	Putative elongation factor 1 gamma homolog	YG4D_YEAST	P42936	0.975033	1.1216	1.42393	1.16223	0.7649	0.765433
852929	TY1A-GR2 YGRCTy1-2 GAG YGR038C-A G4128	Transposon Ty1-GR2 Gag polyprotein (Gag-p49) (Transposon Ty1 protein A) (TY1A) (TYA) (p58) [Cleaved into: Capsid protein (CA) (Gag-p45) (p54); Gag-p4]	YG12A_YEAST	Q12485	18.9952	16.3992	9.52997	12.6653	18.2459	18.8622
853495	YJR039W J1614	Uncharacterized protein YJR039W	YJ09_YEAST	P47107	0.975033	1.1216	1.42393	1.16223	0.7649	0.765433
853571	YJR107W J1983	Putative lipase YJR107W (EC 3.1.1.-)	YJ77_YEAST	P47145	0.975033	1.1216	1.42393	1.5192	0.638833	0.765433
853802	YKL063C YKL327	Uncharacterized protein YKL063C	YKG3_YEAST	P35725	0.975033	1.1216	1.42393	1.16223	0.7649	0.765433
853833	YKL033W-A	Putative uncharacterized hydrolase YKL033W-A (EC 3.-.-.-)	YKD3A_YEAST	Q86ZR7	1.61303	1.1216	1.42393	1.16223	1.3661	1.56043
853816	YKL050C YKL263 YKL301	Uncharacterized protein YKL050C	YKF0_YEAST	P35736	0.975033	1.7316	1.42393	1.16223	0.638833	0.765433
853919	YKR045C	Uncharacterized protein YKR045C	YK25_YEAST	P36138	1.28793	1.1216	1.42393	1.16223	0.638833	0.765433
853658	YKL222C	Uncharacterized transcriptional regulatory protein YKL222C	YKW2_YEAST	P35995	0.975033	1.71317	1.42393	1.5192	0.638833	1.1385
850987	YLR281C	Uncharacterized peptide chain release factor-like protein YLR281C, mitochondrial	YL281_YEAST	Q05863	0.975033	1.1216	1.42393	1.16223	0.7649	0.765433
855249	YMR209C YM8261.03C	Uncharacterized protein YMR209C	YM59_YEAST	Q03648	0.975033	1.1216	1.7212	1.16223	0.7649	0.765433
855063	TY1A-MR1 YMRCTy1-3 GAG YMR046C YM9532.11C	Transposon Ty1-MR1 Gag polyprotein (Gag-p49) (Transposon Ty1 protein A) (TY1A) (TYA) (p58) [Cleaved into: Capsid protein (CA) (Gag-p45) (p54); Gag-p4]	YM13A_YEAST	Q04215	3.47853	2.01903	1.42393	1.75777	2.24457	4.0758
855062	TY1B-MR1 YMRCTy1-3 POL YMR045C YM9532.10C	Transposon Ty1-MR1 Gag-Pol polyprotein (Gag-Pol-p199) (TY1A-TY1B) (Transposon Ty1 TYA-TYB polyprotein) (p190) [Cleaved into: Capsid protein (CA) (Gag-p45) (p54); Ty1 protease (PR) (EC 3.4.23.-) (Pol-p20) (p23); Integrase (IN) (Pol-p71) (p84) (p90); Reverse transcriptase/ribonuclease H (RT) (RT-RH) (EC 2.7.7.49) (EC 2.7.7.7) (EC 3.1.26.4) (Pol-p63) (p60)]	YM13B_YEAST	Q04214	4.09647	11.5629	4.771	6.1751	11.1868	5.72003
855671	TY1A-NL2 YNLWTy1-2 GAG YNL054W-A N2447	Transposon Ty1-NL2 Gag polyprotein (Gag-p49) (Transposon Ty1 protein A) (TY1A) (TYA) (p58) [Cleaved into: Capsid protein (CA) (Gag-p45) (p54); Gag-p4]	YN12A_YEAST	Q12470	15.3994	16.0933	9.23227	11.9494	17.3535	17.5838
855697	YNL034W N2740	Uncharacterized protein YNL034W	YND4_YEAST	P53963	1.28793	1.1216	1.42393	1.16223	0.638833	0.765433
855615	YNL108C N1962	Uncharacterized protein YNL108C	YNK8_YEAST	P53929	1.30013	1.1216	1.7212	1.83113	0.638833	1.13447
855608	YNL115C N1929	Uncharacterized vacuolar membrane protein YNL115C	YNL5_YEAST	P53925	0.975033	1.73337	1.42393	1.16223	1.01707	0.765433
856093	YPL014W	Uncharacterized protein YPL014W	YP014_YEAST	Q02606	1.74703	1.1216	2.3647	1.5192	0.8078	0.765433
855851	YPL278C	Putative uncharacterized protein YPL278C	YP278_YEAST	Q08990	0.975033	1.1216	1.89423	1.16223	0.638833	0.765433
856283	TY1B-PR2 YPRWTy1-3 POL YPR158W-B P9584.3c	Transposon Ty1-PR2 Gag-Pol polyprotein (Gag-Pol-p199) (TY1A-TY1B) (Transposon Ty1 TYA-TYB polyprotein) (p190) [Cleaved into: Capsid protein (CA) (Gag-p45) (p54); Ty1 protease (PR) (EC 3.4.23.-) (Pol-p20) (p23); Integrase (IN) (Pol-p71) (p84) (p90); Reverse transcriptase/ribonuclease H (RT) (RT-RH) (EC 2.7.7.49) (EC 2.7.7.7) (EC 3.1.26.4) (Pol-p63) (p60)]	YP13B_YEAST	P0C2J0	16.1781	27.16	12.5844	16.5168	26.7893	19.1599
856212	YPR097W	PX domain-containing protein YPR097W	YP097_YEAST	Q06839	0.975033	1.1216	1.42393	1.16223	0.638833	0.947933
854061	YPQ1 YOL092W O0929	Probable vacuolar amino acid transporter YPQ1 (PQ-loop repeat-containing protein 1)	YPQ1_YEAST	Q12010	0.975033	3.22257	2.09307	2.71057	1.01707	0.765433
853213	YRF1-3 YGR296W	Y' element ATP-dependent helicase protein 1 copy 3 (EC 3.6.4.12)	YRF13_YEAST	P0CX14|P0CX15	0.975033	1.1216	1.42393	1.16223	0.7649	0.765433
852901	YGR018C	Uncharacterized protein YGR018C	YG1C_YEAST	P53211	0.975033	1.1216	1.42393	1.5192	0.638833	0.765433
854743	YIL067C	Uncharacterized protein YIL067C	YIG7_YEAST	P40514	1.13757	1.1216	1.42393	1.16223	0.638833	0.765433
853575	YJR111C J2009	Uncharacterized protein YJR111C	YJ81_YEAST	P47148	0.975033	1.42657	1.42393	1.16223	0.638833	0.765433
850817	YLR126C L3105	Putative glutamine amidotransferase YLR126C (EC 2.4.2.-)	YL126_YEAST	Q12288	1.13757	1.1216	1.42393	1.16223	0.638833	1.19543
854969	TY1B-ML2 YMLWTy1-2 POL YML039W YM8054.04	Transposon Ty1-ML2 Gag-Pol polyprotein (Gag-Pol-p199) (TY1A-TY1B) (Transposon Ty1 TYA-TYB polyprotein) (p190) [Cleaved into: Capsid protein (CA) (Gag-p45) (p54); Ty1 protease (PR) (EC 3.4.23.-) (Pol-p20) (p23); Integrase (IN) (Pol-p71) (p84) (p90); Reverse transcriptase/ribonuclease H (RT) (EC 2.7.7.49) (EC 2.7.7.7) (EC 3.1.26.4) (Pol-p63) (p60)]	YM12B_YEAST	Q03434	18.673	27.16	13.2552	17.4496	27.8945	20.9967
855433	TY1B-NL1 YNLCTy1-1 POL YNL284C-B N0564	Transposon Ty1-NL1 Gag-Pol polyprotein (Gag-Pol-p199) (TY1A-TY1B) (Transposon Ty1 TYA-TYB polyprotein) (p190) [Cleaved into: Capsid protein (CA) (Gag-p45) (p54); Ty1 protease (PR) (EC 3.4.23.-) (Pol-p20) (p23); Integrase (IN) (Pol-p71) (p84) (p90); Reverse transcriptase/ribonuclease H (RT) (RT-RH) (EC 2.7.7.49) (EC 2.7.7.7) (EC 3.1.26.4) (Pol-p63) (p60)]	YN11B_YEAST	Q12112	6.94363	10.6652	5.06853	6.29597	11.8213	7.2626
854908	YML131W YM4987.04	Uncharacterized membrane protein YML131W	YMN1_YEAST	Q03102	2.7185	1.1216	3.25663	4.43003	1.43823	2.48517
1466505	YMR242W-A	Uncharacterized protein YMR242W-A	YM242_YEAST	Q8TGS6	0.975033	1.1216	1.7212	1.16223	0.638833	0.765433
855125	YMR099C YM6543.06C	Glucose-6-phosphate 1-epimerase (EC 5.1.3.15) (D-hexose-6-phosphate mutarotase)	YMY9_YEAST	Q03161	7.63587	3.47097	5.11687	6.1504	3.40707	4.506
855713	YNL018C N2831	Uncharacterized protein YNL018C	YNB8_YEAST	P53976	1.60093	1.1216	1.42393	1.16223	0.638833	0.765433
856193	YPR078C	Uncharacterized protein YPR078C	YP078_YEAST	Q06813	1.27973	1.1216	1.42393	1.16223	0.638833	0.951967
856207	YPR091C	Uncharacterized PH domain-containing protein YPR091C	YP091_YEAST	Q06833	0.975033	1.1216	1.42393	1.5192	0.8078	0.765433
856230	YPR114W	Uncharacterized TLC domain-containing protein YPR114W	YP114_YEAST	Q06107	0.975033	1.1216	1.42393	1.5192	0.638833	0.765433
856233	YPR117W	Uncharacterized protein YPR117W	YP117_YEAST	Q06116	1.13757	1.1216	1.42393	1.75777	0.638833	0.951967
855817	TY1B-PL YPLWTy1-1 POL YPL257W-B P0729	Transposon Ty1-PL Gag-Pol polyprotein (Gag-Pol-p199) (TY1A-TY1B) (Transposon Ty1 TYA-TYB polyprotein) (p190) [Cleaved into: Capsid protein (CA) (Gag-p45) (p54); Ty1 protease (PR) (EC 3.4.23.-) (Pol-p20) (p23); Integrase (IN) (Pol-p71) (p84) (p90); Reverse transcriptase/ribonuclease H (RT) (RT-RH) (EC 2.7.7.49) (EC 2.7.7.7) (EC 3.1.26.4) (Pol-p63) (p60)]	YP11B_YEAST	Q12414	18.979	25.9506	12.6593	17.0915	27.6775	21.5581
5848745	YPR170W-B	Uncharacterized protein YPR170W-B	YP17B_YEAST	P0C5R9	0.975033	1.42657	1.42393	1.4008	0.638833	0.765433
856326	YPR196W P9677.4	Maltose fermentation regulatory protein YPR196W	YP196_YEAST	Q06595	0.975033	1.1216	1.42393	1.16223	0.638833	0.947933
855902	YPL199C	Smr domain-containing protein YPL199C	YP199_YEAST	Q08954	1.28793	1.1216	1.42393	1.16223	0.638833	0.765433
856334	YPR204W	Y' element ATP-dependent helicase YPR204W (EC 3.6.4.12)	YP204_YEAST	Q08995	0.975033	1.1216	1.42393	1.16223	0.7649	0.765433
855876	YPL225W	Protein PBDC1 homolog	YP225_YEAST	Q08971	11.5014	10.1404	11.2697	11.8063	10.7573	9.9109
855831	YPL245W	Uncharacterized protein YPL245W	YP245_YEAST	Q12179	0.975033	1.1216	1.42393	1.16223	0.7649	0.765433
855867	YPL260W	UPF0662 protein YPL260W	YP260_YEAST	Q08977	6.63023	1.42747	3.33113	4.19133	5.29793	7.84353
850553	YPI1 YFR003C	Type 1 phosphatases regulator YPI1	YPI1_YEAST	P43587	0.975033	1.1216	1.42393	1.16223	0.638833	1.0089
855130	YPK2 YKR2 YMR104C YM9718.03C	Serine/threonine-protein kinase YPK2/YKR2 (EC 2.7.11.1)	YPK2_YEAST	P18961	1.60093	2.3233	1.42393	1.99637	1.95623	1.75103
854466	YPK9 YOR291W	Vacuolar cation-transporting ATPase YPK9 (EC 3.6.3.-) (PARK9 homolog)	YPK9_YEAST	Q12697	1.7674	1.1216	1.42393	1.16223	0.854933	0.765433
851950	YPS7 YDR349C	Aspartic proteinase yapsin-7 (EC 3.4.23.-)	YPS7_YEAST	Q06325	3.1777	1.42747	1.42393	1.16223	0.7649	3.22353
850812	YPS3 YLR121C L2964 L9233.10	Aspartic proteinase yapsin-3 (EC 3.4.23.-)	YPS3_YEAST	Q12303	25.0749	2.32493	4.5222	5.00337	5.3188	22.3888
851565	YRB1 CST20 HTN1 SFO1 YDR002W YD8119.08	Ran-specific GTPase-activating protein 1 (Chromosome stability protein 20) (Perinuclear array-localized protein) (Ran-binding protein 1) (RANBP1)	YRB1_YEAST	P41920	12.9437	6.25823	8.26613	8.94353	5.44803	8.1196
854040	ZEO1 YOL109W O0738	Protein ZEO1 (Zeocin resistance protein 1)	ZEO1_YEAST	Q08245	1.28793	1.1216	2.09307	1.87803	0.8078	0.765433
855358	YMR310C YM9924.02C	Putative methyltransferase YMR310C (EC 2.1.1.-)	YM91_YEAST	Q04867	0.975033	1.1216	1.42393	1.16223	1.14317	0.765433
855160	YMR130W YM9553.06	Uncharacterized protein YMR130W	YM14_YEAST	Q04223	0.975033	1.1216	1.42393	1.16223	0.638833	0.951967
854920	YML119W YM7056.07	Uncharacterized protein YML119W	YML9_YEAST	Q03208	1.28793	1.42747	1.7212	1.16223	0.638833	0.765433
850505	YPT1 YP2 YFL038C	GTP-binding protein YPT1 (Protein YP2) (Rab GTPase YPT1) (Transport GTPase YPT1)	YPT1_YEAST	P01123	6.92693	11.6692	15.7109	13.6237	8.55923	7.88027
850966	YPT6 YLR262C L8479.11	GTP-binding protein YPT6	YPT6_YEAST	Q99260	2.23073	5.0728	5.88487	6.05257	2.8502	2.48923
856148	VMA13 CLS11 YPR036W YP3085.02	V-type proton ATPase subunit H (V-ATPase subunit H) (V-ATPase 54 kDa subunit) (Vacuolar proton pump subunit H)	VATH_YEAST	P41807	5.57713	8.02063	7.24813	7.50833	11.0497	8.2457
856686	VMA3 CLS7 CUP5 GEF2 YEL027W	V-type proton ATPase subunit c (V-ATPase subunit c) (Guanine nucleotide exchange factor 2) (V-ATPase 16 kDa proteolipid subunit 1) (Vacuolar proton pump c subunit)	VATL1_YEAST	P25515	1.13757	1.1216	3.33113	2.9265	1.07107	0.765433
852739	YGL138C G2816	Uncharacterized protein YGL138C	YGN8_YEAST	P53122	0.975033	1.42657	1.42393	1.16223	0.638833	0.765433
850965	VPS63 YLR261C	Uncharacterized protein VPS63	VPS63_YEAST	O13549	0.975033	1.1216	1.89423	1.16223	0.638833	0.765433
854208	WHI2 YOR043W	Growth regulation protein	WHI2_YEAST	P12611	0.975033	1.1216	1.42393	1.4008	0.7649	0.765433
855524	WHI3 YNL197C N1382	Protein WHI3	WHI3_YEAST	P34761	0.975033	1.42657	1.7958	1.5192	0.854933	1.1385
851302	WHI4 YDL224C D0839	Protein WHI4	WHI4_YEAST	Q07655	1.27973	1.42657	1.42393	1.5192	0.638833	0.765433
854509	VMA4 VAT5 YOR332W O6241	V-type proton ATPase subunit E (V-ATPase subunit E) (V-ATPase 27 kDa subunit) (Vacuolar proton pump subunit E)	VATE_YEAST	P22203	5.39383	5.0156	5.43717	4.3785	4.79053	8.44903
852998	VOA1 YGR106C	V0 assembly protein 1	VOA1_YEAST	P53262	0.975033	1.1216	1.7212	1.85363	0.981	1.13043
850544	VTC2 PHM1 YFL004W	Vacuolar transporter chaperone 2 (Phosphate metabolism protein 1)	VTC2_YEAST	P43585	0.975033	1.1216	3.33113	1.87627	1.32323	0.765433
856435	VMA10 YHR039C-A YHR039BC YHR039C-B	V-type proton ATPase subunit G (V-ATPase subunit G) (V-ATPase 13 kDa subunit) (Vacuolar proton pump subunit G)	VATG_YEAST	P48836	1.45047	1.42657	1.42393	1.16223	0.638833	1.38197
855822	VIK1 YPL253C	Spindle pole body-associated protein VIK1 (Vegetative interaction with KAR3 protein 1)	VIK1_YEAST	Q12045	1.61303	1.1216	1.42393	1.16223	0.638833	0.947933
852537	VHC1 YBR235W YBR1601	Vacuolar cation-chloride cotransporter 1 (Vacuolar homolog of CCC family protein 1)	VHC1_YEAST	P38329	0.975033	1.1216	1.42393	1.16223	0.7649	0.765433
855395	VNX1 YNL321W N0339	Low affinity vacuolar monovalent cation/H(+) antiporter (Vacuolar Na(+)/H(+) exchanger)	VNX1_YEAST	P42839	0.975033	1.1216	1.42393	1.6394	0.638833	0.765433
852777	YGL101W	HD domain-containing protein YGL101W	YGK1_YEAST	P53144	0.975033	1.1216	1.42393	1.5192	0.976767	0.765433
854788	YIL024C	Uncharacterized protein YIL024C	YIC4_YEAST	P40543	0.975033	1.1216	1.42393	1.87627	0.638833	0.765433
852624	VID30 GID1 YGL227W	Vacuolar import and degradation protein 30 (Glucose-induced degradation protein 1)	VID30_YEAST	P53076	0.975033	1.1216	1.42393	1.16223	0.891	0.765433
851126	VIP1 YLR410W	Inositol hexakisphosphate and diphosphoinositol-pentakisphosphate kinase (EC 2.7.4.21) (EC 2.7.4.24) (InsP6 and PP-IP5 kinase)	VIP1_YEAST	Q06685	1.30013	1.71317	1.42393	1.49667	2.28747	2.91527
853890	VPS51 API3 VPS67 WHI6 YKR020W	Vacuolar protein sorting-associated protein 51 (Apical bud growth protein 3)	VPS51_YEAST	P36116	0.975033	1.1216	1.42393	1.16223	0.638833	0.951967
853590	VPS70 YJR126C J2050	Vacuolar protein sorting-associated protein 70 (EC 3.4.-.-)	VPS70_YEAST	P47161	0.975033	2.03833	2.0185	1.16223	0.933867	1.0089
856803	VTC1 NRF1 PHM4 YER072W	Vacuolar transporter chaperone 1 (Negative regulator of CDC42 protein 1) (Phosphate metabolism protein 4)	VTC1_YEAST	P40046	0.975033	1.7316	2.66197	1.4008	0.891	0.765433
854899	WAR1 YML076C	Weak acid resistance protein 1	WAR1_YEAST	Q03631	0.975033	1.1216	1.42393	1.16223	0.981	0.765433
854634	VTH1 YIL173W	VPS10 homolog 1 (Sortilin VTH1)	VTH1_YEAST	P40438	2.54767	1.71407	2.56337	2.71057	2.4358	2.5951
856806	YOS1 YER074W-A	Protein transport protein YOS1 (YIP one suppressor protein 1)	YOS1_YEAST	Q3E834	0.975033	1.1216	1.42393	1.16223	0.891	0.765433
853133	CRM1 KAP124 XPO1 YGR218W G8514	Exportin-1 (Chromosome region maintenance protein 1) (Karyopherin-124)	XPO1_YEAST	P30822	7.11837	8.92047	10.027	13.5515	10.0147	7.75007
854213	RAT1 HKE1 TAP1 YOR048C	5'-3' exoribonuclease 2 (EC 3.1.13.-) (Ribonucleic acid-trafficking protein 1) (p116)	XRN2_YEAST	Q02792	1.44227	1.42747	1.42393	1.16223	0.638833	0.765433
853630	LOS1 YKL205W	Exportin-T (Exportin(tRNA)) (Karyopherin-beta) (tRNA exportin)	XPOT_YEAST	P33418	0.975033	1.1216	1.42393	1.16223	0.638833	1.31697
853597	XPT1 YJR133W J2118	Xanthine phosphoribosyltransferase 1 (XPRT) (EC 2.4.2.-)	XPT1_YEAST	P47165	1.6253	1.1216	1.7212	1.16223	1.66117	1.80393
853302	YUR1 YJL139C J0657	Probable mannosyltransferase YUR1 (EC 2.4.1.-)	YUR1_YEAST	P26725	0.975033	1.1216	1.42393	1.4008	0.638833	0.765433
854979	USA1 YML029W	U1 SNP1-associating protein 1	USA1_YEAST	Q03714	1.13757	1.1216	1.42393	1.16223	0.638833	0.765433
850919	UTP13 YLR222C	U3 small nucleolar RNA-associated protein 13 (U3 snoRNA-associated protein 13) (U three protein 13)	UTP13_YEAST	Q05946	0.975033	1.1216	1.42393	1.16223	0.7649	0.765433
856702	VAC8 YEB3 YEL013W	Vacuolar protein 8	VAC8_YEAST	P39968	0.975033	2.6309	2.83707	1.5192	2.24887	1.31297
854925	VAN1 VRG7 YML115C YM8339.04C	Mannan polymerase I complex VAN1 subunit (M-pol I subunit VAN1) (Vanadate resistance protein)	VAN1_YEAST	P23642	0.975033	2.32493	1.42393	2.3308	1.78047	0.765433
856712	YEA6 NDT2 YEL006W	Mitochondrial nicotinamide adenine dinucleotide transporter 2 (Mitochondrial NAD(+) transporter 2)	YEA6_YEAST	P39953	0.975033	1.42657	1.42393	1.16223	0.638833	0.765433
852424	VMA2 VAT2 YBR127C YBR1002	V-type proton ATPase subunit B (V-ATPase subunit B) (V-ATPase 57 kDa subunit) (Vacuolar proton pump subunit B)	VATB_YEAST	P16140	23.1469	11.6509	6.47987	7.41613	31.7077	29.5988
850878	VTA1 YLR181C	Vacuolar protein sorting-associated protein VTA1 (VPS20-associated protein 1)	VTA1_YEAST	Q06263	1.27973	1.1216	1.42393	1.5192	0.638833	0.765433
851429	VCX1 HUM1 MNR1 YDL128W	Vacuolar calcium ion transporter (High copy number undoes manganese protein 1) (Manganese resistance 1 protein) (Vacuolar Ca(2+)/H(+) exchanger)	VCX1_YEAST	Q99385	0.975033	1.1216	3.20713	2.0922	0.891	1.13447
854444	VPH1 YOR270C	V-type proton ATPase subunit a, vacuolar isoform (V-ATPase a 1 subunit) (V-ATPase 95 kDa subunit) (Vacuolar pH protein 1) (Vacuolar proton pump a subunit) (Vacuolar proton translocating ATPase subunit a 1)	VPH1_YEAST	P32563	2.70633	21.4424	22.6542	14.7273	9.38953	2.8548
852264	PEP1 VPS10 VPT1 YBL017C YBL03.22 YBL0302	Vacuolar protein sorting/targeting protein VPS10 (Carboxypeptidase Y receptor) (CPY receptor) (Carboxypeptidase Y-deficient protein 1) (Sortilin VPS10) (Vacuolar carboxypeptidase sorting receptor VPS10) (Vacuolar protein sorting-associated protein 10) (Vacuolar protein-targeting protein 1)	VPS10_YEAST	P32319	22.0461	10.3379	9.28187	6.91203	8.84827	22.2882
855669	POR1 OMP2 VDAC1 YNL055C N2441 YNL2441C	Mitochondrial outer membrane protein porin 1 (Voltage-dependent anion-selective channel protein 1) (VDAC-1)	VDAC1_YEAST	P04840	10.7074	8.97407	20.5637	12.9044	9.94647	7.82323
855919	RTT10 ERE2 TRM734 YPL183C	Regulator of Ty1 transposition protein 10 (Endosomal recycling protein 2) (tRNA (guanosine(34)-2'-O)-methyltransferase non-catalytic subunit TRM734)	WDR6_YEAST	Q08924	0.975033	1.71317	1.42393	2.42667	1.22893	0.765433
853679	ZRT3 YKL175W YKL640	Zinc-regulated transporter 3 (Vacuolar membrane zinc transporter)	ZRT3_YEAST	P34240	0.975033	1.1216	1.42393	1.4008	0.638833	0.947933
854235	VPS5 GRD2 PEP10 VPT5 YOR069W YOR29-20	Vacuolar protein sorting-associated protein 5 (Carboxypeptidase Y-deficient protein 10) (Vacuolar protein-targeting protein 5)	VPS5_YEAST	Q92331	0.975033	1.1216	1.42393	1.16223	1.01707	0.765433
852637	ZRT1 YGL255W NRC376	Zinc-regulated transporter 1 (High-affinity zinc transport protein ZRT1)	ZRT1_YEAST	P32804	1.44227	1.71407	5.88357	3.71403	0.7649	1.1914
854011	ZPS1 YOL154W AOB249	Protein ZPS1	ZPS1_YEAST	Q12512	3.64113	1.1216	1.42393	1.16223	0.638833	3.0938
852343	YRO2 YBR054W YBR0507	Protein YRO2	YRO2_YEAST	P38079	5.06847	14.2927	21.9494	16.6111	5.91487	4.4984
854446	YTM1 YOR272W	Ribosome biogenesis protein YTM1 (Microtubule-associated protein YTM1)	YTM1_YEAST	Q12024	1.28793	1.1216	1.42393	1.16223	2.9182	1.1385
855284	ZRC1 YMR243C YM9408.05C	Zinc/cadmium resistance protein	ZRC1_YEAST	P20107	0.975033	1.1216	2.95927	2.78373	2.21277	0.765433
852316	YPK3 YBR028C YBR0312	Serine/threonine-protein kinase YPK3 (EC 2.7.11.1) (Ribosomal S6 kinase homolog YPK3) (S6K homolog YPK3)	YPK3_YEAST	P38070	0.975033	1.1216	1.42393	1.16223	0.854933	0.765433
856225	YPR109W	Uncharacterized membrane protein YPR109W	YPR09_YEAST	Q06104	0.975033	1.42657	1.42393	1.16223	0.7649	0.947933
855631	YPT53 YNL093W N2223	GTP-binding protein YPT53	YPT53_YEAST	P36019	1.75517	2.01903	2.2661	1.16223	1.0239	0.947933
853666	YRA2 YKL214C	RNA annealing protein YRA2	YRA2_YEAST	P36036	0.975033	1.1216	1.42393	1.16223	0.8078	1.1385
856409	YSC84 LSB4 YHR016C	Protein YSC84 (LAS seventeen-binding protein 4) (LAS17-binding protein 4)	YSC84_YEAST	P32793	0.975033	2.03833	2.09307	1.73523	2.1724	1.19543
855114	YTA12 RCA1 YMR089C YM9582.14C	Mitochondrial respiratory chain complexes assembly protein YTA12 (EC 3.4.24.-) (Tat-binding homolog 12)	YTA12_YEAST	P40341	1.27973	1.1216	1.42393	1.16223	0.638833	0.765433
853125	ZPR1 YGR211W	Zinc finger protein ZPR1	ZPR1_YEAST	P53303	5.68223	3.50927	2.09307	2.0922	4.67117	8.67227
855371	YMR321C YM9924.13C	Putative uncharacterized protein YMR321C	YM99_YEAST	Q04898	3.19817	1.1216	1.7212	1.4008	0.7649	1.75103
854747	YRB2 YIL063C	Ran-specific GTPase-activating protein 2 (Ran-binding protein 2) (RANBP2)	YRB2_YEAST	P40517	2.1008	1.42747	1.42393	1.97383	1.32323	3.2809
852712	YRB30 YGL164C G1817	Ran-specific GTPase-activating protein 30 (Ran-binding protein 30) (RANBP30)	YRB30_YEAST	P53107	0.975033	1.1216	1.42393	1.16223	0.638833	0.951967
851879	ZIP1 YDR285W D9819.9	Synaptonemal complex protein ZIP1	ZIP1_YEAST	P31111	1.13757	1.1216	1.7212	1.75777	0.854933	0.765433
854164	YSP3 YOR003W	Subtilisin-like protease 3 (EC 3.4.21.-) (Subtilisin-like protease III)	YSP3_YEAST	P25036	0.975033	9.72207	12.5328	7.64977	1.4922	1.321
854963	TY1B-ML1 YMLWTy1-1 POL YML045W YM9827.08	Transposon Ty1-ML1 Gag-Pol polyprotein (Gag-Pol-p199) (TY1A-TY1B) (Transposon Ty1 TYA-TYB polyprotein) (p190) [Cleaved into: Capsid protein (CA) (Gag-p45) (p54); Ty1 protease (PR) (EC 3.4.23.-) (Pol-p20) (p23); Integrase (IN) (Pol-p71) (p84) (p90); Reverse transcriptase/ribonuclease H (RT) (RT-RH) (EC 2.7.7.49) (EC 2.7.7.7) (EC 3.1.26.4) (Pol-p63) (p60)]	YM11B_YEAST	Q04711	18.673	27.16	12.5844	17.0915	27.6836	20.5727
854896	YML079W	Uncharacterized protein YML079W	YMH9_YEAST	Q03629	0.975033	1.69483	1.42393	1.5192	0.638833	0.765433
855109	YMR085W	Uncharacterized protein YMR085W	YM085_YEAST	P0CF18	2.84033	2.01903	1.7958	1.16223	1.01707	1.56043
853884	YPT52 YKR014C YK112	GTP-binding protein YPT52	YPT52_YEAST	P36018	3.0029	2.62917	3.23263	3.26097	3.14533	3.64193
853290	SNA3 YJL151C J0630	Protein SNA3	SNA3_YEAST	P14359	0.975033	4.69397	2.09307	5.86083	2.97203	1.32507
853416	SNX4 ATG24 CVT13 YJL036W J1244	Sorting nexin-4 (Autophagy-related protein 24) (Cytoplasm to vacuole targeting protein 13)	SNX4_YEAST	P47057	0.975033	1.42657	1.42393	1.16223	1.05997	0.765433
854539	SNX3 GRD19 YOR357C	Sorting nexin-3 (Golgi retention deficient protein 19)	SNX3_YEAST	Q08826	0.975033	2.30567	1.7958	2.56943	1.9992	0.951967
850442	SRB8 GIG1 MED12 NUT6 SSN5 YCR081W YCR81W/YCR80W	Mediator of RNA polymerase II transcription subunit 12 (Mediator complex subunit 12) (Suppressor of RNA polymerase B 8)	SRB8_YEAST	P25648	0.975033	1.1216	1.7212	1.16223	0.638833	0.765433
852168	SRO77 SNI2 SOP2 YBL106C YBL0806	Lethal(2) giant larvae protein homolog SRO77 (Sodium protection protein 2) (Suppressor of RHO3 protein 77)	SRO77_YEAST	P38163	0.975033	1.1216	1.42393	1.5192	0.638833	1.0089
856144	SRO7 SNI1 SOP1 YPR032W YP9367.12	Lethal(2) giant larvae protein homolog SRO7 (Polarity protein SRO7) (Sodium protection protein 1) (Suppressor of RHO3 protein 7)	SRO7_YEAST	Q12038	0.975033	1.4082	1.42393	1.16223	0.638833	0.947933
855891	SRP72 YPL210C	Signal recognition particle subunit SRP72 (Signal recognition particle 72 kDa protein homolog)	SRP72_YEAST	P38688	0.975033	3.50927	2.09307	1.73523	1.40213	0.765433
856541	SPS100 YHR139C	Sporulation-specific wall maturation protein	SS100_YEAST	P13130	1.4627	1.7316	1.89423	1.75777	0.638833	1.56447
851369	SSB1 YG101 YDL229W	Ribosome-associated molecular chaperone SSB1 (EC 3.6.4.10) (Cold-inducible protein YG101) (Heat shock protein SSB1) (Hsp70 chaperone Ssb)	SSB1_YEAST	P11484	55.1769	33.4003	23.5425	26.9419	62.6144	69.3078
855512	SSB2 YG103 YNL209W N1333	Ribosome-associated molecular chaperone SSB2 (EC 3.6.4.10) (Heat shock protein SSB2) (Hsp70 chaperone Ssb)	SSB2_YEAST	P40150	55.6158	32.785	24.4389	27.8767	62.1444	67.8775
851326	TRM8 YDL201W D1075	tRNA (guanine-N(7)-)-methyltransferase (EC 2.1.1.33) (Transfer RNA methyltransferase 8) (tRNA (guanine(46)-N(7))-methyltransferase) (tRNA(m7G46)-methyltransferase)	TRMB_YEAST	Q12009	0.975033	4.14193	2.0185	2.66527	1.8233	1.13447
852586	SSH1 YBR283C YBR2020	Sec sixty-one protein homolog (Ssh1 complex subunit SSH1) (Ssh1 complex subunit alpha)	SSH1_YEAST	P38353	1.74703	4.08383	5.6859	3.26097	0.891	1.0089
851105	STE23 YLR389C L8084.12	A-factor-processing enzyme (EC 3.4.24.-) (Insulin-degrading enzyme homolog)	STE23_YEAST	Q06010	1.13757	1.1216	1.42393	1.16223	0.638833	2.4365
853581	STE24 AFC1 YJR117W J2032	CAAX prenyl protease 1 (EC 3.4.24.84) (A-factor-converting enzyme) (Prenyl protein-specific endoprotease 1) (PPSEP 1)	STE24_YEAST	P47154	0.975033	1.71407	2.1915	1.6394	1.35927	1.0089
851150	SEN1 YLR430W L9576.1	Helicase SEN1 (EC 3.6.4.-) (tRNA-splicing endonuclease positive effector)	SEN1_YEAST	Q00416	0.975033	1.42747	1.42393	2.2334	0.7649	1.0089
854702	SHQ1 YIL104C	Protein SHQ1 (Small nucleolar RNAs of the box H/ACA family quantitative accumulation protein 1)	SHQ1_YEAST	P40486	0.975033	1.1216	1.42393	1.75777	0.638833	0.765433
853976	SIR1 YKR101W	Regulatory protein SIR1 (Heterochromatin protein SIR1) (Silent information regulator 1)	SIR1_YEAST	P21691	1.45047	1.1216	1.42393	1.16223	1.0239	0.765433
852765	SLD3 YGL113W G2980	DNA replication regulator SLD3	SLD3_YEAST	P53135	0.975033	1.1216	1.42393	1.6394	0.638833	0.765433
852088	SNF1 CAT1 CCR1 GLC2 PAS14 YDR477W D8035.20	Carbon catabolite-derepressing protein kinase (EC 2.7.11.1) (Sucrose nonfermentating protein 1)	SNF1_YEAST	P06782	0.975033	2.01903	1.7212	1.4008	1.05997	0.765433
850981	SMD2 YLR275W L9328.5	Small nuclear ribonucleoprotein Sm D2 (Sm-D2) (snRNP core protein D2)	SMD2_YEAST	Q06217	0.975033	1.4082	1.42393	1.16223	0.891	0.951967
853163	SOL4 YGR248W	6-phosphogluconolactonase 4 (6PGL) (EC 3.1.1.31)	SOL4_YEAST	P53315	3.3363	1.1216	1.42393	1.16223	1.40213	2.41653
855088	SOV1 YMR066W YM9916.05	Protein SOV1, mitochondrial	SOV1_YEAST	Q04748	1.44227	1.1216	1.42393	1.16223	0.638833	0.947933
856499	TRA1 YHR099W	Transcription-associated protein 1 (p400 kDa component of SAGA)	TRA1_YEAST	P38811	0.975033	1.1216	1.42393	1.16223	0.891	0.765433
853671	STE6 YKL209C	Alpha-factor-transporting ATPase (EC 7.4.2.7) (Mating factor A secretion protein STE6) (Multiple drug resistance protein homolog) (P-glycoprotein)	STE6_YEAST	P12866	1.13757	1.1216	1.42393	2.56943	1.01707	0.765433
852074	STP1 BAP1 SSY2 YDR463W D8035.7	Transcription factor STP1	STP1_YEAST	Q00947	0.975033	1.1216	1.7212	1.16223	0.638833	0.765433
856397	STP2 YHR006W	Transcription factor STP2	STP2_YEAST	P38704	0.975033	1.4082	1.7212	1.16223	0.933867	0.765433
852862	STT3 YGL022W	Dolichyl-diphosphooligosaccharide--protein glycosyltransferase subunit STT3 (Oligosaccharyl transferase subunit STT3) (EC 2.4.99.18) (Staurosporine and temperature sensitivity protein 3)	STT3_YEAST	P39007	0.975033	2.5933	2.95927	1.99637	1.1071	0.765433
855076	STV1 YMR054W YM9796.07	V-type proton ATPase subunit a, Golgi isoform (V-ATPase a 2 subunit) (Similar to VPH1 protein 1) (V-ATPase 101 kDa subunit) (V-ATPase subunit AC115) (Vacuolar proton translocating ATPase subunit a 2)	STV1_YEAST	P37296	0.975033	1.4082	1.42393	1.16223	0.981	0.765433
851219	SYN8 UIP2 YAL014C FUN34	Syntaxin-8 (SNARE protein related to mammalian syntaxin 8) (ULP1-interacting protein 2)	STX8_YEAST	P31377	0.975033	1.1216	1.7958	1.16223	0.638833	0.765433
855055	SUB1 TSP1 YMR039C YM9532.04C	RNA polymerase II transcriptional coactivator SUB1	SUB1_YEAST	P54000	1.30013	1.1216	1.42393	1.16223	0.638833	0.765433
854310	LSC1 YOR142W YOR3352W	Succinate--CoA ligase [ADP-forming] subunit alpha, mitochondrial (EC 6.2.1.5) (Succinyl-CoA synthetase subunit alpha) (SCS-alpha)	SUCA_YEAST	P53598	2.72683	1.1216	1.42393	1.4008	1.6501	4.13673
853159	LSC2 YGR244C G8625	Succinate--CoA ligase [ADP-forming] subunit beta, mitochondrial (EC 6.2.1.5) (Succinyl-CoA synthetase beta chain) (SCS-beta)	SUCB_YEAST	P53312	2.2512	1.1216	1.42393	1.16223	1.90233	3.34953
856111	YPR003C LPZ3C YP9723.03C	Putative sulfate transporter YPR003C	SULX_YEAST	P53394	1.28793	1.1216	1.42393	1.16223	0.638833	0.765433
855230	GYL1 APP2 YMR192W YM9646.04	Probable GTPase-activating protein GYL1 (GYP5-like protein 1)	GYL1_YEAST	Q04322	0.975033	1.1216	1.89423	1.4008	0.7649	0.765433
854236	GYP1 YOR070C YOR29-21	GTPase-activating protein GYP1 (GAP for YPT1)	GYP1_YEAST	Q08484	0.975033	1.1216	1.7958	1.16223	0.638833	0.765433
856113	HAL1 YPR005C YP9723.05C	Halotolerance protein HAL1	HAL1_YEAST	Q01766	1.28793	1.1216	1.42393	1.16223	0.638833	0.951967
856654	HAT2 YEL056W	Histone acetyltransferase type B subunit 2	HAT2_YEAST	P39984	0.975033	1.1216	1.42393	1.16223	0.638833	0.947933
853959	HBS1 YKR084C YKR404	Elongation factor 1 alpha-like protein	HBS1_YEAST	P32769	0.975033	1.1216	1.42393	1.75777	1.4493	1.13043
855898	TPK2 PKA2 YKR1 YPL203W	cAMP-dependent protein kinase type 2 (PKA 2) (EC 2.7.11.11)	KAPB_YEAST	P06245	1.45047	1.4082	2.09307	1.87803	1.90233	1.56447
851889	HDA2 PLO2 YDR295C	HDA1 complex subunit 2 (Histone deacetylase complex 1 subunit 2)	HDA2_YEAST	Q06629	0.975033	1.42657	1.7958	1.5192	0.638833	0.765433
852248	HEK2 KHD1 YBL032W YBL0418	Heterogeneous nuclear rnp K-like protein 2 (KH domain-containing protein 1)	HEK2_YEAST	P38199	3.3363	1.73337	1.42393	1.16223	2.97883	2.66413
856537	YCK1 CKI2 YHR135C	Casein kinase I homolog 1 (EC 2.7.11.1)	KC11_YEAST	P23291	3.81197	3.47183	5.1405	7.2242	2.77817	1.6174
855568	YCK2 CKI1 YNL154C N1755	Casein kinase I homolog 2 (EC 2.7.11.1)	KC12_YEAST	P23292	5.3246	5.28687	9.2564	9.61363	5.5294	4.62397
856860	YCK3 CKI3 YER123W	Casein kinase I homolog 3 (EC 2.7.11.1)	KC13_YEAST	P39962	0.975033	1.1216	1.42393	1.16223	0.854933	0.765433
850568	CMK1 YFR014C	Calcium/calmodulin-dependent protein kinase I (EC 2.7.11.17)	KCC1_YEAST	P27466	0.975033	1.1216	1.42393	1.5192	0.638833	0.765433
852546	GPX2 YBR244W YBR1632	Glutathione peroxidase-like peroxiredoxin 2 (EC 1.11.1.15) (Glutathione peroxidase homolog 2) (GPx 2)	GPX2_YEAST	P38143	1.7756	1.73337	2.83707	2.35343	2.08233	2.91123
852129	GRH1 YDR517W	GRASP65 homolog protein 1	GRH1_YEAST	Q04410	1.30013	1.1216	1.42393	1.16223	1.78723	1.99047
851000	GSP1 CNR1 CST17 YLR293C L8003.19	GTP-binding nuclear protein GSP1/CNR1 (Chromosome stability protein 17) (GTPase Ran homolog) (Genetic suppressor of PRP20-1)	GSP1_YEAST	P32835	10.4308	16.6849	20.1108	19.5335	15.7503	9.5949
855976	HHO1 YPL127C LPI17C	Histone H1	H1_YEAST	P53551	0.975033	1.1216	1.42393	1.16223	1.5711	0.951967
851811	HTA1 H2A1 SPT11 YDR225W YD9934.10	Histone H2A.1	H2A1_YEAST	P04911	3.7916	5.30293	4.76847	6.1261	2.28747	4.07217
852283	HTA2 H2A2 YBL003C YBL0103	Histone H2A.2	H2A2_YEAST	P04912	3.7916	5.30293	4.76847	6.1261	2.28747	4.07217
852284	HTB2 H2B2 YBL002W YBL0104	Histone H2B.2	H2B2_YEAST	P02294	8.0253	4.15603	3.7031	5.02597	5.09007	7.45787
856117	HAA1 YPR008W LPZ8W YP9531.01 YP9723.08	Transcriptional activator HAA1	HAA1_YEAST	Q12753	0.975033	1.1216	1.42393	1.16223	0.638833	1.0089
854064	HAL9 YOL089C O0938	Halotolerance protein 9	HAL9_YEAST	Q12180	0.975033	1.1216	1.42393	1.16223	0.638833	0.947933
850958	HAP1 CYP1 YLR256W L9672.1	Heme-responsive zinc finger transcription factor HAP1 (CYP1 activatory protein) (Heme activator protein 1)	HAP1_YEAST	P0CE41	0.975033	1.71407	2.09307	1.99637	1.75123	0.765433
855335	HAS1 YMR290C	ATP-dependent RNA helicase HAS1 (EC 3.6.4.13) (Helicase associated with SET1 protein 1)	HAS1_YEAST	Q03532	0.975033	5.00003	1.89423	1.6394	4.2	1.1914
850331	HBN1 YCL026C-B YCL027C-A	Putative nitroreductase HBN1 (EC 1.-.-.-) (Homologous to bacterial nitroreductases protein 1)	HBN1_YEAST	Q96VH4	14.1204	4.97993	8.09127	6.4834	2.89993	10.8152
853275	TPK1 PKA1 SRA3 YJL164C J0541	cAMP-dependent protein kinase type 1 (PKA 1) (EC 2.7.11.11) (CDC25-suppressing protein kinase) (PK-25)	KAPA_YEAST	P06244	2.3933	2.32493	2.46503	3.761	1.81913	2.1201
853688	TPK3 PKA3 YKL166C YKL630	cAMP-dependent protein kinase type 3 (PKA 3) (EC 2.7.11.11)	KAPC_YEAST	P05986	1.45047	1.4082	1.7958	1.99637	1.524	1.75103
854778	BCY1 REG1 SRA1 YIL033C	cAMP-dependent protein kinase regulatory subunit (cAPK regulatory subunit) (Bypass of cyclase mutations protein 1) (Protein kinase A regulatory subunit) (PKA regulatory subunit)	KAPR_YEAST	P07278	1.4627	1.1216	1.42393	1.16223	3.7653	3.0373
850303	KAR4 YCL055W YCL432 YCL55W	Karyogamy protein KAR4	KAR4_YEAST	P25583	0.975033	1.42657	1.42393	1.16223	0.638833	0.765433
855934	MEX67 YPL169C P2520	mRNA export factor MEX67	MEX67_YEAST	Q99257	1.60093	1.1216	1.42393	1.16223	0.7649	1.1385
852791	MF(ALPHA)2 MF-ALPHA-2 MFAL2 YGL089C	Mating factor alpha-2 (Alpha-2 mating pheromone) [Cleaved into: Mating factor alpha; Mating factor alpha-like]	MFAL2_YEAST	P32435	0.975033	1.1216	1.42393	1.16223	0.854933	0.765433
853153	KEL2 YGR238C G8585	Kelch repeat-containing protein 2	KEL2_YEAST	P50090	1.30013	1.1216	1.42393	1.16223	0.638833	0.765433
855483	KEX2 QDS1 YNL238W N1122	Kexin (EC 3.4.21.61) (Protease KEX2) (Proteinase YSCF)	KEX2_YEAST	P13134	4.12513	10.0832	13.8231	6.12247	2.99713	5.35853
854760	MMF1 IBM1 YIL051C	Protein MMF1, mitochondrial (Isoleucine biosynthesis and maintenance of intact mitochondria 1) (Maintenance of mitochondrial function 1)	MMF1_YEAST	P40185	6.59337	5.01677	10.0999	6.74643	4.15047	3.1629
850665	MMP1 YLL061W L0555	S-methylmethionine permease 1	MMP1_YEAST	Q12372	0.975033	1.1216	1.42393	1.4008	0.638833	0.765433
852793	MMS2 YGL087C	Ubiquitin-conjugating enzyme variant MMS2 (UEV MMS2)	MMS2_YEAST	P53152	2.0886	1.1216	1.42393	1.16223	1.10283	1.38197
854353	LAS17 YOR181W	Proline-rich protein LAS17	LAS17_YEAST	Q12446	0.975033	4.1761	1.89423	2.54693	2.68373	1.31697
856611	MNL1 HTM1 YHR204W	ER degradation-enhancing alpha-mannosidase-like protein 1 (EC 3.2.1.24)	MNL1_YEAST	P38888	7.10633	1.42657	1.42393	1.16223	0.638833	4.25447
850746	MNL2 YLR057W L2153	Putative endoplasmic reticulum mannosidase MNL2 (EC 3.2.1.-) (Mannosidase-like protein 2)	MNL2_YEAST	Q12205	0.975033	9.89103	13.9596	13.267	2.1295	5.2369
850794	LCL2 YLR104W	Long chronological lifespan protein 2	LCL2_YEAST	Q08045	0.975033	1.1216	1.42393	1.16223	0.7649	0.765433
852045	PPM1 YDR435C	Leucine carboxyl methyltransferase 1 (EC 2.1.1.233) (Protein phosphatase methyltransferase 1) ([Phosphatase 2A protein]-leucine-carboxy methyltransferase 1)	LCMT1_YEAST	Q04081	0.975033	1.71407	1.42393	1.49667	0.7649	1.4349
856734	FAA2 FAM1 YER015W	Long-chain-fatty-acid--CoA ligase 2 (EC 6.2.1.3) (Fatty acid activator 2) (Long-chain acyl-CoA synthetase 2)	LCF2_YEAST	P39518	0.975033	1.1216	1.42393	1.4008	0.638833	0.765433
855288	FAA4 YMR246W YM9408.08	Long-chain-fatty-acid--CoA ligase 4 (EC 6.2.1.3) (Fatty acid activator 4) (Long-chain acyl-CoA synthetase 4)	LCF4_YEAST	P47912	3.0194	1.73337	1.42393	1.16223	6.43833	4.82293
856563	KEL1 YHR158C	Kelch repeat-containing protein 1	KEL1_YEAST	P38853	0.975033	1.1216	2.76233	1.97383	0.7649	0.765433
852038	BNA7 YDR428C	Kynurenine formamidase (KFA) (KFase) (EC 3.5.1.9) (Arylformamidase) (Biosynthesis of nicotinic acid protein 7) (N-formylkynurenine formamidase) (FKF)	KFA_YEAST	Q04066	0.975033	1.1216	1.42393	1.75777	0.638833	1.1385
856502	KIC1 NRK1 YHR102W	Serine/threonine-protein kinase KIC1 (EC 2.7.11.1) (Kinase that interacts with CDC31) (N-rich kinase 1)	KIC1_YEAST	P38692	1.45047	1.1216	1.42393	1.16223	0.8078	0.765433
852094	KRE2 MNT1 YDR483W D8035.26	Glycolipid 2-alpha-mannosyltransferase (EC 2.4.1.-) (Alpha-1,2-mannosyltransferase)	KRE2_YEAST	P27809	72.7299	154.045	173.369	186.711	63.8205	101.764
856287	KRE6 CWH48 YPR159W	Beta-glucan synthesis-associated protein KRE6 (Killer toxin-resistance protein 6)	KRE6_YEAST	P32486	2.68597	5.9544	9.82987	11.0478	4.16387	1.98647
850298	KRR1 YCL059C YCL59C	KRR1 small subunit processome component (KRR-R motif-containing protein 1) (Ribosomal RNA assembly protein KRR1)	KRR1_YEAST	P25586	1.13757	1.1216	1.7212	1.16223	0.7649	0.765433
852931	KSS1 YGR040W	Mitogen-activated protein kinase KSS1 (MAP kinase KSS1) (EC 2.7.11.24) (Kinase suppressor of SST2)	KSS1_YEAST	P14681	0.975033	1.1216	1.42393	1.4008	0.7649	0.951967
851700	KIN1 YDR122W YD9727.17	Serine/threonine protein kinase KIN1 (EC 2.7.11.1)	KIN1_YEAST	P13185	0.975033	1.4082	1.42393	1.16223	0.638833	0.947933
851273	KIN3 NPK1 YAR018C FUN52	Serine/threonine-protein kinase KIN3 (EC 2.7.11.1)	KIN3_YEAST	P22209	0.975033	1.42747	1.42393	1.16223	0.638833	0.765433
852655	KIP3 YGL216W	Kinesin-like protein KIP3	KIP3_YEAST	P53086	0.975033	1.1216	1.42393	1.49667	0.638833	0.765433
852169	PKC1 HPO2 STT1 YBL105C YBL0807	Protein kinase C-like 1 (PKC 1) (EC 2.7.11.13)	KPC1_YEAST	P24583	0.975033	1.69483	1.42393	1.16223	0.638833	0.765433
853654	PRS1 PPS1 PRP1 PRPS PRPS1 YKL181W	Ribose-phosphate pyrophosphokinase 1 (EC 2.7.6.1) (Phosphoribosyl pyrophosphate synthase 1)	KPR1_YEAST	P32895	1.9382	2.65033	2.39037	1.4008	3.77437	3.0373
856836	PRS2 PRPS2 PRS YER099C	Ribose-phosphate pyrophosphokinase 2 (EC 2.7.6.1) (Phosphoribosyl pyrophosphate synthase 2)	KPR2_YEAST	P38620	1.45047	1.42747	1.42393	1.5192	0.7649	0.947933
853520	CDC8 YJR057W J1715	Thymidylate kinase (EC 2.7.4.9) (dTMP kinase)	KTHY_YEAST	P00572	1.28793	1.1216	1.42393	1.16223	0.638833	0.765433
854266	KTR1 YOR099W YOR3189W	Alpha-1,2 mannosyltransferase KTR1 (EC 2.4.1.-)	KTR1_YEAST	P27810	3.04377	52.7943	89.9249	105.691	17.9569	10.8785
853935	KTR2 YKR061W	Probable mannosyltransferase KTR2 (EC 2.4.1.-)	KTR2_YEAST	P33550	0.975033	1.1216	1.42393	1.4008	0.638833	0.765433
855703	KTR5 YNL029C N2755	Probable mannosyltransferase KTR5 (EC 2.4.1.-)	KTR5_YEAST	P53966	0.975033	1.71407	3.0597	3.14257	0.638833	1.49593
856054	KTR6 MNN6 YPL053C LPE19C	Mannosyltransferase KTR6 (EC 2.4.1.-) (Mannosylphosphate transferase MNN6)	KTR6_YEAST	P54070	79.6804	65.2523	62.6248	73.3045	34.4786	71.2009
855328	YKU70 HDF1 NES24 YMR284W YM8021.10	ATP-dependent DNA helicase II subunit 1 (EC 3.6.4.12) (ATP-dependent DNA helicase II subunit Ku70) (High affinity DNA-binding factor subunit 1)	KU70_YEAST	P32807	0.975033	1.1216	1.7958	1.16223	0.638833	0.765433
850933	BNA5 YLR231C L8083.14	Kynureninase (EC 3.7.1.3) (Biosynthesis of nicotinic acid protein 5) (L-kynurenine hydrolase)	KYNU_YEAST	Q05979	1.27973	1.4082	1.42393	1.16223	0.638833	0.765433
853223	LAA1 YJL207C HRD550 J0312	AP-1 accessory protein LAA1 (Large AP-1 accessory protein 1)	LAA1_YEAST	P39526	0.975033	1.1216	1.42393	1.5192	1.35927	0.765433
853265	KRE9 YJL174W J0504	Cell wall synthesis protein KRE9	KRE9_YEAST	P39005	3.5278	7.13793	13.6752	8.31907	3.32817	3.2728
850300	MIC10 MCS10 MIO10 MOS1 YCL057C-A	MICOS complex subunit MIC10 (Mitochondrial contact site complex 10 kDa subunit) (Mitochondrial inner membrane organization component of 10 kDa) (Mitochondrial organizing structure protein 1) (MitOS1)	MIC10_YEAST	Q96VH5	0.975033	2.32407	4.00047	2.44927	1.1071	1.38197
855425	MID1 YNL291C N0530	Stretch-activated cation channel MID1 (Mating pheromone-induced death protein 2)	MID1_YEAST	P41821	1.93	4.9808	7.7937	3.99813	2.25827	2.11203
851042	MID2 KAI1 SMS1 YLR332W L8543.19	Cell wall integrity sensor MID2 (Mating pheromone-induced death protein 2) (Protein kinase A interference protein 1) (Serine-rich multicopy suppressor protein 1)	MID2_YEAST	P36027	1.60093	1.42747	3.4058	3.73667	0.933867	0.765433
855132	YKU80 HDF2 YMR106C YM9718.05C	ATP-dependent DNA helicase II subunit 2 (EC 3.6.4.12) (ATP-dependent DNA helicase II subunit Ku80) (High affinity DNA-binding factor subunit 2) (Yeast Ku80)	KU80_YEAST	Q04437	0.975033	1.1216	1.42393	2.2334	0.638833	0.765433
855203	MLH1 PMS2 YMR167W YM8520.16	DNA mismatch repair protein MLH1 (MutL protein homolog 1) (Post meiotic segregation protein 2)	MLH1_YEAST	P38920	1.4627	1.42657	1.42393	2.56783	0.854933	1.13043
853970	MLP1 YKR095W YKR415	Protein MLP1 (Myosin-like protein 1)	MLP1_YEAST	Q02455	0.975033	1.7316	1.42393	1.16223	0.638833	1.19543
854657	MLP2 YIL149C	Protein MLP2 (Myosin-like protein 2)	MLP2_YEAST	P40457	0.975033	2.0007	2.3647	1.87627	0.976767	1.13447
856293	MMS1 KIM3 RTT108 SLM6 YPR164W	E3 ubiquitin-protein ligase linker protein MMS1 (Methyl methanesulfonate-sensitivity protein 1) (Regulator of Ty1 transposition protein 108) (Synthetically lethal with MCM10 protein 6)	MMS1_YEAST	Q06211	0.975033	1.42657	1.42393	1.16223	0.7649	0.765433
853372	JEM1 KAR8 YJL073W HRC558 J1083	DnaJ-like chaperone JEM1 (DnaJ-like protein of the ER membrane 1)	JEM1_YEAST	P40358	1.30013	1.1216	1.7212	1.75777	0.638833	0.765433
855339	JNM1 INS1 YMR294W	Nuclear migration protein JNM1	JNM1_YEAST	P36224	0.975033	1.4082	1.42393	1.16223	0.638833	1.0089
850887	MMR1 YLR190W	Mitochondrial MYO2 receptor-related protein 1	MMR1_YEAST	Q06324	0.975033	1.1216	1.42393	1.16223	0.7649	0.765433
856560	LAM1 YSP1 YHR155W	Membrane-anchored lipid-binding protein LAM1 (Lipid transfer protein anchored at membrane contact sites 1) (Yeast suicide protein 1)	LAM1_YEAST	P38851	1.13757	1.7316	1.42393	1.16223	0.854933	0.765433
850761	LAM6 LTC1 YLR072W	Membrane-anchored lipid-binding protein LAM6 (Lipid transfer at contact site protein 1) (Lipid transfer protein anchored at membrane contact sites 1)	LAM6_YEAST	Q08001	0.975033	1.4082	1.42393	1.16223	0.638833	0.765433
851409	LDB17 YDL146W D1575	Protein LDB17 (Low dye-binding protein 17)	LDB17_YEAST	Q12342	0.975033	1.1216	2.0185	1.16223	0.638833	0.765433
854808	FAA3 YIL009W	Long-chain-fatty-acid--CoA ligase 3 (EC 6.2.1.3) (Fatty acid activator 3) (Long-chain acyl-CoA synthetase 3)	LCF3_YEAST	P39002	2.23907	1.42747	1.42393	2.0697	0.7649	0.765433
851580	KCS1 YDR017C PZF1050	Inositol hexakisphosphate kinase 1 (InsP6 kinase 1) (EC 2.7.4.21) (InsP6 kinase KCS1) (PKC1 suppressor protein 1)	KCS1_YEAST	Q12494	0.975033	1.42657	1.42393	1.16223	0.7649	0.765433
852065	GUK1 YDR454C D9461.39	Guanylate kinase (EC 2.7.4.8) (GMP kinase)	KGUA_YEAST	P15454	15.2175	5.9335	4.99387	7.9163	8.61137	12.2522
856420	THR1 YHR025W	Homoserine kinase (HK) (HSK) (EC 2.7.1.39)	KHSE_YEAST	P17423	7.7324	6.5465	7.12643	8.03477	5.25773	10.029
855248	ERG12 RAR1 YMR208W YM8261.02	Mevalonate kinase (MK) (MvK) (EC 2.7.1.36) (Ergosterol biosynthesis protein 12) (Regulation of autonomous replication protein 1)	KIME_YEAST	P07277	1.13757	1.1216	1.42393	1.16223	0.638833	0.765433
850785	KIN2 YLR096W L8004.3	Serine/threonine-protein kinase KIN2 (EC 2.7.11.1)	KIN2_YEAST	P13186	0.975033	1.1216	1.42393	1.5192	0.854933	0.947933
854529	PYK2 YOR347C O6342	Pyruvate kinase 2 (PK 2) (EC 2.7.1.40)	KPYK2_YEAST	P52489	3.81197	5.9359	7.1987	5.95663	4.38287	5.062
855865	KEL3 YPL263C	Kelch repeat-containing protein 3	KEL3_YEAST	Q08979	0.975033	1.1216	1.42393	1.16223	3.25627	0.951967
855958	KES1 OSH4 YPL145C LPI3C P2614	Oxysterol-binding protein homolog 4 (Protein KES1)	KES1_YEAST	P35844	16.9172	5.03683	4.02663	8.49013	8.8955	12.0455
853408	MHP1 YJL042W J1206	MAP-homologous protein 1	MHP1_YEAST	P43638	1.27973	1.1216	1.42393	1.16223	0.638833	0.765433
850824	CKI1 CKI YLR133W L3130 L9606.8	Choline kinase (EC 2.7.1.32)	KICH_YEAST	P20485	1.28793	1.4082	1.42393	1.4008	1.35927	1.1385
854408	KIN4 KIN3 KIN31 YOR233W O5220	Serine/threonine-protein kinase KIN4 (EC 2.7.11.1)	KIN4_YEAST	Q01919	1.13757	1.42657	1.42393	1.16223	0.638833	0.765433
1466516	KSH1 YNL024C-A	Protein kish	KISH_YEAST	Q8TGJ3	0.975033	1.1216	1.42393	1.16223	0.7649	0.765433
853686	KKQ8 YKL168C YKL632	Probable serine/threonine-protein kinase KKQ8 (EC 2.7.11.1)	KKQ8_YEAST	P36004	1.13757	1.1216	1.42393	1.16223	0.638833	0.765433
853216	HXT8 YJL214W HRA569 J0232	Hexose transporter HXT8	HXT8_YEAST	P40886	0.975033	1.1216	1.42393	1.87803	0.7649	1.0089
850614	HXK1 HKA YFR053C	Hexokinase-1 (EC 2.7.1.1) (Hexokinase PI) (Hexokinase-A)	HXKA_YEAST	P04806	38.2599	17.4919	20.8819	19.6487	23.5903	37.3103
856746	GCD11 TIF213 YER025W	Eukaryotic translation initiation factor 2 subunit gamma (eIF-2-gamma)	IF2G_YEAST	P32481	9.33197	23.1295	15.5427	20.544	17.5703	12.7396
854652	IMP2' IMP2 YIL154C	Sugar utilization regulatory protein IMP2	IMPX_YEAST	P32351	1.60093	1.1216	1.42393	1.16223	1.39793	0.765433
852683	IME4 SPO8 YGL192W G1337	N6-adenosine-methyltransferase IME4 (EC 2.1.1.348)	IME4_YEAST	P41833	1.61303	1.1216	1.42393	1.16223	0.638833	0.765433
852728	INO80 YGL150C G1880	Chromatin-remodeling ATPase INO80 (EC 3.6.4.-) (Inositol-requiring protein 80)	INO80_YEAST	P53115	1.30013	1.1216	1.42393	1.16223	0.638833	0.765433
853639	MIA40 TIM40 YKL195W	Mitochondrial intermembrane space import and assembly protein 40 (Mitochondrial import inner membrane translocase TIM40)	MIA40_YEAST	P36046	0.975033	1.1216	1.42393	1.16223	0.7649	0.951967
856863	NSA2 YER126C SYGP-ORF47	Ribosome biogenesis protein NSA2 (NOP7-associated protein 2)	NSA2_YEAST	P40078	0.975033	1.42747	1.42393	1.16223	1.23317	0.765433
853510	OSM1 YJR051W J1659	Fumarate reductase 2 (FRDS2) (EC 1.3.1.6) (NADH-dependent fumarate reductase) (Osmotic sensitivity protein 1) (Soluble fumarate reductase, mitochondrial isozyme)	OSM1_YEAST	P21375	1.27973	1.1216	1.42393	1.16223	0.638833	1.0089
851286	SWH1 OSH1 YAR042W YAR044W	Oxysterol-binding protein homolog 1	OSH1_YEAST	P35845	0.975033	1.1216	1.42393	1.16223	0.638833	1.1914
851368	PTP1 YDL230W	Tyrosine-protein phosphatase 1 (EC 3.1.3.48) (Protein-tyrosine phosphatase 1) (PTPase 1)	PTP1_YEAST	P25044	0.975033	1.42657	1.42393	1.49667	0.638833	0.765433
856807	PTP3 YER075C	Tyrosine-protein phosphatase 3 (EC 3.1.3.48) (Protein-tyrosine phosphatase 3) (PTPase 3)	PTP3_YEAST	P40048	1.44227	1.42747	1.89423	1.16223	0.638833	1.0089
854653	RRD1 NCS1 YPA1 YIL153W	Serine/threonine-protein phosphatase 2A activator 1 (EC 5.2.1.8) (Peptidyl-prolyl cis-trans isomerase PTPA-1) (PPIase PTPA-1) (Rotamase PTPA-1) (Phosphotyrosyl phosphatase activator 1)	PTPA1_YEAST	P40454	0.975033	1.1216	1.42393	1.4008	0.933867	0.765433
850500	OTU1 YFL044C	Ubiquitin thioesterase OTU1 (EC 3.4.19.12) (OTU domain-containing protein 1)	OTU1_YEAST	P43558	0.975033	1.1216	1.42393	1.16223	0.638833	1.56447
851643	PAA1 YDR071C	Polyamine N-acetyltransferase 1 (EC 2.3.1.-) (Arylalkylamine N-acetyltransferase homolog) (scAANAT)	PAA1_YEAST	Q12447	4.4421	1.42747	1.42393	2.21247	2.97883	5.43953
855333	ABZ2 YMR289W YM8021.15	Aminodeoxychorismate lyase (EC 4.1.3.38) (4-amino-4-deoxychorismate lyase) (ADC lyase) (ADCL)	PABC_YEAST	Q03266	1.7756	2.62997	2.5398	3.95267	0.638833	1.13447
852099	PAC11 YDR488C	WD repeat-containing protein PAC11	PAC11_YEAST	P40960	0.975033	1.4082	1.42393	1.16223	0.638833	0.947933
852229	PIN4 MDT1 YBL051C YBL0506 YBL0516	RNA-binding protein PIN4 (Psi inducibility protein 4)	PIN4_YEAST	P34217	0.975033	1.1216	1.42393	1.16223	0.638833	1.321
853280	PIR5 YJL160C J0555	Cell wall protein PIR5 (Protein with internal repeats 5)	PIR5_YEAST	P46999	5.4872	6.52713	7.8924	4.78723	2.1724	3.5809
850499	SEC53 ALG4 YFL045C	Phosphomannomutase (PMM) (EC 5.4.2.8)	PMM_YEAST	P07283	12.6459	13.4532	15.612	21.2075	14.8765	11.569
856869	PMD1 YER132C SYGP-ORF50	Negative regulator of sporulation PMD1	PMD1_YEAST	P32634	0.975033	1.1216	1.42393	1.49667	0.638833	0.765433
856823	PTC2 YER089C	Protein phosphatase 2C homolog 2 (PP2C-2) (EC 3.1.3.16)	PP2C2_YEAST	P39966	1.13757	1.1216	1.42393	1.16223	0.8078	1.31697
852224	PTC3 YBL056W YBL0511 YBL0513	Protein phosphatase 2C homolog 3 (PP2C-3) (EC 3.1.3.16)	PP2C3_YEAST	P34221	1.76347	1.1216	1.42393	1.16223	0.8078	2.9682
856475	PTC7 YHR076W	Protein phosphatase 2C homolog 7, mitochondrial (PP2C-7) (EC 3.1.3.16)	PP2C7_YEAST	P38797	1.60483	1.1216	1.42393	1.16223	0.638833	1.68603
852389	PHO3 YBR092C YBR0813	Constitutive acid phosphatase (EC 3.1.3.2)	PPA3_YEAST	P24031	18.8835	18.0284	15.1443	8.22187	9.24413	23.2911
852390	PHO5 YBR093C YBR0814	Repressible acid phosphatase (EC 3.1.3.2) (P60)	PPA5_YEAST	P00635	24.7842	5.0554	6.52853	4.97917	4.4843	26.4712
856625	PHO12 YHR215W	Acid phosphatase PHO12 (EC 3.1.3.2)	PPAC_YEAST	P38693	36.5738	6.83423	11.9616	8.44183	4.13477	50.3172
855170	RIM11 GSK3 MDS1 YMR139W YM9375.08	Serine/threonine-protein kinase RIM11/MSD1 (EC 2.7.11.1) (Regulator of IME2 protein 11)	RIM11_YEAST	P38615	0.975033	1.1216	1.42393	1.16223	1.14997	0.951967
850395	RIM1 YCR028C-A YCR28C-A	Single-stranded DNA-binding protein RIM1, mitochondrial (Mitochondrial ssDNA-binding protein)	RIM1_YEAST	P32445	15.0983	1.69483	2.0185	1.49667	1.578	9.2089
856361	RIM4 YHL024W	Meiotic activator RIM4 (Regulator of IME2 protein 4)	RIM4_YEAST	P38741	0.975033	1.1216	1.42393	1.49667	0.638833	0.765433
856608	PPX1 YHR201C	Exopolyphosphatase (ExopolyPase) (EC 3.6.1.11) (Metaphosphatase)	PPX1_YEAST	P38698	2.56423	1.71317	2.68773	4.19133	1.96053	2.78967
851336	RPL35A SOS1 YDL191W D1249	60S ribosomal protein L35-A (Large ribosomal subunit protein uL29-A)	RL35A_YEAST	P0CX84|P0CX85	5.52773	7.6932	5.8101	5.93403	9.07347	5.61027
852111	RPL37B RPL35B YDR500C D9719.6	60S ribosomal protein L37-B (L43) (Large ribosomal subunit protein eL37-B) (YL35) (YP55)	RL37B_YEAST	P51402	0.975033	2.64847	1.89423	1.4008	0.981	0.765433
854878	RAD10 YML095C	DNA repair protein RAD10	RAD10_YEAST	P06838	1.27973	1.1216	1.42393	1.49667	0.638833	0.765433
851577	RAD61 YDR014W PZB647	Protein RAD61 (Radiation sensitivity protein 61)	RAD61_YEAST	Q99359	0.975033	1.1216	1.7212	1.16223	0.638833	0.765433
855950	RAD53 MEC2 SAD1 SPK1 YPL153C P2588	Serine/threonine-protein kinase RAD53 (EC 2.7.12.1) (CHEK2 homolog) (Serine-protein kinase 1)	RAD53_YEAST	P22216	1.27973	1.1216	2.3647	1.16223	0.8078	0.765433
854552	MRS6 MSI4 YOR370C	Rab proteins geranylgeranyltransferase component A (Rab escort protein) (REP)	RAEP_YEAST	P32864	0.975033	1.1216	1.42393	1.16223	0.8078	0.765433
851803	RAD9 YDR217C YD9934.02C	DNA repair protein RAD9	RAD9_YEAST	P14737	1.13757	1.1216	1.42393	1.16223	0.638833	0.765433
854229	RPL3 MAK8 TCM1 YOR063W YOR29-14	60S ribosomal protein L3 (Large ribosomal subunit protein uL3) (Maintenance of killer protein 8) (RP1) (Trichodermin resistance protein) (YL1)	RL3_YEAST	P14126	15.102	82.5003	47.2927	57.0366	49.9596	17.0942
853969	RPL40B UBI2 YKR094C	Ubiquitin-60S ribosomal protein L40 [Cleaved into: Ubiquitin; 60S ribosomal protein L40-B (CEP52) (Large ribosomal subunit protein eL40-B)]	RL40B_YEAST	P0CH09|P0CH08	16.3697	29.9198	37.8924	32.0361	12.8554	16.9694
853557	RPL43A YPR043W YP9499.02	60S ribosomal protein L43-A (L37a) (Large ribosomal subunit protein eL43-A) (YL35)	RL43A_YEAST	P0CX25|P0CX26	4.76363	15.2298	11.7636	13.5761	9.98277	5.24503
855560	RPL42A RPL41A SCL41A YNL162W N1722	60S ribosomal protein L42-A (L41) (Large ribosomal subunit protein eL42-A) (YL27) (YP44)	RL44A_YEAST	P0CX27|P0CX28	1.13757	5.57287	4.49693	3.6426	2.03943	1.74697
855625	RAS2 ASC1 CTN5 GLC5 YNL098C N2198	Ras-like protein 2	RAS2_YEAST	P01120	5.23503	1.1216	1.7958	1.97383	1.52823	2.85433
852853	RPL30 RPL32 YGL030W	60S ribosomal protein L30 (L32) (Large ribosomal subunit protein eL30) (RP73) (YL38)	RL30_YEAST	P14120	7.45613	16.7232	17.926	18.1936	7.387	7.14083
853250	RPL39 RPL46 SPB2 YJL189W J0360	60S ribosomal protein L39 (L46) (Large ribosomal subunit protein eL39) (YL40)	RL39_YEAST	P04650	1.13757	2.60993	1.42393	1.16223	1.4493	0.765433
850719	RAD5 REV2 SNM2 YLR032W	DNA repair protein RAD5 (EC 3.6.4.-) (Radiation sensitivity protein 5) (Revertibility protein 2)	RAD5_YEAST	P32849	2.2104	1.1216	1.42393	1.16223	0.7649	1.0089
851210	PMT2 FUN25 YAL023C	Dolichyl-phosphate-mannose--protein mannosyltransferase 2 (EC 2.4.1.109)	PMT2_YEAST	P31382	0.975033	1.69483	3.42983	2.235	1.44503	0.947933
854499	PMT3 YOR321W O6148	Dolichyl-phosphate-mannose--protein mannosyltransferase 3 (EC 2.4.1.109)	PMT3_YEAST	P47190	0.975033	1.1216	2.1915	1.16223	0.638833	0.765433
854332	PNS1 YOR161C O3568	Protein PNS1 (pH nine-sensitive protein 1)	PNS1_YEAST	Q12412	0.975033	1.1216	2.3647	1.6394	0.7649	0.765433
855913	POS5 YPL188W	NADH kinase POS5, mitochondrial (EC 2.7.1.86)	POS5_YEAST	Q06892	0.975033	1.42657	1.42393	1.16223	0.638833	0.765433
851513	SIT4 PPH1 YDL047W D2693	Serine/threonine-protein phosphatase PP1-1 (EC 3.1.3.16)	PP11_YEAST	P20604	0.975033	1.1216	1.42393	1.16223	0.7649	1.37793
851421	PPH21 YDL134C D2180	Serine/threonine-protein phosphatase PP2A-1 catalytic subunit (EC 3.1.3.16)	PP2A1_YEAST	P23594	2.0886	1.42747	1.42393	1.16223	2.2985	1.37793
851153	CNA1 CMP1 YLR433C L9753.6	Serine/threonine-protein phosphatase 2B catalytic subunit A1 (EC 3.1.3.16) (Calcineurin A1) (Calmodulin-binding protein 1)	PP2B1_YEAST	P23287	0.975033	1.1216	1.42393	1.4008	1.48793	1.13447
854946	CMP2 CNA2 YML057W YM9958.05	Serine/threonine-protein phosphatase 2B catalytic subunit A2 (EC 3.1.3.16) (Calcineurin A2) (Calmodulin-binding protein 2)	PP2B2_YEAST	P14747	0.975033	1.4082	1.42393	1.16223	1.14317	1.8726
852578	RIF1 YBR275C YBR1743	Telomere length regulator protein RIF1 (RAP1-interacting factor 1)	RIF1_YEAST	P29539	0.975033	1.1216	1.7958	1.16223	0.638833	0.947933
851299	PHO11 YAR071W	Acid phosphatase PHO11 (EC 3.1.3.2) (P56)	PPAB_YEAST	P35842	37.0443	6.83423	11.9616	9.03813	4.35107	50.3744
851822	FMN1 YDR236C YD8419.03C	Riboflavin kinase (EC 2.7.1.26) (Flavin mononucleotide kinase 1)	RIFK_YEAST	Q03778	2.05993	1.1216	1.42393	1.16223	0.7649	1.37793
851537	DIA3 YDL024C D2815	Probable acid phosphatase DIA3 (EC 3.1.3.2) (Digs into agar protein 3)	PPAD_YEAST	P52290	4.28353	1.1216	1.42393	1.16223	0.638833	3.7635
856187	LTP1 YPR073C YP9499.28C	Low molecular weight phosphotyrosine protein phosphatase (EC 3.1.3.48) (Low molecular weight cytosolic acid phosphatase) (EC 3.1.3.2) (PTPase)	PPAL_YEAST	P40347	1.45047	1.1216	1.42393	1.16223	1.14997	1.321
852092	PHO8 YDR481C D8035.24	Repressible alkaline phosphatase (EC 3.1.3.1) (Fructose-2,6-bisphosphate 6-phosphatase) (EC 3.1.3.54) (Membrane-bound repressible alkaline phosphatase) [Cleaved into: Soluble alkaline phosphatase (EC 3.1.7.6) (Farnesyl diphosphatase)]	PPB_YEAST	P11491	0.975033	5.91373	4.0498	3.6181	1.23317	0.951967
851122	RPL31B RPL34 RPL34B YLR406C	60S ribosomal protein L31-B (L34) (Large ribosomal subunit protein eL31-B) (YL28)	RL31B_YEAST	P0C2H9	6.5041	9.79613	7.9928	8.3922	8.00487	7.0802
851035	RPL38 YLR325C L8543.2	60S ribosomal protein L38 (Large ribosomal subunit protein eL38)	RL38_YEAST	P49167	3.19413	3.5084	4.49693	3.35887	2.9317	4.93627
852139	RBA50 YDR527W	RNA polymerase II-associated protein RBA50 (RNA polymerase II-associated protein of 50 kDa)	RBA50_YEAST	Q04418	1.13757	1.1216	1.42393	1.16223	0.638833	0.765433
856596	PTH1 YHR189W	Peptidyl-tRNA hydrolase (PTH) (EC 3.1.1.29)	PTH_YEAST	P38876	0.975033	1.1216	1.89423	1.16223	0.638833	0.765433
852817	PUS2 YGL063W	tRNA pseudouridine(27/28) synthase (EC 5.4.99.44) (tRNA pseudouridine synthase 2) (tRNA pseudouridylate synthase 2) (tRNA-uridine isomerase 2)	PUS2_YEAST	P53167	1.13757	1.1216	1.42393	1.87627	0.638833	0.765433
853174	RAD2 YGR258C	DNA repair protein RAD2 (EC 3.1.-.-)	RAD2_YEAST	P07276	2.0803	1.42747	2.16777	1.5192	1.10283	0.951967
855471	RAD50 YNL250W N0872	DNA repair protein RAD50 (EC 3.6.-.-) (153 kDa protein)	RAD50_YEAST	P12753	1.28793	1.42657	1.42393	1.16223	1.1071	0.951967
856831	RAD51 YER095W	DNA repair protein RAD51	RAD51_YEAST	P25454	0.975033	1.1216	1.7212	1.16223	1.1071	0.947933
854976	RAD52 YML032C	DNA repair and recombination protein RAD52	RAD52_YEAST	P06778	1.13757	1.1216	1.42393	1.16223	0.638833	0.765433
852713	RAD54 YGL163C G1821	DNA repair and recombination protein RAD54 (EC 3.6.4.-)	RAD54_YEAST	P32863	0.975033	1.1216	1.42393	1.4008	0.638833	0.765433
851648	RAD55 YDR076W D4426	DNA repair protein RAD55	RAD55_YEAST	P38953	0.975033	1.1216	1.42393	1.49667	0.638833	0.765433
850773	RAX2 YLR084C L2389 L9449.12	Bud site selection protein RAX2 (Revert to axial protein 2)	RAX2_YEAST	Q12465	3.02327	3.77687	5.6112	4.0729	1.53507	2.9722
855830	RBD2 YPL246C	Rhomboid protein 2 (EC 3.4.21.-)	RBD2_YEAST	Q12270	0.975033	2.30567	2.66197	3.045	1.65433	0.765433
853083	RBG2 GIR1 YGR173W	Ribosome-interacting GTPase 2 (GTP-binding protein RBG2)	RBG2_YEAST	P53295	1.4627	2.03833	1.42393	1.16223	3.18147	0.765433
855313	URA10 YMR271C YM8156.13C	Orotate phosphoribosyltransferase 2 (OPRT 2) (OPRTase 2) (EC 2.4.2.10)	PYRX_YEAST	P30402	1.91773	2.32493	2.76233	2.56943	1.40213	1.321
856784	RPL34A YER056C-A YER056BC	60S ribosomal protein L34-A (Large ribosomal subunit protein eL34-A)	RL34A_YEAST	P87262	2.84853	5.61133	2.56337	3.49963	3.7786	1.321
854759	RPL34B YIL052C	60S ribosomal protein L34-B (Large ribosomal subunit protein eL34-B)	RL34B_YEAST	P40525	2.84853	5.61133	2.56337	3.49963	3.7786	1.321
854685	QDR2 YIL121W	Quinidine resistance protein 2	QDR2_YEAST	P40474	1.8974	1.4082	9.40573	6.52863	0.638833	0.765433
853079	PUS6 YGR169C	tRNA pseudouridine(31) synthase (EC 5.4.99.42) (Pseudouridine synthase 6) (Pseudouridylate synthase 6) (Uracil hydrolyase) (tRNA pseudouridine 31 synthase) (PSI31 synthase)	PUS6_YEAST	P53294	1.13757	1.1216	1.42393	1.16223	0.8078	0.765433
855505	RAP1 GRF1 TUF1 YNL216W N1310	DNA-binding protein RAP1 (Repressor/activator site-binding protein) (SBF-E) (TUF)	RAP1_YEAST	P11938	0.975033	1.1216	1.42393	1.16223	0.638833	1.1385
852319	RPL4A RPL2 RPL2A YBR031W YBR0315	60S ribosomal protein L4-A (L2) (Large ribosomal subunit protein uL4-A) (RP2) (YL2)	RL4A_YEAST	P10664	18.622	33.1716	12.1407	18.1959	36.8403	18.1692
851575	RPL4B RPL2B YDR012W YD8119.17	60S ribosomal protein L4-B (L2) (Large ribosomal subunit protein uL4-B) (RP2) (YL2)	RL4B_YEAST	P49626	17.9824	33.1716	12.1407	18.1959	35.2712	17.7991
854983	YML6 YML025C	54S ribosomal protein YmL6, mitochondrial (Mitochondrial large ribosomal subunit protein uL4m)	RL4P_YEAST	P51998	1.13757	1.1216	1.42393	1.16223	0.638833	0.765433
854268	RAS1 YOR101W YOR3205W	Ras-like protein 1	RAS1_YEAST	P01119	1.28793	1.1216	1.42393	1.16223	0.638833	0.951967
855097	RCO1 YMR075W YM9916.14	Transcriptional regulatory protein RCO1	RCO1_YEAST	Q04779	0.975033	1.42657	1.42393	1.16223	0.638833	0.765433
851427	RPP1B L12EIIB RPL44P RPLA3 YDL130W	60S acidic ribosomal protein P1-beta (Ax) (L12eIIB) (L44') (Large ribosomal subunit protein P1-B) (P1B) (YP1beta)	RLA3_YEAST	P10622	0.975033	1.71407	1.7958	1.75777	1.27607	0.947933
855960	RPL33A RPL37A YPL143W LPI4W P2625	60S ribosomal protein L33-A (L37) (Large ribosomal subunit protein eL33-A) (RP47) (YL37)	RL33A_YEAST	P05744	2.52733	8.28563	6.82643	8.8232	8.97037	3.52393
854409	RPL33B RPL37B YOR234C O5224	60S ribosomal protein L33-B (L37) (Large ribosomal subunit protein eL33-B) (RP47) (YL37)	RL33B_YEAST	P41056	2.6899	7.96187	4.64437	7.65317	8.72203	3.70653
852235	COR1 QCR1 YBL045C YBL0403	Cytochrome b-c1 complex subunit 1, mitochondrial (Complex III subunit 1) (Core protein I) (Ubiquinol-cytochrome-c reductase complex core protein 1)	QCR1_YEAST	P07256	3.51943	2.03747	5.9827	4.54853	4.3777	5.5458
856321	QCR2 COR2 UCR2 YPR191W P9677.6	Cytochrome b-c1 complex subunit 2, mitochondrial (Complex III subunit 2) (Core protein II) (Ubiquinol-cytochrome-c reductase complex core protein 2)	QCR2_YEAST	P07257	7.9363	2.64773	5.11523	2.47367	6.2329	6.53643
854686	QDR1 YIL120W	Quinidine resistance protein 1	QDR1_YEAST	P40475	1.27973	1.1216	1.42393	1.16223	0.638833	0.765433
852335	ZTA1 YBR046C YBR0421	Probable quinone oxidoreductase (EC 1.6.5.5) (NADPH:quinone reductase)	QOR_YEAST	P38230	1.6253	1.1216	1.42393	1.4008	1.05997	1.62143
854317	PNO1 DIM2 RRP20 YOR145C O3513 YOR3513C	Pre-rRNA-processing protein PNO1 (Partner of NOB1) (Ribosomal RNA-processing protein 20)	PNO1_YEAST	Q99216	0.975033	1.1216	1.42393	1.16223	2.20843	1.1385
856310	AOS1 RHC31 YPR180W P9705.5	DNA damage tolerance protein RHC31 (RAD31 homolog)	RHC31_YEAST	Q06624	0.975033	1.1216	1.7958	1.16223	0.638833	0.765433
850392	RHB1 RSG1 YCR027C YCR27C	Rheb-like protein RHB1 (GTP-binding protein RSG1)	RHEB_YEAST	P25378	1.27973	1.1216	1.42393	1.16223	0.8078	0.765433
856870	GLC7 CID1 DIS2 YER133W	Serine/threonine-protein phosphatase PP1-2 (EC 3.1.3.16)	PP12_YEAST	P32598	6.01583	2.3443	2.1915	4.19133	4.65767	4.1937
856294	RHO1 YPR165W P9325.3	GTP-binding protein RHO1 (Rho-type GTPase 1)	RHO1_YEAST	P06780	6.44283	6.221	16.7812	14.0118	8.29093	10.4681
855634	RHO2 YNL090W N2237	GTP-binding protein RHO2	RHO2_YEAST	P06781	1.4627	1.1216	2.93533	1.97383	1.22893	1.19543
854688	RHO3 YIL118W	GTP-binding protein RHO3	RHO3_YEAST	Q00245	3.1737	2.03833	5.93463	3.47713	2.67013	2.54613
853929	RHO4 YKR055W	GTP-binding protein RHO4	RHO4_YEAST	Q00246	0.975033	1.42747	1.42393	1.16223	0.638833	0.765433
852247	RIB1 YBL033C YBL0417	GTP cyclohydrolase-2 (EC 3.5.4.25) (GTP cyclohydrolase II)	RIB1_YEAST	P38066	1.13757	1.1216	1.42393	1.16223	0.638833	0.765433
852098	RIB3 YDR487C D8035.30	3,4-dihydroxy-2-butanone 4-phosphate synthase (DHBP synthase) (EC 4.1.99.12)	RIB3_YEAST	Q99258	1.9505	1.73337	1.42393	1.73523	0.976767	1.9295
854022	RIB4 YOL143C	6,7-dimethyl-8-ribityllumazine synthase (DMRL synthase) (LS) (Lumazine synthase) (EC 2.5.1.78)	RIB4_YEAST	P50861	10.0525	7.38867	9.33313	7.9163	4.78813	8.9927
852450	RIB7 YBR153W YBR1203	2,5-diamino-6-ribosylamino-4(3H)-pyrimidinone 5'-phosphate reductase (DAROPP reductase) (DARP reductase) (EC 1.1.1.302) (2,5-diamino-6-(5-phospho-D-ribosylamino)pyrimidin-4(3H)-one reductase) (2,5-diamino-6-ribitylamino-4(3H)-pyrimidinone 5'-phosphate synthase) (DARIPP synthase)	RIB7_YEAST	P33312	1.27973	1.1216	1.42393	1.16223	0.638833	1.0089
851339	PPH22 SIS4 YDL188C D1271	Serine/threonine-protein phosphatase PP2A-2 catalytic subunit (EC 3.1.3.16)	PP2A2_YEAST	P23595	1.92603	1.42747	1.42393	1.16223	1.4922	1.62547
851462	PMT1 YDL095W D2390	Dolichyl-phosphate-mannose--protein mannosyltransferase 1 (EC 2.4.1.109)	PMT1_YEAST	P33775	0.975033	1.98153	1.42393	1.16223	1.3954	0.765433
856009	PNG1 YPL096W	Peptide-N(4)-(N-acetyl-beta-glucosaminyl)asparagine amidase (PNGase) (EC 3.5.1.52) (Peptide:N-glycanase 1) (yPNG1)	PNG1_YEAST	Q02890	1.13757	1.1216	1.42393	1.16223	0.638833	0.947933
850906	PNP1 YLR209C L8167.19	Purine nucleoside phosphorylase (PNP) (EC 2.4.2.1) (Inosine phosphorylase) (Inosine-guanosine phosphorylase)	PNPH_YEAST	Q05788	1.4627	1.42657	2.46503	1.99637	1.05997	2.05917
852046	PPZ2 YDR436W D9461.22	Serine/threonine-protein phosphatase PP-Z2 (EC 3.1.3.16)	PPZ2_YEAST	P33329	1.60483	1.1216	1.42393	1.5192	1.26927	0.765433
853023	PPT1 YGR123C G6347	Serine/threonine-protein phosphatase T (PPT) (EC 3.1.3.16)	PPT1_YEAST	P53043	0.975033	1.1216	1.42393	1.16223	1.05997	1.19543
850893	PWP1 YLR196W L8167.10	Periodic tryptophan protein 1	PWP1_YEAST	P21304	1.4627	1.1216	1.7958	2.44927	4.1126	1.69007
850592	RPL29 YL43 YFR032C-A YFR032BW	60S ribosomal protein L29 (Large ribosomal subunit protein eL29) (YL43)	RL29_YEAST	P05747	0.975033	1.42657	1.42393	1.4008	1.39793	0.951967
851484	RPL31A RPL34 RPL34A YDL075W D2478	60S ribosomal protein L31-A (L34) (Large ribosomal subunit protein eL31-A) (YL28)	RL31A_YEAST	P0C2H8	7.29743	12.7994	12.0385	12.2616	10.8175	8.86313
852846	PNC1 YGL037C	Nicotinamidase (EC 3.5.1.19) (Nicotinamide deamidase) (NAMase)	PNC1_YEAST	P53184	8.72193	4.9808	3.75293	5.02597	6.37513	6.34097
853608	PMT4 YJR143C J2176	Dolichyl-phosphate-mannose--protein mannosyltransferase 4 (EC 2.4.1.109)	PMT4_YEAST	P46971	0.975033	1.1216	1.42393	1.16223	0.7649	0.765433
852560	POP4 YBR257W YBR1725	RNases MRP/P 32.9 kDa subunit (RNA-processing protein POP4)	POP4_YEAST	P38336	1.30013	1.1216	1.42393	1.16223	0.638833	0.765433
854726	CAB2 YIL083C	Phosphopantothenate--cysteine ligase CAB2 (EC 6.3.2.5) (Coenzyme A biosynthesis protein 2) (Phosphopantothenoylcysteine synthetase) (PPC synthetase)	PPCS_YEAST	P40506	0.975033	1.1216	1.42393	1.16223	0.933867	0.951967
850914	CPR6 YLR216C L8167.24	Peptidyl-prolyl cis-trans isomerase CPR6 (PPIase CPR6) (EC 5.2.1.8) (Rotamase CPR6)	PPID_YEAST	P53691	14.4106	5.30357	8.21433	8.43947	15.5261	15.8141
852063	PPN1 PHM5 YDR452W D9461.37	Endopolyphosphatase (EC 3.6.1.10) (Deoxyadenosine triphosphate phosphohydrolase) (dATP phosphohydrolase) (EC 3.6.1.-) (Exopolyphosphatase) (EC 3.6.1.11) (Phosphate metabolism protein 5)	PPN1_YEAST	Q04119	0.975033	5.5167	1.7212	1.4008	0.638833	0.765433
856733	HEM14 YER014W	Protoporphyrinogen oxidase (PPO) (EC 1.3.3.4)	PPOX_YEAST	P40012	0.975033	1.1216	1.42393	1.16223	0.638833	0.951967
850590	RPL2A RPL5B YFR031C-A YFR031BC	60S ribosomal protein L2-A (L5) (Large ribosomal subunit protein uL2-A) (RP8) (YL6)	RL2A_YEAST	P0CX45|P0CX46	15.8724	33.4366	18.8501	23.9921	29.2327	13.6059
852185	RPL32 YBL092W YBL0838	60S ribosomal protein L32 (Large ribosomal subunit protein eL32)	RL32_YEAST	P38061	4.12903	11.2711	10.0758	10.0405	8.43783	4.4656
852142	QCR7 CRO1 UCR7 YDR529C D9719.32	Cytochrome b-c1 complex subunit 7 (Complex III subunit 7) (Complex III subunit VII) (Ubiquinol-cytochrome c reductase c reductase complex 14 kDa protein)	QCR7_YEAST	P00128	0.975033	1.1216	3.60323	1.75777	0.7649	0.951967
855501	ADE12 YNL220W N1290	Adenylosuccinate synthetase (AMPSase) (AS-synthetase) (AdSS) (EC 6.3.4.4) (IMP--aspartate ligase)	PURA_YEAST	P80210	17.5647	17.6648	10.7762	18.0016	14.7389	18.9768
854992	PPZ1 YML016C YM9571.02C	Serine/threonine-protein phosphatase PP-Z1 (EC 3.1.3.16)	PPZ1_YEAST	P26570	1.60483	1.1216	1.42393	1.5192	1.14317	0.765433
850623	PRP19 PSO4 YLL036C	Pre-mRNA-processing factor 19 (EC 2.3.2.27) (RING-type E3 ubiquitin transferase PRP19)	PRP19_YEAST	P32523	0.975033	1.1216	1.42393	1.16223	1.32323	0.765433
853857	PRP40 YKL012W YKL165	Pre-mRNA-processing protein PRP40	PRP40_YEAST	P33203	0.975033	1.1216	1.42393	1.16223	0.638833	1.0089
854960	PRP39 YML046W YM9827.06	Pre-mRNA-processing factor 39	PRP39_YEAST	P39682	0.975033	1.73337	1.42393	1.16223	0.638833	0.765433
856731	PRE1 YER012W	Proteasome subunit beta type-4 (EC 3.4.25.1) (Macropain subunit C11) (Multicatalytic endopeptidase complex subunit C11) (Proteasome component C11) (Proteinase YSCE subunit 11)	PSB4_YEAST	P22141	1.9382	1.98153	2.09307	2.235	1.32323	1.75103
856830	PUP3 YER094C	Proteasome subunit beta type-3 (EC 3.4.25.1) (Macropain subunit PUP3) (Multicatalytic endopeptidase complex subunit PUP3) (Proteasome component PUP3)	PSB3_YEAST	P25451	0.975033	1.4082	1.89423	1.16223	0.933867	1.32507
851216	PSK1 YAL017W FUN31 YAL002	Serine/threonine-protein kinase PSK1 (EC 2.7.11.1) (PAS kinase 1)	PSK1_YEAST	P31374	1.28793	1.1216	1.42393	1.4008	0.638833	0.765433
852519	PYC2 YBR218C YBR1507	Pyruvate carboxylase 2 (EC 6.4.1.1) (Pyruvic carboxylase 2) (PCB 2)	PYC2_YEAST	P32327	14.407	6.20433	3.43173	5.16897	16.9628	15.8749
854865	URA5 PYR5 YML106W YM8339.13	Orotate phosphoribosyltransferase 1 (OPRT 1) (OPRTase 1) (EC 2.4.2.10)	PYRE_YEAST	P13298	9.1444	8.32597	10.5063	12.5052	7.15907	9.01347
850750	RPL22A YLR061W L2168	60S ribosomal protein L22-A (L1c) (Large ribosomal subunit protein eL22-A) (RP4) (YL31)	RL22A_YEAST	P05749	2.5559	6.49233	2.16777	4.31163	4.6979	2.60713
850509	RPL22B YFL034C-A YFL034BC	60S ribosomal protein L22-B (L1c) (Large ribosomal subunit protein eL22-B) (RP4) (YL31)	RL22B_YEAST	P56628	0.975033	1.71407	1.42393	1.16223	1.4922	0.951967
852191	RPL23A RPL17A RPL17AA YBL087C YBL0713	60S ribosomal protein L23-A (L17a) (Large ribosomal subunit protein uL14-A) (YL32)	RL23A_YEAST	P0CX41|P0CX42	6.01583	2.9166	2.46503	3.1183	5.70973	5.37067
851272	ADE1 YAR015W	Phosphoribosylaminoimidazole-succinocarboxamide synthase (EC 6.3.2.6) (SAICAR synthetase)	PUR7_YEAST	P27616	20.5204	9.72133	7.3251	10.6638	13.7066	21.4063
853456	PRE3 YJL001W J1407	Proteasome subunit beta type-1 (EC 3.4.25.1) (Macropain subunit PRE3) (Multicatalytic endopeptidase complex subunit PRE3) (Proteasome component PRE3) (Proteinase YSCE subunit PRE3)	PSB1_YEAST	P38624	0.975033	1.1216	1.7212	1.4008	1.3148	1.74697
852223	PTH2 YBL057C YBL0510 YBL0514	Peptidyl-tRNA hydrolase 2 (PTH 2) (EC 3.1.1.29)	PTH2_YEAST	P34222	0.975033	1.1216	2.0185	1.6394	0.7649	0.951967
853197	PXR1 GNO1 YGR280C	Protein PXR1 (G-patch nucleolar protein) (PinX1-related protein 1)	PXR1_YEAST	P53335	0.975033	1.1216	1.42393	1.16223	1.05997	0.765433
853311	URA2 YJL130C J0686	Protein URA2 [Includes: Glutamine-dependent carbamoyl-phosphate synthase (EC 6.3.5.5); Aspartate carbamoyltransferase (EC 2.1.3.2)]	PYR1_YEAST	P07259	58.4635	97.1372	70.3747	76.439	114.888	61.8581
850721	SMF3 YLR034C	Iron transporter SMF3	SMF3_YEAST	Q12078	0.975033	1.1216	1.42393	1.16223	0.8078	0.765433
856557	SPO12 YHR152W	Sporulation-specific protein 12	SPO12_YEAST	P17123	1.28793	1.1216	1.42393	1.16223	0.638833	0.765433
852950	SPR3 YGR059W	Sporulation-regulated protein 3	SPR3_YEAST	P41901	0.975033	1.42657	2.46503	1.4008	0.638833	0.765433
852353	TRM7 YBR061C YBR0527	tRNA (cytidine(32)/guanosine(34)-2'-O)-methyltransferase (EC 2.1.1.205) (2'-O-ribose RNA methyltransferase TRM7) (tRNA methylase 7)	TRM7_YEAST	P38238	1.13757	1.1216	1.42393	1.16223	0.638833	0.765433
853315	SPT10 CRE1 SUD1 YJL127C J0702	Protein SPT10	SPT10_YEAST	P35208	0.975033	1.1216	1.42393	1.5192	0.638833	0.765433
853011	SPT6 CRE2 SSN20 YGR116W G6169	Transcription elongation factor SPT6 (Chromatin elongation factor SPT6)	SPT6_YEAST	P23615	1.61303	3.22467	2.68773	6.19393	7.5971	3.33337
850320	SRO9 YCL037C YCL37C	RNA-binding protein SRO9 (Suppressor of RHO3 protein 9)	SRO9_YEAST	P25567	4.13727	2.0182	1.42393	1.16223	4.11	4.93223
853737	SRP21 YKL122C YKL527	Signal recognition particle subunit SRP21 (Signal recognition particle 21 kDa protein)	SRP21_YEAST	P32342	0.975033	1.1216	1.42393	1.16223	0.933867	0.765433
856203	SRP54 SRH1 YPR088C P9513.14	Signal recognition particle subunit SRP54 (Signal recognition particle 54 kDa protein homolog)	SRP54_YEAST	P20424	0.975033	1.42747	1.42393	1.16223	1.40213	0.951967
853776	SRX1 YKL086W	Sulfiredoxin (EC 1.8.98.2) (Sulphiredoxin)	SRX1_YEAST	P36077	0.975033	1.1216	1.42393	1.16223	0.638833	1.13043
855127	SRT1 YMR101C YM6543.08C	Dehydrodolichyl diphosphate synthase complex subunit SRT1 (EC 2.5.1.87) (Ditrans,polycis-polyprenyl diphosphate synthase ((2E,6E)-farnesyl diphosphate specific))	SRT1_YEAST	Q03175	0.975033	1.7316	1.42393	1.16223	0.638833	0.765433
850952	SSP120 YLR250W L9672.4	Protein SSP120	SS120_YEAST	P39931	13.2157	5.62747	6.35557	7.8939	3.95877	11.8008
856351	SBP1 SSB1 SSBR1 YHL034C	Single-stranded nucleic acid-binding protein	SSBP1_YEAST	P10080	8.42927	1.71317	1.42393	1.4008	1.94523	5.7319
851887	SSD1 CLA1 RLD1 SRK1 YDR293C D9819.4	Protein SSD1 (Protein SRK1)	SSD1_YEAST	P24276	3.7916	3.85313	3.0597	3.49963	4.58797	6.27237
856463	SSF1 YHR066W	Ribosome biogenesis protein SSF1	SSF1_YEAST	P38789	0.975033	1.1216	1.42393	1.16223	0.891	0.765433
851907	SSF2 YDR312W D9740.2	Ribosome biogenesis protein SSF2	SSF2_YEAST	Q12153	0.975033	1.1216	1.42393	1.16223	1.01707	0.765433
853735	SSH4 MLF4 YKL124W YKL529	Protein SSH4 (Multicopy suppressor of leflunomide protein 4) (Suppressor of SHR3 null mutation protein 4)	SSH4_YEAST	P32343	0.975033	1.42657	1.42393	1.16223	0.638833	0.765433
855765	SSK2 YNR031C N3276	MAP kinase kinase kinase SSK2 (EC 2.7.11.25) (Suppressor of sensor kinase 2)	SSK2_YEAST	P53599	1.13757	1.1216	1.42393	1.16223	0.638833	0.947933
852053	SSN2 MED13 NUT8 RYE3 SCA1 SRB9 UME2 YDR443C	Mediator of RNA polymerase II transcription subunit 13 (Mediator complex subunit 13) (Protein SCA1) (Suppressor of RNA polymerase B SSN2)	SSN2_YEAST	P38931	1.28793	1.42657	1.42393	1.16223	0.638833	1.1385
855221	SSO2 YMR183C YM8010.13C	Protein SSO2	SSO2_YEAST	P39926	3.7916	1.1216	4.34707	3.8342	0.854933	2.29103
856167	SMK1 YPR054W YP9499.10	Sporulation-specific mitogen-activated protein kinase SMK1 (MAP kinase SMK1) (EC 2.7.11.24)	SMK1_YEAST	P41808	1.5845	2.32593	2.4888	2.9039	0.7649	1.43893
853144	SMI1 KNR4 KTR4 YGR229C G8553	Cell wall assembly regulator SMI1 (Killer toxin-resistance protein 4)	SMI1_YEAST	P32566	2.2512	1.1216	1.42393	1.16223	1.5711	2.48517
855517	SPS18 SPX18 YNL204C N1354	Sporulation protein SPS18 (Sporulation-specific protein SPX18)	SPS18_YEAST	P32572	0.975033	1.1216	1.42393	1.5192	0.638833	0.765433
852134	SPS2 YDR522C D9719.26	Sporulation-specific protein 2	SPS2_YEAST	P08459	1.13757	1.1216	1.42393	1.16223	0.638833	1.13043
851743	TRM82 YDR165W YD8358.19	tRNA (guanine-N(7)-)-methyltransferase non-catalytic subunit TRM82 (Transfer RNA methyltransferase 82)	TRM82_YEAST	Q03774	1.30013	2.93593	2.31587	3.16517	2.16557	1.9417
850838	SPE4 YLR146C L9634.5	Spermine synthase (SPMSY) (EC 2.5.1.22) (Spermidine aminopropyltransferase)	SPSY_YEAST	Q12455	0.975033	1.42657	1.42393	1.4008	0.638833	1.5035
854994	TRM9 YML014W YM9571.04	tRNA (carboxymethyluridine(34)-5-O)-methyltransferase (EC 2.1.1.229) (tRNA (uracil-5-)-methyltransferase TRM9) (tRNA [Um34] methyltransferase) (tRNA methylase 9)	TRM9_YEAST	P49957	0.975033	1.1216	1.42393	1.16223	0.7649	1.1914
852665	SPT16 CDC68 SSF1 YGL207W	FACT complex subunit SPT16 (Cell division control protein 68) (Facilitates chromatin transcription complex subunit SPT16) (Suppressor of Ty protein 16)	SPT16_YEAST	P32558	2.5559	7.40703	3.82743	7.36367	7.2949	4.26647
852373	SPT7 YBR081C YBR0739	Transcriptional activator SPT7	SPT7_YEAST	P35177	0.975033	1.4082	1.42393	1.16223	0.638833	0.765433
855844	SSO1 YPL232W P1405	Protein SSO1	SSO1_YEAST	P32867	3.1737	1.1216	2.5398	1.73523	0.981	2.04747
856065	SSN3 ARE1 CDK8 GIG2 SRB10 UME5 YPL042C	Meiotic mRNA stability protein kinase SSN3 (EC 2.7.11.22) (EC 2.7.11.23) (Cyclin-dependent kinase 8) (Suppressor of RNA polymerase B SRB10)	SSN3_YEAST	P39073	0.975033	1.1216	1.42393	1.16223	0.8078	0.765433
855407	STB1 YNL309W N0384	Protein STB1 (SIN3-binding protein 1)	STB1_YEAST	P42845	1.27973	1.1216	3.25663	2.99983	0.8078	1.5035
854212	STD1 MSN3 SFS3 YOR047C	Protein STD1 (Glucose repression modulator MSN3) (Suppressor of Tbp deletion protein 1) (Suppressor of fluoride sensitivity 3)	STD1_YEAST	Q02794	0.975033	1.1216	1.42393	1.16223	0.638833	0.951967
854394	STE13 YCI1 YOR219C YOR50-9	Dipeptidyl aminopeptidase A (DPAP A) (EC 3.4.14.-) (YSCIV)	STE13_YEAST	P33894	1.5845	1.4082	1.42393	1.16223	0.7649	0.765433
854680	STH1 NPS1 YIL126W	Nuclear protein STH1/NPS1 (EC 3.6.4.12) (ATP-dependent helicase STH1) (Chromatin structure-remodeling complex protein STH1) (SNF2 homolog)	STH1_YEAST	P32597	0.975033	1.42747	1.42393	1.16223	1.52153	0.765433
850518	STE2 YFL026W	Pheromone alpha factor receptor	STE2_YEAST	D6VTK4	2.69427	1.42747	2.16777	1.97383	1.94523	1.99047
850325	STE50 YCL032W YCL32W	Protein STE50	STE50_YEAST	P25344	0.975033	1.1216	1.7212	1.16223	0.638833	0.765433
850843	STM1 MPT4 STO1 YLR150W L9634.1	Suppressor protein STM1 (3BP1) (GU4 nucleic-binding protein 2) (G4p2 protein) (POP2 multicopy suppressor protein 4) (Ribosomal subunits association factor) (AF) (TOM1 suppressor protein 1) (Triplex-binding protein 1)	STM1_YEAST	P39015	10.3511	1.1216	1.7958	1.16223	7.15383	8.4977
853681	SNU114 GIN10 YKL173W YKL637	Pre-mRNA-splicing factor SNU114 (114 kDa U5 small nuclear ribonucleoprotein component) (Growth inhibitory protein 10)	SN114_YEAST	P36048	0.975033	1.42747	1.42393	1.16223	0.7649	0.765433
854505	SNC2 YOR327C	Synaptobrevin homolog 2	SNC2_YEAST	P33328	3.0111	1.73243	4.00047	2.76123	1.5711	1.80797
855383	SNZ2 YNL333W N0290	Probable pyridoxal 5'-phosphate synthase subunit SNZ2 (PLP synthase subunit SNZ2) (EC 4.3.3.6) (PDX1 homolog 2) (Pdx1.2)	SNZ2_YEAST	P53824	0.975033	1.4082	1.42393	1.16223	0.7649	0.765433
851466	SRP14 YDL092W D2404	Signal recognition particle subunit SRP14 (Signal recognition particle 14 kDa protein homolog)	SRP14_YEAST	P38985	0.975033	1.1216	1.42393	1.16223	1.524	0.951967
856461	SSZ1 PDR13 YHR064C	Ribosome-associated complex subunit SSZ1 (DnaK-related protein SSZ1) (Heat shock protein 70 homolog SSZ1) (Pleiotropic drug resistance protein 13)	SSZ1_YEAST	P38788	21.4259	9.5665	4.19947	6.8201	35.7349	22.3451
851680	STE5 NUL3 YDR103W YD8557.12	Protein STE5	STE5_YEAST	P32917	0.975033	1.42657	1.42393	1.16223	0.638833	0.765433
850734	STU2 YLR045C L2108	Protein STU2 (Suppressor of tubulin 2)	STU2_YEAST	P46675	0.975033	1.1216	1.42393	1.16223	0.7649	0.765433
851475	SUB2 YDL084W	ATP-dependent RNA helicase SUB2 (EC 3.6.4.13) (Suppressor of BRR1 protein 2)	SUB2_YEAST	Q07478	11.8396	11.8841	7.10173	12.3821	15.8875	14.0125
854953	SUR7 YML052W YM9958.11	Protein SUR7	SUR7_YEAST	P54003	3.7834	1.42747	7.7937	7.76847	2.16557	1.19543
855659	SUN4 SCW3 YNL066W N2411 YNL2411W	Probable secreted beta-glucosidase SUN4 (EC 3.2.1.-) (Septation protein SUN4) (Soluble cell wall protein 3)	SUN4_YEAST	P53616	12.3531	26.7375	42.6354	26.1376	7.9374	9.52563
850879	SWI6 YLR182W L9470.8	Regulatory protein SWI6 (Cell-cycle box factor subunit SWI6) (MBF subunit P90) (Trans-acting activator of HO endonuclease gene)	SWI6_YEAST	P09959	1.30013	1.42747	1.42393	1.16223	0.7649	1.31697
852787	SPC105 YGL093W	Spindle pole body component SPC105 (105 kDa spindle pole component protein)	SP105_YEAST	P53148	0.975033	1.42657	1.42393	1.16223	0.638833	0.947933
851957	SPC110 NUF1 XCM1 YDR356W D9476.3	Spindle pole body component 110 (Extragenic suppressor of CMD1-1 mutant protein 1) (Nuclear filament-related protein 1) (Spindle pole body spacer protein SPC110)	SP110_YEAST	P32380	8.7384	6.54847	9.18367	7.00783	4.1321	5.7319
853358	TRL1 RLG1 YJL087C J0927	tRNA ligase (EC 6.5.1.3)	TRNL_YEAST	P09880	1.30013	2.61257	1.42393	2.3308	0.8078	0.951967
855075	STB2 YMR053C YM9796.06C	Protein STB2	STB2_YEAST	P46679	0.975033	1.73337	1.7212	1.16223	0.854933	1.2524
856583	STB5 YHR178W	Protein STB5	STB5_YEAST	P38699	1.30013	1.1216	1.42393	1.4008	0.7649	0.765433
850295	CHA1 YCL064C YCL64C	Catabolic L-serine/threonine dehydratase [Includes: L-serine dehydratase (EC 4.3.1.17) (L-serine deaminase); L-threonine dehydratase (EC 4.3.1.19) (L-threonine deaminase)]	STDH_YEAST	P25379	0.975033	1.1216	1.42393	1.4008	2.03273	0.765433
856484	STE12 YHR084W	Protein STE12	STE12_YEAST	P13574	0.975033	1.1216	1.42393	1.16223	0.8078	0.765433
854192	STI1 YOR027W OR26.17	Heat shock protein STI1	STI1_YEAST	P15705	24.0261	1.69483	1.7958	2.56943	13.3671	28.8484
852691	STR3 YGL184C G1601	Cystathionine beta-lyase (CBL) (EC 4.4.1.13) (Beta-cystathionase) (Cysteine lyase) (Cysteine-S-conjugate beta-lyase) (Sulfur transfer protein 3)	STR3_YEAST	P53101	1.13757	1.42747	1.42393	1.16223	0.638833	1.13447
851014	STT4 YLR305C L2142.4	Phosphatidylinositol 4-kinase STT4 (PI4-kinase) (PtdIns-4-kinase) (EC 2.7.1.67)	STT4_YEAST	P37297	2.23073	1.1216	2.46503	1.49667	0.891	0.765433
851655	STN1 YDR082W D4456 YD8554.15	Protein STN1	STN1_YEAST	P38960	0.975033	1.1216	1.42393	1.16223	0.638833	0.947933
853252	SWE1 YJL187C J0406	Mitosis inhibitor protein kinase SWE1 (EC 2.7.11.1) (Wee1 homolog)	SWE1_YEAST	P32944	0.975033	1.73243	1.42393	1.87627	0.7649	0.765433
851724	SWI5 YDR146C YD8358.03C	Transcriptional factor SWI5	SWI5_YEAST	P08153	1.28793	1.1216	1.42393	1.16223	0.976767	0.765433
851704	SWF1 PSL10 YDR126W YD9302.01 YD9727.21	Palmitoyltransferase SWF1 (EC 2.3.1.225) (Spore wall formation protein 1)	SWF1_YEAST	Q04629	1.27973	1.1216	1.42393	1.16223	0.638833	0.765433
852004	SXM1 KAP108 YDR395W	Importin beta SMX1 (Suppressor of mRNA export mutant protein 1) (karyopherin-108)	SXM1_YEAST	Q04175	3.503	3.24103	3.0597	1.99637	3.05367	6.5887
850712	SNF7 DID1 VPS32 YLR025W	Vacuolar-sorting protein SNF7 (DOA4-independent degradation protein 1) (Sucrose nonfermenting protein 7) (Vacuolar protein-sorting-associated protein 32)	SNF7_YEAST	P39929	0.975033	1.1216	1.42393	1.49667	0.8078	1.1385
850304	SPB1 YCL054W YCL431 YCL54W	27S pre-rRNA (guanosine(2922)-2'-O)-methyltransferase (EC 2.1.1.167) (2'-O-ribose RNA methyltransferase SPB1) (AdoMet-dependent rRNA methyltransferase SPB1) (S-adenosyl-L-methionine-dependent methyltransferase) (Suppressor of PAB1 protein 1)	SPB1_YEAST	P25582	0.975033	1.1216	1.42393	1.16223	0.891	0.765433
856738	SPC25 YER018C	Kinetochore protein SPC25	SPC25_YEAST	P40014	0.975033	1.42747	1.42393	1.16223	0.638833	0.765433
856577	SPC97 YHR172W	Spindle pole body component SPC97	SPC97_YEAST	P38863	0.975033	1.1216	1.42393	1.4008	0.638833	0.765433
855979	SPC29 LPH3 NIP29 YPL124W LPH3W	Spindle pole component 29	SPC29_YEAST	P33419	0.975033	1.1216	1.42393	1.16223	0.7649	1.0089
851564	NTH1 NTH YDR001C YD8119.07C	Neutral trehalase (EC 3.2.1.28) (Alpha,alpha-trehalase) (Alpha,alpha-trehalose glucohydrolase)	TREA_YEAST	P32356	2.3933	5.9544	4.49693	5.59933	7.57627	3.89317
850309	SPS22 YCL048W YCL48W	Sporulation-specific protein 22	SPS22_YEAST	P25380	2.87287	1.1216	1.42393	1.16223	0.638833	1.56447
854999	SPT5 YML010W YM9571.08	Transcription elongation factor SPT5 (Chromatin elongation factor SPT5)	SPT5_YEAST	P27692	2.5559	5.34503	2.0185	3.3569	6.3229	2.2337
854829	SQT1 YIR012W YIB12W	Ribosome assembly protein SQT1	SQT1_YEAST	P35184	1.28793	2.32407	2.68773	3.49963	1.4493	0.765433
855833	SRP68 YPL243W	Signal recognition particle subunit SRP68 (Signal recognition particle 68 kDa protein homolog)	SRP68_YEAST	P38687	0.975033	1.73243	1.42393	1.16223	1.40213	0.947933
850485	SNZ3 YFL059W	Probable pyridoxal 5'-phosphate synthase subunit SNZ3 (PLP synthase subunit SNZ3) (EC 4.3.3.6) (PDX1 homolog 3) (Pdx1.3)	SNZ3_YEAST	P43545	0.975033	1.1216	1.42393	1.16223	0.7649	0.765433
853568	SOD1 YJR104C J1968	Superoxide dismutase [Cu-Zn] (EC 1.15.1.1)	SODC_YEAST	P00445	36.9421	13.6264	17.7481	15.3469	8.66157	27.2033
853467	SPC1 YJR010C-A YJR010BW	Signal peptidase complex subunit SPC1 (Microsomal signal peptidase subunit 1)	SPC1_YEAST	P46965	0.975033	1.1216	1.89423	1.16223	0.638833	0.765433
855144	SPC24 YMR117C YM9718.16C	Kinetochore protein SPC24	SPC24_YEAST	Q04477	0.975033	1.4082	2.16777	1.16223	0.638833	0.765433
850755	SPC3 YLR066W L2186	Signal peptidase complex subunit SPC3 (Microsomal signal peptidase subunit 3)	SPC3_YEAST	Q12133	0.975033	1.71407	1.42393	1.16223	0.7649	0.765433
853924	TRK2 RPD2 YKR050W	Low-affinity potassium transport protein	TRK2_YEAST	P28584	0.975033	1.1216	1.42393	1.16223	0.8078	0.765433
854060	TRM10 YOL093W O0926	tRNA (guanine(9)-N1)-methyltransferase (EC 2.1.1.221) (tRNA methyltransferase 10) (tRNA(m1G9)-methyltransferase) (tRNA(m1G9)MTase)	TRM10_YEAST	Q12400	1.13757	1.1216	1.42393	1.16223	0.638833	0.765433
851698	TRM1 YDR120C YD9727.15C	tRNA (guanine(26)-N(2))-dimethyltransferase, mitochondrial (EC 2.1.1.216) (tRNA 2,2-dimethylguanosine-26 methyltransferase) (tRNA(guanine-26,N(2)-N(2)) methyltransferase) (tRNA(m(2,2)G26)dimethyltransferase)	TRM1_YEAST	P15565	0.975033	1.1216	1.42393	1.16223	1.05997	0.765433
855031	SPO20 YMR017W YM9711.05	Sporulation-specific protein 20	SPO20_YEAST	Q04359	0.975033	1.1216	1.7212	1.4008	0.638833	0.765433
850655	SPO75 YLL005C L1361	Sporulation-specific protein 75	SPO75_YEAST	Q07798	0.975033	1.1216	1.42393	1.87627	0.638833	0.765433
856077	TRM44 YPL030W	tRNA (uracil-O(2)-)-methyltransferase (EC 2.1.1.211) (tRNA(Ser) (uridine(44)-2'-O)-methyltransferase) (tRNA Um(44) 2'-O-methyltransferase)	TRM44_YEAST	Q02648	2.3812	1.69483	2.46503	1.99637	1.0239	1.3739
850549	SPB4 YFL002C	ATP-dependent rRNA helicase SPB4 (EC 3.6.4.13) (Suppressor of PAB1 protein 4)	SPB4_YEAST	P25808	0.975033	2.0367	1.42393	1.5192	0.638833	0.765433
853996	TRM11 YOL124C	tRNA (guanine(10)-N2)-methyltransferase (EC 2.1.1.214) (tRNA [Gm10] methyltransferase) (tRNA guanosine-2'-O-methyltransferase TRM11) (tRNA methylase 11)	TRM11_YEAST	Q12463	1.30013	1.73337	1.7212	1.5192	0.891	1.13447
851446	TRM3 YDL112W	tRNA (guanosine(18)-2'-O)-methyltransferase (EC 2.1.1.34) (tRNA [Gm18] ribose methylase) (tRNA methyltransferase 3)	TRM3_YEAST	Q07527	0.975033	2.3066	1.42393	1.75777	1.69303	1.50757
854362	SPR1 SSG1 YOR190W	Sporulation-specific glucan 1,3-beta-glucosidase (EC 3.2.1.58) (Exo-1,3-beta-glucanase)	SPR1_YEAST	P32603	3.0111	5.57287	7.6204	4.43003	2.01467	3.39433
856851	SPR6 YER115C	Sporulation-specific protein (SPR6)	SPR6_YEAST	Q01684	0.975033	1.1216	1.42393	1.16223	0.7649	0.765433
852075	SPP41 YDR464W	Protein SPP41	SPP41_YEAST	P38904	1.59263	1.42657	1.7212	1.16223	0.638833	0.765433
856467	TRM5 YHR070W	tRNA (guanine(37)-N1)-methyltransferase (EC 2.1.1.228) (M1G-methyltransferase) (tRNA [GM37] methyltransferase) (tRNA methyltransferase 5)	TRM5_YEAST	P38793	1.28793	1.1216	1.42393	1.16223	0.981	0.765433
853317	GCD14 TRM61 YJL125C J0710	tRNA (adenine(58)-N(1))-methyltransferase catalytic subunit TRM61 (EC 2.1.1.220) (General control non-derepressible protein 14) (Protein GCD14) (tRNA(m1A58)-methyltransferase subunit TRM61) (tRNA(m1A58)MTase subunit TRM61)	TRM61_YEAST	P46959	0.975033	1.73243	1.42393	1.16223	0.638833	0.765433
855518	SPS19 SPX19 YNL202W N1362	Peroxisomal 2,4-dienoyl-CoA reductase SPS19 (EC 1.3.1.34) (Sporulation-specific protein SPX19)	SPS19_YEAST	P32573	1.13757	1.1216	1.42393	1.16223	0.638833	0.765433
855663	GCD10 TIF33 TRM6 YNL062C N2422	tRNA (adenine(58)-N(1))-methyltransferase non-catalytic subunit TRM6 (General control non-derepressible protein 10) (Protein GCD10) (tRNA(m1A58)-methyltransferase subunit TRM6) (tRNA(m1A58)MTase subunit TRM6)	TRM6_YEAST	P41814	0.975033	2.01903	2.16777	2.47197	1.01707	1.80393
853848	SPT23 YKL020C	Protein SPT23	SPT23_YEAST	P35210	0.975033	1.1216	1.42393	1.16223	0.638833	1.32507
850419	RSC6 YCR052W YCR52W	Chromatin structure-remodeling complex protein RSC6 (Remodel the structure of chromatin complex subunit 6)	RSC6_YEAST	P25632	0.975033	1.1216	1.7212	1.16223	0.638833	0.765433
852105	RSM28 YDR494W	37S ribosomal protein RSM28, mitochondrial (Mitochondrial small ribosomal subunit protein mS46)	RSM28_YEAST	Q03430	0.975033	1.1216	1.42393	1.5192	0.638833	0.765433
856751	SMB1 YER029C	Small nuclear ribonucleoprotein-associated protein B (snRNP-B) (Sm protein B) (Sm-B) (SmB)	RSMB_YEAST	P40018	0.975033	1.1216	1.42393	1.16223	0.891	0.765433
855678	SFB2 ISS1 YNL049C N2505 YNL2505C	SED5-binding protein 2 (SEC24-related protein 2)	SFB2_YEAST	P53953	0.975033	2.62917	1.42393	1.75777	1.22893	0.765433
856498	SFB3 LST1 YHR098C	SED5-binding protein 3 (Lethal with SEC13 protein 1) (SEC24-related protein 3)	SFB3_YEAST	P38810	1.30013	2.95443	1.7958	2.3308	1.79847	0.765433
853900	SET3 YKR029C	SET domain-containing protein 3	SET3_YEAST	P36124	1.30013	1.1216	1.42393	1.16223	0.638833	0.765433
853863	SFT1 YKL006C-A YKL006BC	Protein transport protein SFT1 (P14)	SFT1_YEAST	P43682	0.975033	1.1216	1.42393	1.16223	1.32323	0.951967
855273	TRI1 YMR233W YM9959.15	Protein TRI1	TRI1_YEAST	Q05024	0.975033	1.1216	1.42393	1.16223	0.7649	1.13043
856182	SPE3 YPR069C YP9499.24C	Spermidine synthase (SPDSY) (EC 2.5.1.16) (Putrescine aminopropyltransferase)	SPEE_YEAST	Q12074	24.5883	5.3052	6.4304	4.45463	4.41887	15.9896
854263	RPS7A RPS30 YOR096W YOR3177W	40S ribosomal protein S7-A (RP30) (RP40) (Small ribosomal subunit protein eS7-A)	RS7A_YEAST	P26786	9.8004	7.69493	7.47123	6.8424	9.52537	9.89127
854715	RSM25 YIL093C	37S ribosomal protein S25, mitochondrial (Mitochondrial small ribosomal subunit protein mS23)	RT25_YEAST	P40496	1.28793	1.1216	1.42393	1.16223	0.854933	0.951967
852748	RSM23 YGL129C G2856	37S ribosomal protein S23, mitochondrial (DAP-3) (Mitochondrial small ribosomal subunit protein mS29)	RT23_YEAST	Q01163	0.975033	1.42747	1.42393	1.16223	0.638833	1.38197
851536	RTK1 YDL025C D2810	Probable serine/threonine-protein kinase RTK1 (EC 2.7.11.1) (Ribosome biogenesis and tRNA synthetase-associated kinase 1)	RTK1_YEAST	Q12100	1.27973	1.1216	1.42393	1.16223	0.638833	0.765433
855477	SUI1 RFR1 YNL244C N0905	Eukaryotic translation initiation factor eIF-1 (Protein translation factor SUI1)	SUI1_YEAST	P32911	5.85313	3.52767	3.75293	4.66877	3.54877	6.51973
854513	ALA1 CDC64 YOR335C	Alanine--tRNA ligase, mitochondrial (EC 6.1.1.7) (Alanyl-tRNA synthetase) (AlaRS)	SYA_YEAST	P40825	23.8752	10.3704	4.74463	7.69997	33.4614	32.2017
850732	TRX1 TRX2 YLR043C	Thioredoxin-1 (Thioredoxin I) (TR-I) (Thioredoxin-2)	TRX1_YEAST	P22217	1.7674	1.1216	1.42393	1.5192	1.58227	2.24577
855943	CDC60 YPL160W P2564	Leucine--tRNA ligase, cytoplasmic (EC 6.1.1.4) (Leucyl-tRNA synthetase) (LeuRS)	SYLC_YEAST	P26637	46.743	35.1825	27.7746	35.4853	44.8715	45.0981
851497	SYO1 YDL063C	Synchronized import protein 1 (Symportin 1)	SYO1_YEAST	Q07395	0.975033	1.1216	1.42393	1.49667	0.638833	0.765433
850396	SYP1 YCR030C YCR30C/YCR29C	Suppressor of yeast profilin deletion	SYP1_YEAST	P25623	1.13757	2.34337	1.7212	3.3569	1.82763	1.56447
851499	TSR1 YDL060W	Ribosome biogenesis protein TSR1 (20S rRNA accumulation protein 1)	TSR1_YEAST	Q07381	0.975033	1.1216	1.42393	1.16223	1.23317	0.951967
853851	SWD2 CPS35 SAF37 YKL018W	COMPASS component SWD2 (Complex proteins associated with SET1 protein SWD2) (Set1C component SWD2)	SWD2_YEAST	P36104	1.13757	1.1216	1.42393	1.16223	0.638833	0.765433
854337	SWT1 YOR166C O3595	Transcriptional protein SWT1 (Synthetically lethal with TREX protein 1)	SWT1_YEAST	Q12104	1.27973	1.1216	1.42393	1.16223	0.638833	0.765433
855999	SYH1 YPL105C	SMY2 homolog 2	SYH1_YEAST	Q02875	0.975033	1.73337	1.42393	1.16223	1.26927	0.765433
856828	TSC11 AVO3 YER093C	Target of rapamycin complex 2 subunit TSC11 (TORC2 subunit TSC11) (Adheres voraciously to TOR2 protein 3) (Temperature-sensitive CSG2 suppressor protein 11)	TSC11_YEAST	P40061	1.13757	1.1216	1.7958	1.4008	0.891	0.947933
852606	GUS1 YGL245W G0583 HRB724	Glutamate--tRNA ligase, cytoplasmic (EC 6.1.1.17) (Glutamyl-tRNA synthetase) ((c)ERS) (GluRS) (P85)	SYEC_YEAST	P46655	29.1415	40.3585	21.9015	34.9932	65.9931	30.878
853181	MES1 YGR264C	Methionine--tRNA ligase, cytoplasmic (EC 6.1.1.10) (Methionyl-tRNA synthetase) (MetRS)	SYMC_YEAST	P00958	7.8995	5.59203	4.66993	4.93017	17.3689	10.0942
856412	DED81 YHR019C	Asparagine--tRNA ligase, cytoplasmic (EC 6.1.1.22) (Asparaginyl-tRNA synthetase) (AsnRS)	SYNC_YEAST	P38707	18.7541	19.5233	14.6205	17.3794	32.3788	17.8852
854872	TSL1 YML100W	Trehalose synthase complex regulatory subunit TSL1 (Alpha,alpha-trehalose-phosphate synthase [UDP-forming] 123 kDa subunit)	TSL1_YEAST	P38427	7.30173	5.07687	4.5716	6.5986	15.3283	11.1793
854136	TSR4 YOL022C	20S rRNA accumulation protein 4	TSR4_YEAST	P25040	0.975033	1.1216	1.42393	1.16223	0.638833	0.951967
855534	SWT21 YNL187W N1615	Protein SWT21 (Synthetic With TGS1 protein 21)	SWT21_YEAST	P53873	1.13757	1.1216	1.42393	1.16223	0.638833	0.765433
852418	GRS1 YBR121C YBR0917	Glycine--tRNA ligase 1, mitochondrial (EC 6.1.1.14) (Diadenosine tetraphosphate synthetase) (AP-4-A synthetase) (Glycyl-tRNA synthetase 1) (GlyRS 1) (GlyRS1)	SYG_YEAST	P38088	21.32	14.6554	5.36347	7.08123	32.1749	20.6418
852971	TWF1 YGR080W	Twinfilin-1 (Twinfilin-A)	TWF1_YEAST	P53250	2.23073	1.1216	1.42393	1.16223	0.638833	1.8726
852885	SWC4 EAF2 GOD1 YGR002C	SWR1-complex protein 4 (ESA1-associated factor 2)	SWC4_YEAST	P53201	0.975033	1.1216	1.42393	1.5192	0.638833	0.765433
851918	SWA2 AUX1 BUD24 YDR320C D9798.10	Auxilin-like clathrin uncoating factor SWA2 (Bud site selection protein 24) (DnaJ-related protein SWA2) (J protein SWA2) (Synthetic lethal with ARF1 protein 2)	SWA2_YEAST	Q06677	2.0803	1.1216	1.42393	1.16223	0.638833	0.765433
852714	SUT1 YGL162W G1828	Sterol uptake protein 1	SUT1_YEAST	P53032	0.975033	1.1216	1.7212	1.87627	0.638833	0.765433
852858	TRP5 YGL026C	Tryptophan synthase (EC 4.2.1.20)	TRP_YEAST	P00931	18.4813	11.7493	9.95237	13.6763	21.019	24.6453
851955	TRR1 YDR353W D9476.5	Thioredoxin reductase 1 (EC 1.8.1.9)	TRXB1_YEAST	P29509	7.11	14.7587	22.3972	15.3233	5.67377	4.38033
851607	KRS1 GCD5 YDR037W YD9673.09	Lysine--tRNA ligase, cytoplasmic (EC 6.1.1.6) (Lysyl-tRNA synthetase) (LysRS)	SYKC_YEAST	P15180	18.8805	17.9115	6.8277	7.00613	37.8074	20.7427
854980	TSA1 TPX1 TSA ZRG14 YML028W	Peroxiredoxin TSA1 (Prx) (EC 1.11.1.15) (Cytoplasmic thiol peroxidase 1) (cTPx 1) (Protector protein) (PRP) (Thiol-specific antioxidant protein 1) (Thioredoxin peroxidase type Ia) (TPx type Ia) (Thioredoxin-dependent peroxide reductase)	TSA1_YEAST	P34760	23.8296	9.81817	9.059	9.89313	13.6844	23.7837
852064	TSA2 YDR453C D9461.38	Peroxiredoxin TSA2 (Prx) (EC 1.11.1.15) (Cytoplasmic thiol peroxidase 2) (cTPx 2) (Thiol-specific antioxidant protein 2) (Thioredoxin peroxidase type Ib) (TPx type Ib)	TSA2_YEAST	Q04120	1.6253	2.01997	2.09307	1.75777	1.8662	2.24213
851947	SVF1 SGI1 YDR346C	Survival factor 1	SVF1_YEAST	Q05515	5.05643	3.56563	3.45547	2.3308	4.08347	5.7483
853669	TRP3 YKL211C	Multifunctional tryptophan biosynthesis protein [Includes: Anthranilate synthase component 2 (AS) (EC 4.1.3.27) (Anthranilate synthase, glutamine amidotransferase component); Indole-3-glycerol phosphate synthase (EC 4.1.1.48) (PRAI)]	TRPG_YEAST	P00937	2.40163	2.62997	1.42393	1.16223	4.12097	3.39833
856078	SUV3 YPL029W LPB2W	ATP-dependent RNA helicase SUV3, mitochondrial (EC 3.6.4.13)	SUV3_YEAST	P32580	0.975033	1.1216	1.42393	1.16223	0.638833	0.951967
851587	SES1 SERS YDR023W YD9813.01	Serine--tRNA ligase, cytoplasmic (EC 6.1.1.11) (Seryl-tRNA synthetase) (SerRS) (Seryl-tRNA(Ser/Sec) synthetase)	SYSC_YEAST	P07284	23.5069	4.40553	6.3307	7.24673	23.047	21.9198
852986	VAS1 YGR094W	Valine--tRNA ligase, mitochondrial (EC 6.1.1.9) (Valyl-tRNA synthetase) (ValRS)	SYV_YEAST	P07806	28.8356	16.9934	11.8893	17.2879	37.1398	29.6764
851154	TSR2 YLR435W	Pre-rRNA-processing protein TSR2 (20S rRNA accumulation protein 2)	TSR2_YEAST	Q06672	0.975033	1.1216	1.42393	1.16223	0.8078	0.765433
854339	GLN4 YOR168W O3601	Glutamine--tRNA ligase (EC 6.1.1.18) (Glutaminyl-tRNA synthetase) (GlnRS)	SYQ_YEAST	P13188	22.3723	20.3247	16.6548	20.9244	46.2106	17.0425
851942	YDR341C D9651.10	Arginine--tRNA ligase, cytoplasmic (EC 6.1.1.19) (Arginyl-tRNA synthetase) (ArgRS)	SYRC_YEAST	Q05506	28.5175	39.2977	34.7411	39.7337	36.0736	30.9871
856491	MSR1 YHR091C	Arginine--tRNA ligase, mitochondrial (EC 6.1.1.19) (Arginyl-tRNA synthetase) (ArgRS)	SYRM_YEAST	P38714	2.0803	2.9166	2.09307	2.64287	2.34143	1.9295
854732	THS1 YIL078W	Threonine--tRNA ligase, cytoplasmic (EC 6.1.1.3) (Threonyl-tRNA synthetase) (ThrRS)	SYTC_YEAST	P04801	19.9094	30.0922	9.95603	20.0638	47.6072	19.7614
856210	SYT1 YPR095C P9513.17	Arf guanine nucleotide exchange factor SYT1 (Arf-GEF SYT1) (Suppressor of YPT3 protein 1)	SYT1_YEAST	Q06836	0.975033	1.1216	1.42393	1.16223	0.638833	0.951967
856587	SVP26 YHR181W	Protein SVP26 (Sed5 compartment vesicle protein of 26 kDa)	SVP26_YEAST	P38869	0.975033	1.9998	2.09307	2.44927	0.981	1.0089
853264	SWI3 TYE2 YJL176C J0495	SWI/SNF complex subunit SWI3 (Transcription factor TYE2) (Transcription regulatory protein SWI3)	SWI3_YEAST	P32591	0.975033	1.1216	1.42393	1.16223	0.638833	0.947933
856145	HTS1 YPR033C YP9367.13C	Histidine--tRNA ligase, mitochondrial (EC 6.1.1.21) (Histidyl-tRNA synthetase) (HisRS)	SYH_YEAST	P07263	10.8914	9.53117	6.0093	7.3201	20.1562	12.0415
852202	ILS1 YBL076C YBL0734	Isoleucine--tRNA ligase, cytoplasmic (EC 6.1.1.5) (Isoleucyl-tRNA synthetase) (IleRS)	SYIC_YEAST	P09436	43.7717	33.6935	33.9807	41.8435	60.4941	45.1358
853123	TRX2 TRX1 YGR209C G7746	Thioredoxin-2 (Thioredoxin II) (TR-II) (Thioredoxin-1)	TRX2_YEAST	P22803	4.70637	1.42747	2.09307	1.99637	2.54647	3.9501
856506	TRR2 YHR106W	Thioredoxin reductase 2, mitochondrial (EC 1.8.1.9)	TRXB2_YEAST	P38816	1.6253	2.2874	3.8017	2.8064	1.14997	0.765433
852832	TYW3 YGL050W	tRNA wybutosine-synthesizing protein 3 (tRNA-yW-synthesizing protein 3) (EC 2.1.1.282) (tRNA(Phe) 7-((3-amino-3-carboxypropyl)-4-demethylwyosine(37)-N(4))-methyltransferase)	TYW3_YEAST	P53177	1.45047	1.1216	1.42393	1.16223	0.638833	0.951967
851168	VMA6 YLR447C L9324.8	V-type proton ATPase subunit d (V-ATPase subunit d) (V-ATPase 39 kDa subunit) (V-ATPase subunit M39) (Vacuolar proton pump subunit d)	VA0D_YEAST	P32366	4.4421	7.96187	5.80903	6.88943	4.88483	2.5502
855673	VAC7 YNL054W N2467 YNL2467W	Vacuolar segregation protein 7	VAC7_YEAST	P53950	0.975033	2.01997	1.42393	1.16223	0.638833	0.765433
850367	RVS161 END6 SPE161 YCR009C YCR9C	Reduced viability upon starvation protein 161	RV161_YEAST	P25343	2.2429	4.4614	3.7031	5.0487	7.5265	3.71873
851997	SAC7 YDR389W	GTPase-activating protein SAC7	SAC7_YEAST	P17121	0.975033	1.1216	1.42393	1.16223	0.638833	0.951967
853248	RPS14B CRY2 YJL191W J0354	40S ribosomal protein S14-B (RP59B) (Small ribosomal subunit protein uS11-B)	RS14B_YEAST	P39516	13.5834	19.1376	14.3729	15.3449	18.9361	12.5134
851661	SLU7 SLT17 YDR088C D4483	Pre-mRNA-splicing factor SLU7 (Synthetic lethal with U2 snRNA protein 17) (Synthetic lethal with U5 snRNA protein 7)	SLU7_YEAST	Q02775	0.975033	1.7316	1.42393	1.5192	0.638833	0.765433
850540	SMC1 CHL10 YFL008W	Structural maintenance of chromosomes protein 1 (DA-box protein SMC1)	SMC1_YEAST	P32908	0.975033	1.1216	1.42393	1.5192	2.11423	0.765433
854123	SMC5 YOL034W	Structural maintenance of chromosomes protein 5	SMC5_YEAST	Q08204	0.975033	2.0367	1.42393	1.4008	0.638833	0.765433
855414	RPS19B RP55B RPS16AB YNL302C N0422	40S ribosomal protein S19-B (RP55B) (S16a) (Small ribosomal subunit protein eS19-B) (YS16B)	RS19B_YEAST	P07281	5.05613	3.2033	3.7272	4.21397	5.22063	4.68503
854028	RPS19A RP55A RPS16AA YOL121C	40S ribosomal protein S19-A (RP55A) (S16a) (Small ribosomal subunit protein eS19-A) (YP45) (YS16A)	RS19A_YEAST	P07280	5.05613	3.2033	3.7272	4.21397	5.22063	4.68503
856687	SNU13 YEL026W	13 kDa ribonucleoprotein-associated protein (Small nuclear ribonucleoprotein-associated protein 1)	SNU13_YEAST	P39990	2.2225	2.9166	2.09307	1.99637	2.76693	2.42463
851045	RPS25B RPS31 RPS31B YLR333C L8300.10	40S ribosomal protein S25-B (RP45) (S31) (Small ribosomal subunit protein eS25-B) (YS23)	RS25B_YEAST	P0C0T4	3.0111	10.3148	8.78763	7.7959	9.4075	3.528
851498	RPS29B RPS36B YS29B YDL061C	40S ribosomal protein S29-B (S36) (Small ribosomal subunit protein uS14-B) (YS29)	RS29B_YEAST	P41058	2.0803	7.6932	4.34803	6.29133	2.89307	1.19543
855628	RPS7B YNL096C N2212	40S ribosomal protein S7-B (Small ribosomal subunit protein eS7-B)	RS7B_YEAST	P48164	8.0704	4.10033	3.45547	3.47713	6.19493	6.64573
851611	RSM10 YDR041W YD6888.03	37S ribosomal protein S10, mitochondrial (Mitochondrial small ribosomal subunit protein uS10m)	RT10_YEAST	Q03201	0.975033	1.1216	1.42393	1.4008	0.638833	0.765433
853982	RTC1 SEA2 YOL138C	Restriction of telomere capping protein 1 (SEH-associated protein 2)	RTC1_YEAST	Q08281	0.975033	1.1216	1.7212	1.16223	0.638833	0.765433
854056	WRS1 YOL097C HRE432	Tryptophan--tRNA ligase, cytoplasmic (EC 6.1.1.2) (Tryptophanyl-tRNA synthetase) (TrpRS)	SYWC_YEAST	Q12109	2.75137	7.17487	3.0836	3.7595	20.7513	7.06063
855854	SAM3 YPL274W	S-adenosylmethionine permease SAM3 (S-adenosylmethionine metabolism protein 3)	SAM3_YEAST	Q08986	0.975033	1.1216	1.42393	1.6394	0.7649	0.765433
[truncated: 1,136 more rows]
