# Supplementary material for: Extracellular vesicles secreted by Saccharomyces cerevisiae are involved in cell wall remodelling
Source: Commun Biol. 2019 Aug 9;2:305. doi: 10.1038/s42003-019-0538-8 (PMC6688994; doi:10.1038/s42003-019-0538-8)
Supplement: Supplementary file 5 — Supplementary Data 2 [file 42003_2019_538_MOESM5_ESM.xls]

## Sheet: CHS3_FSK1_YeastExo_DMSO_YeastEx
Supplementary Table 2
List of proteins identified in yeast EVs
				100K_WT	100K_CHS3	100K_FKS1	15K_H2O2	15K_WT	15K_YPD	100K_H2O2	100K_YPD	100K_YCA1
Entrez_ID	Symbol	Description	Synonyms	NSpC	NSpC	NSpC	NSpC	NSpC	NSpC	NSpC	NSpC	NSpC
855428	CAF40	-	CCR4-NOT core subunit CAF40	0.387528	0.31538	0.316354	0.357708	0.350427	1.14241	0.299669	1.30579	0.586118
855429	SEC21	-	coatomer subunit gamma	3.17861	7.13244	3.10113	8.95037	2.31327	2.05653	9.178	1.30579	4.3389
855422	RIM21	PAL2	Rim21p	0.387528	0.567698	0.822561	1.21631	0.350427	2.05653	0.539416	4.44108	1.05506
855423	MSB3	GYP3	Rab GTPase-activating protein MSB3	0.387528	0.31538	0.316354	0.357708	0.350427	2.97082	0.299669	3.39576	1.05506
855420	MON2	YSL2	Mon2p	2.24808	1.07237	2.34149	2.36134	0.911162	1.14241	1.01895	1.30579	1.52405
855421	MRX6	-	Mrx6p	0.387528	0.31538	0.316354	0.357708	0.350427	2.05653	0.299669	1.30579	0.586118
855426	RFC3	-	replication factor C subunit 3	0.387528	2.33428	1.32882	1.21631	1.47196	6.62963	1.97814	4.44108	1.52405
855427	PCL1	HCS26	Pcl1p	0.387528	0.31538	0.316354	0.357708	0.350427	1.14241	0.539416	1.30579	0.586118
855424	PUS4	-	pseudouridine synthase PUS4	0.387528	1.32473	0.569451	0.930093	1.47196	2.05653	1.01895	1.30579	0.586118
855425	MID1	-	Mid1p	1.31772	1.07237	1.58197	0.643892	0.350427	2.97082	0.299669	2.35067	1.05506
853114	ELP2	KTI3|TOT2	Elongator subunit ELP2	2.24808	1.82948	1.07568	1.21631	8.48724	2.97082	1.25873	2.35067	1.05506
853115	YGR201C	-	hypothetical protein	1.00763	0.31538	0.822561	0.357708	0.630787	1.14241	1.01895	1.30579	1.52405
853116	PCT1	BSR2|CCT1	choline-phosphate cytidylyltransferase	1.00763	0.31538	0.822561	1.50254	0.350427	1.14241	0.539416	1.30579	0.586118
853441	VTC4	PHM3|YJL012C-A	Vtc4p	0.387528	2.5867	2.0883	3.22029	0.911162	1.14241	3.89709	4.44108	0.586118
853110	FYV8	-	Fyv8p	1.93794	1.5771	2.8479	0.357708	1.19155	3.88527	0.299669	1.30579	1.52405
853447	CCT8	-	chaperonin-containing T-complex subunit CCT8	1.62782	6.12192	2.59469	10.3839	1.19155	2.97082	7.25702	3.39576	2.93128
853112	YPP1	-	Ypp1p	0.387528	0.31538	1.58197	0.643892	0.911162	1.14241	0.299669	1.30579	0.586118
853113	PMT6	-	dolichyl-phosphate-mannose-protein mannosyltransferase PMT6	1.00763	0.820029	0.316354	0.357708	0.630787	1.14241	0.299669	3.39576	1.52405
853118	ADE3	-	trifunctional formate-tetrahydrofolate ligase/methenyltetrahydrofolate cyclohydrolase/methylenetetrahydrofolate dehydrogenase ADE3	1.93794	20.7945	1.58197	7.23066	9.04889	3.88527	8.21742	1.30579	8.56415
853119	TDA10	-	putative ATP-dependent kinase	2.24808	1.32473	0.569451	0.643892	0.911162	1.14241	1.01895	1.30579	1.05506
855076	STV1	-	H(+)-transporting V0 sector ATPase subunit a	1.62782	1.07237	2.59469	0.643892	0.350427	1.14241	1.49852	3.39576	0.586118
854465	SNF2	GAM1|HAF1|SWI2|TYE3	SWI/SNF catalytic subunit SNF2	1.00763	2.08187	0.316354	0.643892	2.31327	1.14241	3.89709	6.53236	1.99308
854467	YOR292C	-	hypothetical protein	0.387528	0.567698	0.316354	0.357708	0.350427	1.14241	0.299669	1.30579	0.586118
854466	YPK9	-	putative acid anhydride hydrolase	3.48883	1.32473	2.34149	0.643892	1.19155	6.62963	0.299669	6.53236	2.46216
854461	RRP36	-	rRNA-processing protein RRP36	0.697572	0.31538	0.822561	0.643892	0.350427	1.14241	0.539416	2.35067	1.05506
854460	RDL2	AIM42	thiosulfate sulfurtransferase RDL2	0.387528	0.31538	0.316354	0.930093	0.911162	1.14241	0.299669	1.30579	0.586118
854463	YOR289W	-	hypothetical protein	0.387528	0.31538	0.316354	0.643892	0.350427	1.14241	0.299669	1.30579	1.05506
854462	MPD1	-	protein disulfide isomerase MPD1	0.387528	0.31538	0.569451	0.643892	0.350427	2.05653	0.779176	3.39576	0.586118
854469	RRS1	-	Rrs1p	0.387528	0.31538	0.569451	0.357708	0.911162	1.14241	0.299669	1.30579	0.586118
854468	RPS10A	-	ribosomal 40S subunit protein S10A	1.62782	3.59651	4.87407	5.79801	0.911162	1.14241	3.89709	1.30579	1.05506
855848	ERR2	-	phosphopyruvate hydratase ERR2	3.48883	1.07237	0.316354	1.21631	1.47196	2.05653	0.299669	3.39576	1.99308
855844	SSO1	-	syntaxin	3.17861	2.33428	9.43593	3.793	1.75238	2.05653	2.93753	1.30579	4.8082
855845	FAS2	-	trifunctional fatty acid synthase subunit FAS2	12.8043	77.611	136.798	48.6676	13.5443	8.46004	71.7705	4.44108	25.5009
855846	YRF1-7	YRF1	Y' element ATP-dependent helicase protein 1 copy 7	1.62782	0.820029	0.822561	0.643892	0.350427	1.14241	1.73833	1.30579	2.46216
855847	PAU22	-	seripauperin PAU22	0.387528	0.31538	0.316354	0.357708	0.350427	1.14241	0.299669	4.44108	0.586118
855840	ENV7	-	putative serine/threonine protein kinase ENV7	0.387528	0.31538	0.569451	0.357708	0.630787	2.05653	0.779176	2.35067	1.05506
855841	RVB2	TIH2|TIP48|TIP49B	RuvB family ATP-dependent DNA helicase reptin	1.00763	1.82948	0.822561	6.9441	1.19155	1.14241	4.85684	1.30579	2.46216
855843	NSL1	-	MIND complex subunit NSL1	0.387528	0.31538	0.316354	0.357708	0.350427	1.14241	0.539416	1.30579	1.05506
851169	RPL6B	-	ribosomal 60S subunit protein L6B	6.90249	10.418	7.40792	7.51724	3.43525	3.88527	8.21742	1.30579	7.15534
851168	VMA6	-	H(+)-transporting V0 sector ATPase subunit d	1.62782	1.82948	1.07568	2.93396	1.75238	1.14241	1.97814	1.30579	1.52405
850411	PER1	COS16	Per1p	0.387528	0.31538	0.316354	0.357708	0.350427	1.14241	0.299669	1.30579	0.586118
851163	SIR3	CMT1|MAR2|STE8	chromatin-silencing protein SIR3	0.697572	0.31538	0.316354	1.21631	0.911162	1.14241	0.299669	1.30579	0.586118
851162	RPS1A	RP10A	ribosomal 40S subunit protein S1A	8.76547	13.4528	5.12739	11.5311	8.76805	1.14241	15.1858	1.30579	6.21635
851161	SEC39	DSL3	Sec39p	0.387528	0.31538	0.822561	0.357708	0.350427	1.14241	0.299669	1.30579	0.586118
851160	MRPL4	-	mitochondrial 54S ribosomal protein YmL4	0.387528	0.567698	0.316354	0.357708	0.350427	1.14241	0.299669	1.30579	0.586118
851167	YLR446W	-	hexokinase	0.387528	0.820029	1.32882	0.357708	0.630787	1.14241	0.779176	2.35067	0.586118
851166	GMC2	-	Gmc2p	0.387528	0.567698	0.316354	0.357708	0.350427	1.14241	0.299669	2.35067	0.586118
851164	ECM7	ZRG15	Ecm7p	0.387528	0.31538	1.83513	0.357708	0.350427	1.14241	0.539416	2.35067	0.586118
855174	RPS16A	-	ribosomal 40S subunit protein S16A	5.04021	11.1766	7.66138	10.9575	3.99633	1.14241	15.1858	1.30579	4.8082
855175	YMR144W	-	hypothetical protein	0.387528	0.31538	1.83513	0.357708	0.350427	1.14241	0.299669	2.35067	2.46216
850417	YCR050C	-	hypothetical protein	0.387528	0.567698	0.316354	0.357708	0.630787	1.14241	0.299669	1.30579	0.586118
855178	YMR147W	-	hypothetical protein	0.387528	0.567698	0.316354	0.357708	1.19155	1.14241	0.299669	1.30579	0.586118
850419	RSC6	-	Rsc6p	0.387528	1.32473	0.822561	0.643892	1.75238	1.14241	0.779176	1.30579	1.05506
850740	FCF2	-	Fcf2p	0.387528	0.31538	0.316354	0.643892	0.350427	1.14241	0.539416	1.30579	0.586118
850741	IES3	-	Ies3p	0.387528	0.31538	0.569451	0.643892	0.350427	1.14241	0.299669	1.30579	0.586118
850743	OSW2	-	Osw2p	1.00763	0.31538	0.569451	0.357708	1.19155	2.97082	0.299669	2.35067	1.05506
850744	SPT8	-	SAGA complex subunit SPT8	3.17861	10.9237	5.63409	2.07506	8.76805	8.46004	4.13701	13.8587	7.6249
850745	ERG3	PSO6|SYR1	C-5 sterol desaturase	1.00763	0.31538	0.316354	1.50254	0.350427	2.05653	1.97814	1.30579	0.586118
850746	MNL2	-	putative mannosidase MNL2	0.697572	0.31538	0.569451	0.357708	0.911162	2.05653	0.779176	1.30579	2.93128
850747	SHM2	SHMT2	glycine hydroxymethyltransferase SHM2	12.1827	27.1322	23.9093	31.3606	25.9277	6.62963	26.741	4.44108	14.6736
850748	REX2	YNT20	Rex2p	0.697572	0.567698	0.569451	0.357708	0.630787	1.14241	0.299669	1.30579	1.52405
850749	FRS1	-	phenylalanine--tRNA ligase subunit beta	4.10932	7.89047	2.34149	6.65755	2.59374	1.14241	7.01695	1.30579	4.8082
855210	DDR48	-	DNA damage-responsive protein 48	4.10932	0.820029	4.11416	0.357708	1.47196	5.71468	1.49852	5.48661	6.68582
855213	SIP18	-	Sip18p	13.4259	5.1116	11.2111	20.1429	11.2961	64.6111	13.5029	24.3436	11.8529
855215	MMT1	MFT1	Mmt1p	0.387528	0.31538	0.316354	0.357708	0.630787	1.14241	0.299669	1.30579	0.586118
855214	ECM5	-	Ecm5p	1.31772	0.567698	0.316354	0.357708	1.19155	1.14241	0.779176	1.30579	0.586118
855217	SPT21	-	Spt21p	0.387528	0.31538	0.316354	0.930093	1.19155	3.88527	0.299669	1.30579	0.586118
855216	YMR178W	-	hypothetical protein	1.31772	1.07237	0.569451	0.643892	0.350427	2.05653	0.779176	3.39576	0.586118
855219	YMR181C	-	hypothetical protein	0.387528	0.31538	0.569451	0.357708	0.350427	1.14241	0.299669	1.30579	0.586118
855218	CTL1	CTH1	polynucleotide 5'-phosphatase	0.697572	0.31538	0.316354	0.930093	0.350427	1.14241	0.299669	1.30579	1.05506
855900	YIG1	-	Yig1p	1.00763	0.31538	1.58197	1.78879	0.911162	1.14241	0.299669	1.30579	1.05506
856304	YPR174C	-	hypothetical protein	0.387528	0.31538	0.316354	0.357708	0.350427	1.14241	0.299669	1.30579	0.586118
855902	YPL199C	-	hypothetical protein	1.93794	1.5771	5.38073	1.21631	0.911162	1.14241	1.25873	1.30579	1.05506
856302	YPR172W	-	pyridoxal 5'-phosphate synthase	1.31772	1.32473	0.316354	0.643892	1.19155	1.14241	1.01895	1.30579	0.586118
855906	APL5	YKS4	Apl5p	0.697572	1.32473	2.0883	1.50254	0.630787	4.79989	1.25873	4.44108	1.52405
856805	RPS24A	RPS24EA	ribosomal 40S subunit protein S24A	1.93794	6.62716	7.66138	8.37707	2.87423	1.14241	8.69769	1.30579	2.46216
851272	ADE1	-	phosphoribosylaminoimidazolesuccinocarboxamide synthase	14.0477	12.694	12.4795	8.66371	13.8254	11.2069	7.9773	5.48661	9.97337
856807	PTP3	-	tyrosine protein phosphatase PTP3	0.387528	0.820029	0.316354	0.643892	0.911162	1.14241	1.49852	1.30579	1.99308
856557	SPO12	SDB21	Spo12p	1.00763	0.31538	0.316354	0.357708	0.350427	1.14241	0.299669	1.30579	0.586118
856800	ARG5,6	-	bifunctional acetylglutamate kinase/N-acetyl-gamma-glutamyl-phosphate reductase	0.387528	0.567698	0.822561	0.930093	0.911162	1.14241	0.299669	3.39576	0.586118
856803	VTC1	NRF1|PHM4	Vtc1p	0.387528	1.07237	0.569451	0.930093	0.350427	1.14241	0.539416	1.30579	0.586118
856802	TDA2	-	Tda2p	0.387528	0.820029	0.822561	0.930093	0.350427	1.14241	0.779176	1.30579	0.586118
852180	BRN1	-	condensin subunit BRN1	1.62782	3.09158	0.569451	1.78879	0.911162	3.88527	0.779176	1.30579	1.52405
852181	MRX3	-	Mrx3p	0.387528	0.31538	0.316354	0.357708	0.350427	1.14241	0.299669	1.30579	0.586118
852184	ROX3	MED19|NUT3|SSN7|SSX2	Rox3p	1.31772	0.31538	0.316354	0.930093	1.47196	1.14241	0.299669	1.30579	0.586118
852185	RPL32	-	ribosomal 60S subunit protein L32	2.55824	8.39588	4.62075	2.64764	2.03282	1.14241	5.57678	1.30579	1.52405
852638	FZF1	NRC299|RSU1|SUL1	Fzf1p	0.697572	0.31538	0.569451	0.357708	0.350427	2.97082	0.779176	4.44108	1.05506
852639	HXK2	HEX1|HKB|SCI2	hexokinase 2	13.1151	27.1322	34.0911	13.5392	12.1391	2.97082	14.7049	1.30579	18.9076
852188	MRP21	MRP50	mitochondrial 37S ribosomal protein MRP21	0.387528	0.31538	0.569451	0.357708	0.350427	2.05653	0.299669	1.30579	1.05506
852189	AVT5	-	amino acid transporter	0.387528	0.567698	2.59469	0.643892	0.911162	1.14241	0.299669	1.30579	1.05506
852634	VEL1	-	Vel1p	1.00763	0.31538	0.316354	0.357708	0.350427	1.14241	0.299669	1.30579	0.586118
852635	MNT2	-	alpha-1,3-mannosyltransferase MNT2	0.387528	0.31538	1.32882	0.357708	1.19155	1.14241	0.299669	1.30579	0.586118
852632	YPS5	-	Yps5p	0.387528	0.31538	0.316354	0.357708	0.350427	2.05653	0.299669	1.30579	0.586118
851279	UIP3	-	DUP240 family protein UIP3	0.387528	1.07237	1.58197	1.21631	0.350427	1.14241	0.299669	1.30579	0.586118
852630	PAU11	-	seripauperin PAU11	0.387528	0.31538	0.569451	0.643892	0.350427	1.14241	0.299669	1.30579	0.586118
856748	CHO1	PSS1	CDP-diacylglycerol-serine O-phosphatidyltransferase	0.387528	0.31538	0.316354	0.357708	0.350427	1.14241	0.779176	1.30579	0.586118
856749	GAL83	SPM1	Gal83p	1.00763	0.31538	1.07568	0.930093	0.350427	1.14241	0.539416	2.35067	1.05506
856746	GCD11	SUI4	translation initiation factor eIF2 subunit gamma	3.17861	4.85906	2.0883	11.2442	2.59374	2.05653	8.45755	1.30579	3.40044
856744	PRO3	ORE2	pyrroline-5-carboxylate reductase	6.28165	7.89047	9.68949	3.793	7.36413	1.14241	4.13701	1.30579	3.40044
856745	YAT2	-	carnitine O-acetyltransferase YAT2	1.31772	0.567698	0.316354	0.357708	1.75238	1.14241	0.779176	1.30579	0.586118
856742	RPN3	SUN2	proteasome regulatory particle lid subunit RPN3	1.31772	3.34404	1.32882	6.08451	0.630787	2.05653	4.37694	1.30579	1.52405
856743	SRB4	MED17	Srb4p	0.387528	1.07237	0.316354	0.930093	0.911162	2.97082	0.299669	1.30579	1.05506
856740	SBH2	SEB2	Arf family guanine nucleotide exchange factor SBH2	1.00763	2.08187	1.58197	2.36134	0.350427	1.14241	1.25873	1.30579	1.05506
856741	GPA2	SSP101	guanine nucleotide-binding protein subunit alpha	1.31772	0.820029	2.59469	1.78879	0.350427	1.14241	2.21797	1.30579	1.99308
854920	YML119W	-	hypothetical protein	0.697572	1.32473	0.569451	0.643892	0.350427	1.14241	0.779176	1.30579	0.586118
854921	NGL3	-	3'-5' poly(A) RNA exonuclease	0.387528	0.567698	0.316354	0.357708	0.350427	1.14241	0.299669	1.30579	0.586118
854922	NAB6	-	Nab6p	1.93794	1.82948	2.0883	2.07506	1.19155	2.97082	1.97814	5.48661	0.586118
854924	ATR1	SNQ1	borate transporter	0.387528	0.31538	0.316354	0.357708	0.911162	1.14241	0.299669	1.30579	0.586118
854925	VAN1	LDB13|VRG7|VRG8	Van1p	0.387528	0.31538	0.569451	1.21631	0.350427	1.14241	1.01895	6.53236	0.586118
854927	DAT1	-	Dat1p	0.387528	0.31538	0.822561	0.357708	0.350427	1.14241	0.299669	1.30579	0.586118
853323	YJL118W	-	hypothetical protein	0.387528	0.31538	0.316354	0.357708	0.350427	1.14241	0.299669	1.30579	0.586118
853322	RPE1	EPI1|POS18	ribulose-phosphate 3-epimerase RPE1	1.00763	4.10149	7.91485	2.93396	2.31327	4.79989	3.41729	1.30579	1.99308
853320	ALB1	-	Alb1p	0.387528	1.32473	0.822561	0.357708	0.350427	1.14241	1.01895	1.30579	0.586118
853327	ASF1	CIA1	nucleosome assembly factor ASF1	1.31772	1.5771	2.59469	2.64764	1.19155	2.05653	2.45781	2.35067	0.586118
856906	YER160C	-	gag-pol fusion protein	21.8258	25.1032	18.0642	56.7646	15.2312	1.14241	46.785	1.30579	10.4432
853325	PHO86	-	Pho86p	1.00763	0.31538	0.316354	1.21631	0.911162	3.88527	1.25873	2.35067	1.52405
854910	COX14	-	Cox14p	1.00763	1.07237	1.83513	1.21631	0.630787	1.14241	1.01895	1.30579	1.05506
854678	MET18	MMS19	Met18p	0.697572	0.31538	0.569451	0.357708	0.350427	1.14241	1.25873	3.39576	1.52405
856907	YER159C-A	-	gag protein	15.9133	20.2878	14.5096	48.0897	12.9822	1.14241	35.1835	1.30579	8.56415
854670	OM45	-	Om45p	1.00763	1.07237	2.8479	5.51153	2.87423	1.14241	2.69766	1.30579	1.99308
854671	VHS2	-	Vhs2p	4.10932	1.5771	4.36745	0.643892	4.55747	2.05653	2.69766	6.53236	4.3389
854672	FLX1	-	flavin adenine dinucleotide transporter FLX1	0.697572	0.31538	0.569451	0.643892	0.630787	1.14241	0.299669	1.30579	1.05506
854673	RPL16A	RPL13	ribosomal 60S subunit protein L16A	4.72989	7.3851	4.36745	7.80383	6.24128	1.14241	8.21742	1.30579	7.15534
854674	CSM2	-	Csm2p	0.387528	0.31538	0.569451	0.357708	0.911162	1.14241	0.299669	1.30579	0.586118
854675	FKH1	-	forkhead family transcription factor FKH1	0.387528	0.31538	0.316354	0.643892	0.350427	1.14241	0.539416	1.30579	1.05506
854676	ASG1	-	Asg1p	1.00763	1.07237	0.316354	0.643892	1.47196	1.14241	1.73833	1.30579	0.586118
854677	TAO3	PAG1	Tao3p	3.79907	0.820029	2.0883	3.22029	2.03282	1.14241	1.97814	4.44108	2.93128
852988	TPC1	-	thiamine transporter TPC1	0.387528	0.31538	0.316354	0.357708	1.19155	2.05653	0.539416	1.30579	0.586118
852989	ASK10	RGC2	Ask10p	5.35054	1.5771	2.34149	1.78879	0.350427	5.71468	1.25873	12.8115	2.93128
852458	CSH1	-	mannosylinositol phosphorylceramide synthase catalytic subunit CSH1	0.387528	0.31538	0.316354	0.357708	0.350427	1.14241	0.299669	3.39576	0.586118
852459	TOS1	-	Tos1p	17.1575	4.10149	1.58197	7.80383	2.87423	1.14241	9.41817	1.30579	13.2631
852452	CNS1	-	HSP70/90 family co-chaperone CNS1	1.31772	0.567698	0.569451	1.50254	1.19155	2.05653	0.539416	1.30579	0.586118
852453	SLI15	-	Sli15p	0.697572	0.820029	0.569451	0.357708	1.19155	1.14241	0.299669	1.30579	0.586118
852982	UTP22	-	rRNA-processing protein UTP22	0.387528	1.82948	0.822561	2.64764	1.19155	1.14241	2.45781	2.35067	0.586118
852983	PRP31	-	U4/U6-U5 snRNP complex subunit PRP31	0.387528	0.31538	0.316354	0.357708	0.630787	2.97082	0.539416	1.30579	1.05506
852456	IFA38	-	ketoreductase	0.697572	0.820029	0.316354	0.357708	0.350427	1.14241	0.539416	1.30579	0.586118
852985	DRN1	-	Drn1p	0.387528	0.820029	0.316354	0.357708	0.350427	1.14241	0.299669	3.39576	0.586118
852986	VAS1	-	valine--tRNA ligase	15.9133	20.2878	4.62075	19.5683	31.0024	13.9553	15.4263	2.35067	12.793
852987	RRP46	-	exosome non-catalytic core subunit RRP46	0.387528	1.07237	0.569451	0.357708	0.630787	1.14241	0.779176	1.30579	1.05506
856298	JIP5	-	Jip5p	1.00763	0.31538	0.569451	0.930093	0.350427	1.14241	0.779176	1.30579	1.05506
856290	SGV1	BUR1	cyclin-dependent serine/threonine protein kinase SGV1	0.387528	0.567698	0.316354	0.357708	0.630787	2.05653	0.539416	1.30579	0.586118
854919	NDI1	-	NADH-ubiquinone reductase (H(+)-translocating) NDI1	1.31772	0.31538	0.569451	3.50664	3.15473	3.88527	0.779176	1.30579	1.52405
856292	TIF3	RBL3|STM1	Tif3p	2.24808	9.1541	2.34149	4.36578	7.64488	2.05653	7.49711	3.39576	6.21635
856293	MMS1	RTT108|SLM6	Mms1p	0.387528	0.31538	0.316354	0.357708	0.630787	1.14241	1.73833	4.44108	0.586118
856294	RHO1	-	Rho family GTPase RHO1	2.55824	4.10149	28.9976	0.643892	2.31327	1.14241	4.85684	1.30579	3.86965
856295	MRP2	-	mitochondrial 37S ribosomal protein MRP2	0.387528	1.07237	0.316354	0.357708	0.350427	1.14241	0.539416	1.30579	0.586118
856296	MET16	-	phosphoadenylyl-sulfate reductase (thioredoxin)	0.387528	0.31538	0.316354	0.357708	0.350427	1.14241	0.539416	1.30579	0.586118
856297	NUT2	MED10	mediator complex subunit NUT2	0.387528	0.31538	0.316354	0.357708	0.350427	1.14241	0.539416	1.30579	0.586118
854233	ALG8	YOR29-18	dolichyl-P-Glc:Glc1Man(9)GlcNAc(2)-PP-dolichol alpha-1,3-glucosyltransferase	0.387528	0.31538	0.822561	0.930093	0.350427	2.05653	0.299669	1.30579	0.586118
853442	RPC17	-	DNA-directed RNA polymerase III subunit RPC17	0.387528	0.820029	0.316354	0.643892	0.630787	1.14241	0.299669	1.30579	0.586118
853117	YCH1	-	phosphatase YCH1	0.387528	0.567698	0.316354	0.357708	0.350427	1.14241	0.299669	1.30579	0.586118
853111	SNG1	-	Sng1p	0.387528	0.31538	1.32882	0.357708	1.19155	1.14241	1.01895	1.30579	0.586118
853589	ENT3	-	Ent3p	2.55824	3.09158	2.0883	3.22029	0.350427	3.88527	3.41729	1.30579	1.99308
853588	YJR124C	-	hypothetical protein	0.387528	0.820029	0.316354	0.357708	0.350427	6.62963	0.299669	1.30579	0.586118
853587	RPS5	-	ribosomal 40S subunit protein S5	5.66089	8.90135	19.5883	10.3839	10.1724	1.14241	10.1388	1.30579	6.21635
853586	IBA57	CAF17	Iba57p	0.697572	0.31538	0.316354	0.357708	0.350427	1.14241	0.299669	1.30579	0.586118
853585	ATP2	-	F1F0 ATP synthase subunit beta	4.10932	10.9237	13.7482	14.1131	11.2961	2.97082	11.0997	1.30579	9.50358
853445	NOP9	-	RNA-binding RNA processing protein NOP9	0.387528	0.31538	0.316354	0.643892	0.350427	1.14241	0.539416	2.35067	0.586118
853583	JHD2	KDM5	histone demethylase	0.697572	0.31538	0.569451	0.357708	0.350427	1.14241	0.299669	1.30579	0.586118
853582	ILM1	-	Ilm1p	0.387528	0.820029	0.316354	0.643892	0.350427	1.14241	0.539416	1.30579	0.586118
853581	STE24	AFC1|PIO2	zinc metalloprotease	0.387528	1.32473	1.32882	0.357708	0.911162	1.14241	2.21797	2.35067	1.52405
853580	TDA4	-	Tda4p	0.387528	0.31538	0.316354	0.930093	0.350427	2.05653	1.01895	3.39576	0.586118
854645	YIL161W	-	hypothetical protein	0.697572	0.31538	0.316354	0.643892	0.911162	1.14241	0.539416	1.30579	0.586118
854644	SUC2	-	beta-fructofuranosidase SUC2	51.1798	28.1469	1.32882	21.8671	18.6065	32.3165	20.9601	29.5943	50.0666
2746859	YCL012C	YCL011C-A	hypothetical protein	0.697572	1.07237	0.316354	0.643892	0.911162	2.05653	1.25873	1.30579	0.586118
854646	POT1	FOX3|POX3	acetyl-CoA C-acyltransferase	0.697572	0.567698	0.569451	0.357708	3.99633	1.14241	0.299669	1.30579	1.05506
854317	PNO1	DIM2|RRP20	Pno1p	0.387528	1.5771	3.10113	1.21631	0.350427	1.14241	1.25873	1.30579	1.52405
855988	BEM3	-	Bem3p	1.00763	0.31538	1.32882	0.357708	1.75238	1.14241	0.539416	1.30579	1.52405
855981	TFB2	-	TFIIH/NER complex subunit TFB2	0.387528	0.31538	1.07568	1.21631	1.19155	1.14241	1.73833	1.30579	1.52405
855980	RNY1	-	ribonuclease T2	2.86842	0.31538	0.316354	0.357708	0.350427	1.14241	0.539416	1.30579	0.586118
855983	VPS30	APG6|ATG6|VPT30	beclin 1	1.31772	0.31538	0.569451	0.930093	0.630787	1.14241	1.49852	4.44108	1.05506
854314	THI80	-	thiamine diphosphokinase	0.697572	0.31538	0.316354	0.643892	0.630787	1.14241	0.299669	1.30579	0.586118
855985	MRP51	-	mitochondrial 37S ribosomal protein MRP51	0.387528	0.31538	0.316354	0.930093	0.350427	1.14241	0.539416	1.30579	1.05506
855984	DBP1	LPH8	putative DEAD-box ATP-dependent RNA helicase DBP1	4.4196	2.33428	1.58197	6.08451	1.75238	5.71468	3.1774	1.30579	1.05506
855987	HOS3	-	histone deacetylase	0.387528	0.820029	0.316354	1.50254	1.19155	1.14241	1.01895	1.30579	0.586118
855986	IDI1	BOT2|LPH10	isopentenyl-diphosphate delta-isomerase IDI1	14.3586	6.62716	8.16833	8.95037	17.7625	17.6222	8.69769	9.67093	6.68582
854582	BI4	-	intron-encoded RNA maturase bI4	0.387528	0.31538	0.569451	0.357708	0.350427	1.14241	0.299669	1.30579	0.586118
854583	COB	COB1|CYTB	cytochrome b	0.387528	0.31538	0.822561	0.357708	0.350427	1.14241	0.299669	1.30579	0.586118
854586	VAR1	-	mitochondrial 37S ribosomal protein VAR1	0.387528	0.567698	1.07568	0.930093	0.630787	4.79989	0.299669	1.30579	0.586118
854584	OLI1	ATP9|OLI3	F0 ATP synthase subunit c	1.93794	0.31538	1.32882	2.07506	0.630787	3.88527	0.539416	1.30579	2.46216
850353	YCL002C	-	hypothetical protein	0.387528	0.567698	0.569451	0.357708	0.350427	1.14241	0.299669	2.35067	1.05506
855180	SWP1	-	dolichyl-diphosphooligosaccharide-protein glycotransferase	0.387528	0.820029	0.316354	0.357708	0.911162	1.14241	1.25873	3.39576	0.586118
855183	YIM1	-	Yim1p	0.387528	0.820029	3.86088	0.357708	0.350427	1.14241	0.779176	2.35067	0.586118
855182	IMP1	-	endopeptidase catalytic subunit IMP1	0.387528	0.31538	0.316354	0.357708	0.350427	1.14241	0.779176	1.30579	0.586118
855184	NUP53	-	FG-nucleoporin NUP53	0.697572	0.567698	0.316354	0.930093	0.350427	1.14241	1.49852	1.30579	0.586118
855187	YMR155W	-	hypothetical protein	0.387528	0.31538	0.316354	0.357708	0.350427	1.14241	0.299669	1.30579	0.586118
850354	RER1	-	protein retrieval receptor	0.697572	1.82948	1.32882	1.78879	0.350427	1.14241	1.73833	3.39576	1.05506
855189	AIM36	FMP39	Aim36p	0.387528	0.31538	0.316354	0.357708	0.350427	1.14241	1.01895	1.30579	1.05506
855188	TPP1	-	polynucleotide 3'-phosphatase	0.387528	0.31538	0.569451	0.357708	0.350427	1.14241	0.299669	1.30579	0.586118
850359	MRPL32	-	mitochondrial 54S ribosomal protein YmL32	0.387528	0.31538	0.569451	0.357708	0.350427	1.14241	0.299669	1.30579	0.586118
850358	CDC10	-	septin CDC10	2.24808	1.82948	1.58197	1.21631	1.47196	1.14241	1.97814	3.39576	1.52405
853918	UIP5	-	Uip5p	0.387528	0.31538	0.316354	0.357708	0.630787	2.97082	0.299669	2.35067	1.05506
853914	YKR041W	-	hypothetical protein	0.697572	0.31538	0.316354	0.357708	0.911162	1.14241	0.779176	1.30579	1.05506
853916	UTH1	-	SUN family protein UTH1	7.83389	4.10149	1.58197	5.51153	1.47196	1.14241	3.89709	3.39576	8.09451
853917	SHB17	-	sedoheptulose-bisphosphatase	1.62782	6.37453	2.8479	0.643892	2.59374	1.14241	1.97814	1.30579	3.40044
853910	KAE1	-	tRNA N6-adenosine threonylcarbamoyltransferase	1.00763	0.820029	0.569451	0.643892	0.350427	1.14241	0.299669	1.30579	0.586118
853912	GAP1	-	amino acid permease GAP1	1.31772	0.820029	1.58197	0.357708	0.350427	1.14241	0.299669	1.30579	0.586118
850663	AYT1	-	acetyltransferase	0.697572	0.31538	0.316354	0.357708	0.350427	1.14241	0.299669	1.30579	1.52405
856904	BUR6	NCB1	negative cofactor 2 transcription regulator complex subunit BUR6	0.387528	0.567698	1.32882	1.21631	1.19155	1.14241	1.49852	1.30579	0.586118
851400	CLB3	-	B-type cyclin CLB3	0.697572	0.31538	0.316354	1.50254	0.630787	3.88527	0.299669	3.39576	1.52405
851401	MSH5	-	MutS family protein MSH5	2.24808	1.07237	0.569451	0.357708	0.350427	2.05653	1.97814	1.30579	0.586118
851403	SAS10	UTP3	rRNA-processing protein SAS10	2.24808	0.820029	2.8479	2.64764	2.31327	2.97082	1.49852	14.9062	3.40044
851404	RPC53	RPC4	DNA-directed RNA polymerase III subunit C53	1.93794	0.31538	0.316354	0.930093	0.350427	1.14241	1.25873	1.30579	1.05506
851406	ATG9	APG9|AUT9|CVT6|CVT7	autophagy protein ATG9	0.697572	1.5771	0.316354	0.357708	0.350427	2.97082	0.779176	3.39576	0.586118
851407	NOP14	UTP2	snoRNA-binding rRNA-processing protein NOP14	1.93794	0.820029	0.316354	0.357708	1.47196	1.14241	2.93753	1.30579	2.93128
851408	RPN5	NAS5	proteasome regulatory particle lid subunit RPN5	1.00763	1.5771	1.58197	2.64764	0.350427	1.14241	2.45781	1.30579	0.586118
851409	LDB17	-	Ldb17p	0.387528	0.31538	0.569451	0.357708	0.911162	2.05653	0.539416	1.30579	0.586118
851480	MRK1	-	putative serine/threonine protein kinase MRK1	0.697572	0.820029	0.316354	0.357708	1.19155	1.14241	0.299669	3.39576	0.586118
851481	MDH3	-	malate dehydrogenase MDH3	4.10932	1.5771	1.07568	2.93396	7.36413	1.14241	1.73833	1.30579	1.99308
851482	VAM6	CVT4|VPL18|VPL22|VPS39	Vam6p	1.00763	0.567698	0.822561	0.643892	2.31327	1.14241	0.299669	3.39576	1.52405
855117	AIP1	-	Aip1p	6.28165	6.12192	1.32882	8.09044	17.7625	14.8718	4.61689	5.48661	4.8082
851484	RPL31A	RPL34	ribosomal 60S subunit protein L31A	3.48883	8.39588	12.4795	4.65219	2.59374	1.14241	5.81678	1.30579	4.3389
851957	SPC110	NUF1|XCM1	Spc110p	7.5234	1.07237	1.07568	3.793	4.55747	11.2069	2.21797	7.57833	0.586118
851486	AHK1	-	Ahk1p	4.10932	1.82948	2.0883	0.357708	3.71578	3.88527	0.779176	4.44108	0.586118
851487	YET3	-	Yet3p	1.93794	5.1116	3.35437	4.65219	1.47196	1.14241	4.37694	5.48661	1.99308
855404	RFA2	BUF1|RPA2|RPA32	Rfa2p	1.31772	3.34404	2.8479	2.36134	0.630787	1.14241	2.45781	1.30579	1.05506
855405	SKP2	-	putative SCF ubiquitin ligase complex subunit SKP2	1.00763	0.31538	1.58197	0.357708	0.350427	1.14241	0.299669	1.30579	0.586118
855406	ZIM17	HEP1|TIM15	Zim17p	0.697572	0.567698	0.316354	0.357708	0.350427	1.14241	1.01895	1.30579	0.586118
855407	STB1	-	Stb1p	1.31772	0.820029	0.822561	0.930093	0.911162	1.14241	0.299669	1.30579	1.99308
855400	PHA2	-	prephenate dehydratase PHA2	0.387528	1.07237	0.316354	0.930093	0.350427	1.14241	0.299669	1.30579	0.586118
855401	ATP11	-	Atp11p	0.387528	0.31538	0.316354	0.930093	0.350427	2.05653	0.299669	1.30579	0.586118
855402	DAL82	-	Dal82p	0.387528	0.31538	0.316354	0.357708	0.350427	1.14241	0.539416	1.30579	0.586118
855403	EMW1	-	tetratricopeptide repeat-containing protein EMW1	0.387528	0.31538	0.569451	1.21631	1.19155	2.05653	1.49852	1.30579	0.586118
855408	KRI1	-	Kri1p	0.387528	1.82948	1.58197	0.643892	1.47196	2.97082	0.299669	3.39576	0.586118
855409	MCK1	CMS1|YPK1	serine/threonine/tyrosine protein kinase MCK1	1.31772	1.82948	1.07568	3.793	3.99633	1.14241	1.49852	1.30579	1.05506
853468	YJR011C	-	hypothetical protein	0.387528	0.31538	0.822561	0.357708	0.350427	1.14241	0.299669	1.30579	0.586118
853469	YJR012C	-	hypothetical protein	1.00763	0.31538	0.316354	0.357708	0.350427	1.14241	0.299669	2.35067	0.586118
853464	MHO1	-	Mho1p	1.00763	0.567698	0.316354	0.357708	0.630787	2.05653	0.539416	1.30579	0.586118
853465	TDH2	GLD2	glyceraldehyde-3-phosphate dehydrogenase (phosphorylating) TDH2	98.6953	135.335	342.693	123.773	130.134	135.457	128.014	116.497	114.888
853466	MET3	-	sulfate adenylyltransferase	3.48883	0.31538	0.316354	2.93396	12.9822	6.62963	0.539416	2.35067	1.99308
853467	SPC1	-	signal peptidase complex subunit SPC1	0.387528	0.567698	0.316354	0.357708	0.350427	1.14241	0.299669	1.30579	0.586118
853460	SAG1	AG(ALPHA)1	Sag1p	0.387528	1.32473	0.316354	0.357708	0.350427	1.14241	0.299669	1.30579	0.586118
853461	APL1	YAP80	Apl1p	0.697572	0.31538	1.07568	1.21631	0.350427	1.14241	0.779176	1.30579	1.05506
853462	POL31	HUS2|HYS2|SDP5	DNA-directed DNA polymerase delta subunit POL31	0.387528	1.32473	0.316354	0.357708	0.350427	2.05653	0.779176	1.30579	0.586118
853463	SUI2	-	translation initiation factor eIF2 subunit alpha	1.93794	3.59651	0.822561	4.93863	3.15473	1.14241	3.1774	1.30579	2.93128
852845	OCH1	LDB12|NGD29	Och1p	0.387528	0.31538	1.07568	1.21631	0.350427	1.14241	1.49852	1.30579	0.586118
852844	YGL039W	-	carbonyl reductase (NADPH-dependent)	1.62782	1.82948	6.14083	1.21631	2.03282	2.97082	1.49852	3.39576	1.52405
852847	YGL036W	-	hypothetical protein	0.387528	1.07237	2.59469	0.930093	0.350427	1.14241	0.779176	1.30579	1.99308
852846	PNC1	-	nicotinamidase	7.21294	4.10149	3.35437	4.36578	10.1724	18.5393	3.65718	22.2449	6.68582
852842	HEM2	OLE4|SLU1	porphobilinogen synthase HEM2	1.93794	1.32473	0.822561	1.78879	6.80267	1.14241	1.73833	1.30579	0.586118
852848	MIG1	CAT4|SSN1|TDS22	transcription factor MIG1	1.31772	0.31538	0.822561	0.643892	0.350427	1.14241	0.779176	1.30579	0.586118
856175	FCY1	-	cytosine deaminase	0.697572	1.82948	1.07568	1.78879	0.911162	1.14241	1.25873	4.44108	0.586118
856174	JID1	-	Jid1p	0.697572	0.31538	0.316354	0.357708	0.630787	1.14241	0.779176	1.30579	1.05506
856176	YPR063C	-	hypothetical protein	0.697572	0.567698	1.07568	0.930093	0.350427	1.14241	1.01895	1.30579	0.586118
856171	YMC1	-	organic acid transporter	0.387528	0.31538	1.32882	1.50254	0.350427	1.14241	1.25873	3.39576	0.586118
856170	BRR1	-	Brr1p	1.00763	0.31538	0.569451	0.357708	0.350427	1.14241	0.299669	2.35067	1.05506
856173	ARO7	HGS1|OSM2|TYR7	chorismate mutase ARO7	4.4196	3.84899	2.34149	1.78879	1.47196	1.14241	3.1774	1.30579	1.05506
856179	UBA3	-	NEDD8-activating protein UBA3	0.387528	0.31538	0.316354	0.357708	0.350427	1.14241	0.299669	1.30579	0.586118
854119	PRE6	-	proteasome core particle subunit alpha 4	0.697572	1.5771	2.34149	1.50254	2.31327	1.14241	0.779176	1.30579	1.99308
854118	RPP2A	RPL44|RPLA2	ribosomal protein P2A	1.00763	1.07237	1.32882	4.07938	0.350427	1.14241	1.25873	1.30579	0.586118
854449	RIM20	-	Rim20p	1.31772	0.567698	0.316354	0.357708	1.19155	1.14241	0.299669	1.30579	0.586118
854448	MOD5	-	tRNA dimethylallyltransferase	0.387528	0.31538	0.316354	0.357708	0.350427	1.14241	0.539416	1.30579	1.05506
854447	TPO4	-	Tpo4p	2.24808	1.5771	9.43593	3.50664	0.911162	1.14241	2.21797	1.30579	2.46216
854446	YTM1	CST14	Ytm1p	0.697572	1.5771	1.58197	2.36134	0.911162	1.14241	2.21797	1.30579	0.586118
854117	RPS15	RPS21	ribosomal 40S subunit protein S15	3.17861	8.39588	6.14083	9.81045	4.27689	1.14241	8.93784	1.30579	3.86965
854116	NOP12	-	Nop12p	1.00763	1.07237	0.316354	0.930093	0.350427	1.14241	2.93753	1.30579	0.586118
854111	PSK2	-	serine/threonine protein kinase PSK2	1.62782	2.08187	1.58197	2.36134	1.75238	5.71468	1.01895	2.35067	3.86965
854110	LDS2	-	Lds2p	0.387528	0.567698	0.316354	0.930093	0.350427	1.14241	0.299669	3.39576	0.586118
854441	HRK1	-	putative serine/threonine protein kinase HRK1	0.387528	1.07237	0.316354	1.50254	1.47196	1.14241	0.779176	4.44108	0.586118
856474	PPE1	-	carboxylesterase-mitochondrial 37S ribosomal protein YmS2	0.387528	0.31538	0.316354	1.21631	0.911162	1.14241	0.299669	1.30579	0.586118
851557	RPT2	YHS4|YTA5	proteasome regulatory particle base subunit RPT2	1.00763	2.5867	2.34149	3.793	1.19155	10.2911	5.33679	7.57833	5.27754
851006	ECM38	CIS2	gamma-glutamyltransferase	48.0488	18.0085	4.62075	22.4419	8.20644	2.97082	24.8133	1.30579	65.2438
856419	MAS2	MIF2	mitochondrial-processing protease subunit alpha	0.387528	0.567698	0.569451	1.50254	0.630787	1.14241	0.539416	2.35067	0.586118
851002	ATP14	-	F1F0 ATP synthase subunit h	0.387528	0.31538	0.316354	0.643892	0.350427	1.14241	0.299669	1.30579	0.586118
850728	RIC1	-	Ric1p	0.387528	0.31538	0.569451	0.930093	0.350427	1.14241	1.25873	1.30579	0.586118
850722	MLH2	-	mismatch repair protein MLH2	1.31772	0.31538	0.569451	0.357708	1.47196	1.14241	0.539416	1.30579	0.586118
850720	RSC58	-	Rsc58p	0.387528	0.820029	0.316354	0.357708	0.911162	1.14241	0.779176	1.30579	0.586118
850721	SMF3	-	putative divalent metal ion transporter SMF3	0.697572	0.31538	2.8479	2.36134	2.59374	1.14241	2.93753	1.30579	0.586118
850726	PAU23	DAN2	seripauperin PAU23	0.387528	0.31538	0.316354	0.357708	0.350427	1.14241	0.539416	1.30579	1.05506
850727	COX12	-	cytochrome c oxidase subunit VIb	0.697572	0.567698	0.316354	0.357708	0.350427	1.14241	0.539416	1.30579	0.586118
850724	YLR035C-A	-	gag-pol fusion protein	5.04021	4.354	3.35437	8.09044	0.911162	1.14241	9.178	1.30579	3.40044
850725	YLR036C	-	hypothetical protein	0.387528	1.5771	0.569451	1.50254	0.350427	1.14241	0.299669	2.35067	0.586118
850538	WWM1	-	Wwm1p	0.387528	1.07237	0.822561	0.357708	0.350427	1.14241	1.01895	1.30579	0.586118
855016	MVP1	-	Mvp1p	0.387528	1.32473	0.316354	0.930093	0.350427	1.14241	0.539416	1.30579	0.586118
850535	YFL012W	-	hypothetical protein	0.387528	0.31538	0.316354	0.357708	0.630787	1.14241	0.299669	1.30579	0.586118
855012	YPT7	AST4|VAM4	Rab family GTPase YPT7	1.31772	1.82948	2.59469	0.357708	0.350427	1.14241	2.45781	1.30579	0.586118
855239	CLN1	-	cyclin CLN1	1.00763	0.567698	0.316354	0.357708	0.350427	1.14241	0.299669	1.30579	0.586118
855238	CIK1	-	Cik1p	0.387528	0.31538	0.822561	0.930093	0.350427	1.14241	1.25873	1.30579	0.586118
855232	RPL36A	RPL39B	ribosomal 60S subunit protein L36A	2.55824	10.418	20.3506	10.0972	5.9606	3.88527	12.0608	1.30579	1.52405
855230	GYL1	APP2	Gyl1p	0.387528	0.820029	0.569451	1.21631	0.350427	1.14241	1.01895	1.30579	0.586118
855237	VTI1	-	v-SNARE protein VTI1	0.697572	1.07237	2.34149	0.643892	1.75238	1.14241	1.25873	3.39576	0.586118
855236	YMR196W	-	hypothetical protein	3.79907	2.5867	0.316354	4.07938	2.31327	1.14241	3.41729	4.44108	1.52405
855235	ICY1	-	Icy1p	0.387528	0.31538	0.569451	0.357708	0.350427	1.14241	0.299669	1.30579	0.586118
852257	NCL1	TRM4	tRNA (cytosine-C5-)-methyltransferase	2.24808	14.9709	49.6582	3.50664	0.630787	1.14241	7.25702	1.30579	6.68582
852618	SEC15	-	Rab GTPase-binding exocyst subunit SEC15	1.31772	0.820029	1.32882	0.930093	1.19155	1.14241	1.01895	1.30579	0.586118
852619	TAN1	-	putative tRNA acetyltransferase	0.387528	1.07237	3.86088	0.357708	0.911162	1.14241	1.49852	2.35067	0.586118
852259	PIM1	-	ATP-dependent Lon protease PIM1	1.31772	1.5771	0.822561	4.65219	2.87423	2.05653	1.49852	2.35067	0.586118
852610	KAP114	-	Kap114p	1.00763	0.820029	0.822561	0.357708	0.630787	1.14241	0.779176	3.39576	1.05506
852611	DOC1	APC10	anaphase promoting complex subunit DOC1	0.387528	0.567698	0.316354	0.357708	0.630787	1.14241	0.299669	1.30579	1.05506
852612	CSE1	KAP109	importin-alpha export receptor	1.00763	3.34404	5.63409	2.07506	1.19155	2.05653	2.45781	1.30579	2.46216
852614	HAP2	-	Hap2p	0.387528	0.567698	0.316354	0.930093	0.350427	1.14241	0.299669	1.30579	0.586118
852615	YGL235W	-	hypothetical protein	0.387528	0.31538	0.316354	0.357708	0.350427	1.14241	0.539416	1.30579	0.586118
852616	MTO1	IPS1	tRNA modification protein MTO1	0.387528	0.31538	1.07568	0.357708	0.350427	1.14241	0.299669	1.30579	0.586118
852617	ADE5,7	-	bifunctional aminoimidazole ribotide synthase/glycinamide ribotide synthase	12.1827	25.864	32.0531	20.1429	11.2961	5.71468	13.5029	3.39576	17.4959
856768	MEI4	-	Mei4p	0.387528	0.31538	0.316354	0.357708	0.350427	2.05653	1.01895	2.35067	0.586118
856769	ACA1	-	Aca1p	0.387528	1.32473	1.83513	0.930093	0.350427	2.05653	1.49852	1.30579	0.586118
856760	KRE29	NSE6	Smc5-Smc6 complex subunit KRE29	1.62782	0.31538	0.569451	0.357708	1.75238	1.14241	0.299669	2.35067	0.586118
856761	HVG1	YEM9	putative GDP-mannose transporter	1.31772	0.31538	1.58197	0.357708	0.911162	1.14241	0.539416	1.30579	0.586118
856762	YER039C-A	-	hypothetical protein	0.387528	0.567698	0.316354	0.357708	0.350427	1.14241	0.299669	2.35067	0.586118
856763	GLN3	-	nitrogen-responsive transcriptional regulator GLN3	0.387528	0.31538	0.316354	0.357708	0.350427	1.14241	0.299669	1.30579	1.05506
856764	YEN1	-	crossover junction endodeoxyribonuclease	1.00763	0.31538	0.316354	0.357708	0.350427	1.14241	1.01895	1.30579	1.05506
856765	MXR1	-	peptide-methionine-S-sulfoxide reductase	1.00763	2.08187	2.59469	1.50254	0.911162	1.14241	1.97814	1.30579	1.52405
856766	SAH1	-	adenosylhomocysteinase	62.4673	36.5266	58.8681	34.529	107.458	178.825	26.5	115.428	49.593
856767	ERG28	BUD18	Erg28p	0.387528	0.820029	0.316354	0.643892	0.911162	1.14241	0.539416	1.30579	0.586118
854948	IMD4	-	IMP dehydrogenase IMD4	0.697572	12.1881	7.15448	8.37707	3.43525	2.05653	7.7372	1.30579	5.74692
854949	SPC2	SPY1	signal peptidase complex subunit SPC2	0.697572	0.567698	0.569451	0.357708	0.630787	1.14241	0.539416	1.30579	0.586118
854942	OGG1	-	8-oxoguanine glycosylase OGG1	0.387528	1.82948	0.316354	0.357708	0.350427	1.14241	0.299669	1.30579	0.586118
854943	NTE1	-	lysophospholipase	1.00763	2.5867	2.34149	0.930093	2.87423	1.14241	1.25873	1.30579	1.52405
854940	MFT1	MFT52	Mft1p	1.93794	2.08187	6.39423	0.643892	1.47196	2.05653	0.299669	3.39576	5.27754
854941	PIF1	TST1	DNA helicase PIF1	1.62782	0.31538	1.07568	0.643892	0.350427	1.14241	0.299669	2.35067	1.05506
854946	CMP2	CNA2	calcineurin catalytic subunit A	2.55824	3.09158	0.822561	3.50664	1.47196	1.14241	4.85684	1.30579	2.46216
854944	HUG1	-	Hug1p	0.387528	0.31538	0.316354	0.357708	0.350427	1.14241	0.299669	1.30579	0.586118
854945	SML1	-	ribonucleotide reductase inhibiting protein SML1	0.387528	0.31538	0.822561	1.78879	0.350427	1.14241	0.299669	1.30579	1.52405
852474	ECM31	-	3-methyl-2-oxobutanoate hydroxymethyltransferase	0.387528	0.31538	1.32882	0.357708	0.630787	1.14241	0.299669	1.30579	0.586118
852476	EHT1	-	medium-chain fatty acid ethyl ester synthase/esterase	0.697572	1.07237	2.8479	1.50254	0.911162	1.14241	1.73833	1.30579	0.586118
852477	FZO1	-	mitofusin	1.62782	0.820029	1.07568	0.643892	0.350427	2.05653	0.539416	3.39576	0.586118
852470	SMY2	-	Smy2p	3.17861	3.34404	1.07568	0.357708	0.350427	2.05653	1.73833	1.30579	1.52405
852471	UMP1	RNS2	Ump1p	0.697572	0.31538	0.316354	0.357708	0.350427	1.14241	1.01895	1.30579	0.586118
852472	SWD3	CPS30|SAF35	Swd3p	0.387528	0.31538	0.316354	0.357708	0.630787	1.14241	0.299669	1.30579	0.586118
852478	DTR1	-	Dtr1p	0.387528	0.567698	2.0883	0.643892	0.350427	1.14241	0.299669	1.30579	0.586118
852479	RPS6B	LPG18|RPS101|RPS102	ribosomal 40S subunit protein S6B	6.90249	14.4648	12.7332	11.8179	6.80267	1.14241	17.8315	1.30579	7.6249
850344	DCC1	-	Dcc1p	0.387528	0.31538	0.316354	0.357708	0.350427	1.14241	0.539416	3.39576	0.586118
850346	GBP2	RLF6	single-stranded telomeric DNA-binding/mRNA-binding protein	0.387528	1.5771	0.569451	2.07506	0.350427	1.14241	1.73833	2.35067	1.05506
850641	KNS1	-	serine/threonine protein kinase KNS1	0.697572	0.567698	2.0883	1.21631	1.19155	1.14241	0.539416	1.30579	1.99308
850340	YCL019W	-	gag-pol fusion protein	4.10932	3.09158	1.83513	6.37102	2.03282	2.97082	6.7769	1.30579	3.40044
855769	SOL1	-	Sol1p	1.00763	1.5771	0.316354	1.50254	0.911162	1.14241	1.49852	3.39576	1.05506
855194	ATG16	APG15|APG16|CVT11|SAP18	Atg16p	0.387528	0.31538	0.569451	1.21631	0.350427	1.14241	0.299669	1.30579	0.586118
852383	RFC5	-	replication factor C subunit 5	0.387528	0.567698	0.316354	1.21631	0.911162	1.14241	1.73833	1.30579	0.586118
855195	YMR160W	-	hypothetical protein	0.387528	0.31538	0.316354	0.357708	0.350427	1.14241	0.539416	1.30579	1.52405
853705	GPM1	-	phosphoglycerate mutase GPM1	91.1131	55.8787	33.3268	42.8919	76.6227	132.642	55.0189	151.897	105.303
853707	MCR1	-	cytochrome-b5 reductase	1.00763	1.82948	0.822561	2.07506	1.75238	1.14241	2.69766	1.30579	0.586118
853706	YKL151C	-	NADHX dehydratase	0.387528	1.07237	0.316354	1.50254	2.31327	1.14241	0.539416	1.30579	0.586118
853701	RSM22	-	mitochondrial 37S ribosomal protein RSM22	0.387528	0.567698	0.316354	0.930093	0.350427	1.14241	0.299669	1.30579	0.586118
853700	RPS27A	-	ribosomal 40S subunit protein S27A	1.62782	4.10149	3.10113	2.93396	2.31327	1.14241	4.13701	2.35067	1.99308
853702	SRP102	-	Signal recognition particle receptor subunit beta	0.387528	0.820029	1.58197	0.930093	0.350427	1.14241	0.539416	2.35067	0.586118
853709	SDH1	-	succinate dehydrogenase flavoprotein subunit SDH1	1.62782	0.31538	0.822561	2.36134	5.11868	5.71468	1.01895	4.44108	1.52405
853708	DBR1	PRP26	RNA lariat debranching enzyme	0.697572	0.31538	0.569451	0.357708	1.47196	1.14241	0.539416	1.30579	1.52405
852389	PHO3	-	acid phosphatase PHO3	16.5353	12.1881	2.0883	9.52374	1.75238	1.14241	8.45755	6.53236	25.9722
851648	RAD55	-	putative DNA-dependent ATPase RAD55	1.00763	0.31538	0.569451	0.357708	0.350427	1.14241	0.299669	1.30579	0.586118
851646	TPS2	HOG2|PFK3	trehalose-phosphatase TPS2	1.31772	1.5771	0.316354	2.64764	0.911162	1.14241	2.45781	1.30579	1.52405
851647	PPH3	-	phosphoprotein phosphatase PP4 catalytic subunit PPH3	0.387528	0.31538	0.569451	0.357708	0.350427	3.88527	0.539416	1.30579	1.05506
851644	IPT1	KTI6|MIC2|SYR4	inositolphosphotransferase	0.387528	0.31538	1.07568	0.357708	0.350427	1.14241	0.299669	1.30579	0.586118
851645	SNF11	-	Snf11p	1.31772	0.820029	1.83513	0.357708	0.630787	1.14241	0.299669	1.30579	0.586118
851642	FMP16	-	Fmp16p	0.387528	0.31538	0.569451	0.357708	0.350427	1.14241	0.299669	2.35067	0.586118
851643	PAA1	-	polyamine acetyltransferase	1.00763	3.09158	3.35437	0.930093	1.75238	1.14241	1.49852	1.30579	1.99308
851640	DOS2	-	Dos2p	0.387528	1.07237	1.83513	1.21631	1.19155	1.14241	1.01895	1.30579	1.05506
851641	DOA4	DOS1|MUT4|NPI2|SSV7|UBP4	ubiquitin-specific protease DOA4	0.387528	0.820029	0.569451	1.21631	0.350427	1.14241	0.299669	1.30579	0.586118
851398	YDL157C	-	hypothetical protein	0.387528	0.567698	1.07568	0.357708	0.350427	1.14241	0.299669	1.30579	0.586118
851399	CMR1	-	Cmr1p	0.697572	0.31538	0.316354	0.357708	0.350427	1.14241	0.299669	1.30579	0.586118
851468	RAM1	DPR1|FUS8|SCG2|SGP2|STE16	protein farnesyltransferase	1.00763	0.820029	0.569451	0.357708	0.350427	1.14241	0.539416	1.30579	0.586118
851469	NUR1	-	Nur1p	0.387528	0.31538	1.32882	0.930093	0.350427	1.14241	0.299669	1.30579	0.586118
851462	PMT1	-	dolichyl-phosphate-mannose-protein mannosyltransferase PMT1	0.697572	2.33428	2.34149	2.64764	0.911162	2.97082	4.37694	4.44108	1.05506
851391	CDC9	MMS8	DNA ligase (ATP) CDC9	1.31772	0.31538	0.316354	0.930093	0.911162	2.97082	1.25873	3.39576	1.99308
851392	ENT1	-	epsin	1.00763	0.31538	0.316354	1.21631	0.350427	1.14241	1.49852	1.30579	0.586118
851461	RPN6	NAS4	proteasome regulatory particle lid subunit RPN6	0.697572	1.5771	0.822561	4.07938	0.350427	2.05653	2.45781	1.30579	0.586118
851394	DHH1	-	DExD/H-box ATP-dependent RNA helicase DHH1	1.31772	2.5867	0.569451	2.64764	1.19155	2.05653	3.89709	1.30579	0.586118
851467	UBX3	-	Ubx3p	0.387528	0.31538	0.316354	0.643892	0.350427	1.14241	0.299669	1.30579	0.586118
851464	PMT5	-	putative dolichyl-phosphate-mannose-protein mannosyltransferase PMT5	0.387528	0.567698	0.569451	0.930093	0.350427	1.14241	0.539416	1.30579	1.99308
855035	MAC1	CUA1	Mac1p	0.387528	1.07237	0.822561	0.357708	0.911162	1.14241	0.299669	1.30579	0.586118
855037	MSS1	PET53	Mss1p	0.697572	0.31538	0.316354	0.357708	1.19155	1.14241	0.299669	1.30579	1.99308
855394	KRE1	-	Kre1p	1.00763	0.31538	0.316354	1.21631	0.630787	1.14241	0.299669	1.30579	0.586118
855395	VNX1	-	Vnx1p	2.24808	2.08187	2.0883	0.643892	0.350427	1.14241	1.49852	1.30579	1.99308
855396	YNL320W	-	hypothetical protein	0.387528	0.31538	0.569451	0.930093	0.350427	1.14241	0.299669	4.44108	0.586118
855390	PFA3	-	palmitoyltransferase PFA3	1.00763	0.31538	0.569451	0.357708	0.630787	1.14241	0.299669	1.30579	0.586118
855392	FIG4	-	phosphatidylinositol-3,5-bisphosphate 5-phosphatase	0.387528	0.567698	0.316354	0.357708	0.911162	1.14241	0.299669	2.35067	1.05506
855393	LEM3	BRE3|ROS3	Lem3p	1.31772	0.567698	7.40792	0.930093	0.350427	1.14241	1.49852	1.30579	1.99308
855398	HXT14	-	Hxt14p	0.697572	0.820029	0.316354	0.357708	0.911162	1.14241	0.539416	2.35067	0.586118
855399	PFS2	-	cleavage polyadenylation factor subunit PFS2	1.00763	1.32473	0.316354	0.357708	0.911162	1.14241	0.779176	3.39576	0.586118
852289	GPI18	-	GPI-anchor transamidase GPI18	0.387528	0.31538	0.316354	0.357708	0.350427	1.14241	0.299669	1.30579	0.586118
852288	COQ1	-	trans-hexaprenyltranstransferase	0.697572	0.567698	0.569451	0.357708	0.911162	1.14241	0.779176	4.44108	1.52405
852283	HTA2	H2A2	histone H2A	1.00763	1.5771	3.35437	1.50254	1.75238	1.14241	2.45781	1.30579	1.05506
852282	UTP20	-	Utp20p	1.62782	1.82948	0.822561	1.78879	2.31327	2.97082	1.25873	6.53236	1.52405
852280	YBL005W-B	-	gag-pol fusion protein	8.1444	7.63778	4.62075	18.1322	2.31327	1.14241	18.7939	4.44108	5.74692
852287	RER2	-	ditrans,polycis-polyprenyl diphosphate synthase	0.387528	0.31538	0.569451	0.357708	0.350427	1.14241	0.299669	2.35067	0.586118
852286	NTH2	-	alpha,alpha-trehalase NTH2	0.387528	1.32473	1.07568	1.21631	0.911162	1.14241	1.25873	1.30579	0.586118
852285	ECM15	-	Ecm15p	1.00763	0.31538	0.822561	0.357708	0.350427	1.14241	0.299669	1.30579	0.586118
852284	HTB2	-	histone H2B	1.62782	4.85906	16.2865	4.65219	4.83807	2.05653	2.69766	7.57833	4.3389
852869	YGL015C	-	hypothetical protein	0.697572	0.31538	0.316354	0.357708	0.350427	1.14241	0.299669	1.30579	0.586118
852868	KAP122	PDR6	Kap122p	0.387528	1.5771	0.316354	0.930093	0.350427	1.14241	1.49852	1.30579	1.05506
852867	ATE1	-	arginyltransferase	1.62782	0.567698	0.822561	0.357708	0.350427	1.14241	0.299669	2.35067	0.586118
852865	CKB1	-	casein kinase 2 regulatory subunit CKB1	2.24808	1.07237	1.32882	3.22029	0.630787	2.97082	1.49852	2.35067	3.40044
852864	GET1	MDM39	GET complex subunit GET1	0.387528	1.32473	1.07568	1.50254	1.19155	1.14241	2.45781	1.30579	1.05506
852863	ALK1	-	protein kinase ALK1	0.387528	1.82948	0.569451	0.357708	0.350427	1.14241	0.299669	1.30579	1.52405
852862	STT3	-	dolichyl-diphosphooligosaccharide--protein glycosyltransferase subunit STT3	0.387528	1.5771	1.32882	1.78879	0.911162	1.14241	3.1774	2.35067	1.52405
852861	PIB2	-	Pib2p	0.387528	0.567698	0.316354	1.50254	0.630787	1.14241	1.01895	1.30579	1.05506
852860	PGD1	HRS1|MED3	Pgd1p	0.387528	0.31538	0.316354	0.357708	0.350427	1.14241	0.299669	1.30579	0.586118
856158	THP3	-	Thp3p	0.697572	0.567698	0.569451	0.930093	1.19155	1.14241	0.299669	1.30579	0.586118
856156	RPL43A	-	ribosomal 60S subunit protein L43A	4.10932	10.6709	17.8102	10.3839	4.55747	1.14241	12.0608	1.30579	2.93128
856155	PUF2	-	Puf2p	0.697572	0.820029	1.83513	0.643892	0.911162	2.05653	0.779176	2.35067	1.05506
856154	TIF5	SUI5	translation initiation factor eIF5	2.55824	4.85906	2.8479	8.66371	4.27689	1.14241	5.57678	2.35067	1.05506
856153	TIP41	-	Tip41p	0.387528	0.820029	0.316354	2.64764	0.350427	1.14241	1.01895	1.30579	0.586118
856152	ERV2	-	flavin-linked sulfhydryl oxidase	1.00763	1.07237	1.07568	0.930093	0.350427	1.14241	1.97814	1.30579	1.52405
854136	TSR4	-	Tsr4p	0.387528	1.32473	0.822561	0.930093	0.630787	1.14241	1.01895	2.35067	0.586118
854135	IFM1	-	translation initiation factor 2	0.387528	0.820029	0.822561	0.643892	0.630787	2.05653	0.299669	1.30579	1.05506
854134	YOL024W	-	hypothetical protein	0.697572	0.31538	0.316354	0.357708	0.630787	1.14241	0.299669	1.30579	0.586118
854133	LAG2	ECM36	Lag2p	3.17861	0.31538	0.316354	0.357708	2.03282	1.14241	0.299669	1.30579	1.05506
854131	MIM1	TOM13	Mim1p	0.387528	0.31538	0.569451	0.357708	0.350427	1.14241	0.299669	1.30579	0.586118
854130	MDM38	MKH1	ribosome-binding protein MDM38	1.31772	2.08187	1.58197	3.50664	0.630787	2.05653	3.41729	1.30579	1.05506
854139	TAT2	LTG3|SAB2|SCM2|TAP2	aromatic amino acid transmembrane transporter TAT2	1.62782	0.567698	0.569451	0.357708	0.630787	1.14241	0.299669	2.35067	0.586118
854138	DIS3	MTR17|RRP44	exosome catalytic subunit DIS3	2.55824	2.5867	1.07568	2.64764	1.47196	6.62963	2.21797	5.48661	1.05506
854428	SEC63	PTL1	protein-transporting protein SEC63	1.62782	1.82948	2.8479	3.22029	0.630787	1.14241	1.97814	2.35067	1.52405
854420	ENV9	-	Env9p	0.387528	0.567698	0.569451	0.357708	0.350427	1.14241	0.299669	1.30579	0.586118
854423	APC5	RMC1	anaphase promoting complex subunit 5	1.00763	0.567698	0.822561	0.357708	0.630787	1.14241	1.01895	1.30579	1.52405
854425	TUM1	-	thiosulfate sulfurtransferase	2.86842	1.82948	1.07568	1.50254	0.911162	2.05653	2.45781	1.30579	2.93128
854424	CLP1	-	cleavage polyadenylation factor subunit CLP1	1.00763	0.31538	0.316354	0.357708	0.350427	1.14241	0.539416	1.30579	0.586118
854427	NAT5	ARD2|NAA50|ROG2	peptide alpha-N-acetyltransferase subunit NAT5	0.387528	0.31538	0.316354	0.930093	0.350427	1.14241	0.299669	1.30579	0.586118
854426	TMA16	-	Tma16p	0.387528	1.32473	0.822561	0.643892	0.630787	1.14241	0.539416	1.30579	0.586118
850704	MEU1	-	S-methyl-5-thioadenosine phosphorylase	0.697572	2.33428	4.11416	1.50254	0.630787	1.14241	0.539416	2.35067	0.586118
850705	POM34	-	Pom34p	0.697572	0.31538	0.822561	0.357708	0.911162	1.14241	0.299669	1.30579	0.586118
850706	PSR2	-	putative phosphatase	1.62782	2.33428	0.569451	2.07506	0.350427	1.14241	1.49852	5.48661	2.46216
850707	YEH2	-	sterol esterase	0.387528	0.567698	2.59469	0.643892	0.350427	1.14241	0.299669	1.30579	0.586118
850701	PPR1	-	Ppr1p	1.93794	0.567698	0.316354	0.643892	0.350427	2.05653	1.25873	5.48661	0.586118
850702	BRE2	CPS60	Bre2p	0.697572	0.567698	0.569451	0.357708	0.350427	1.14241	0.779176	1.30579	0.586118
850703	PML1	-	Pml1p	1.00763	0.31538	0.316354	0.643892	0.350427	1.14241	0.299669	1.30579	0.586118
850708	IRC25	DMP2|PBA3|POC3	Irc25p	0.387528	1.07237	0.569451	0.357708	0.911162	1.14241	0.779176	1.30579	0.586118
850709	SDO1	-	guanine nucleotide exchange factor SDO1	0.387528	1.5771	0.569451	0.357708	0.350427	1.14241	1.73833	1.30579	1.05506
851621	DET1	-	acid phosphatase DET1	0.697572	0.820029	0.316354	0.357708	0.630787	1.14241	0.539416	2.35067	0.586118
851435	UBP1	-	ubiquitin-specific protease UBP1	0.387528	1.5771	0.569451	2.93396	0.350427	2.97082	1.73833	2.35067	1.52405
851434	SNA4	-	Sna4p	0.387528	0.31538	0.569451	0.357708	0.350427	1.14241	0.299669	1.30579	0.586118
851340	YDL186W	-	hypothetical protein	0.387528	0.31538	0.569451	0.357708	0.350427	1.14241	0.539416	1.30579	0.586118
856427	ERC1	-	Erc1p	0.387528	0.820029	0.822561	0.357708	1.75238	1.14241	0.539416	2.35067	0.586118
856426	RRM3	RTT104	Rrm3p	0.387528	0.567698	0.316354	0.357708	1.19155	1.14241	0.779176	1.30579	1.99308
851433	YDL124W	-	aldo-keto reductase superfamily protein	2.55824	4.354	0.569451	5.51153	2.03282	1.14241	6.29681	1.30579	5.74692
856424	YHI9	-	Yhi9p	1.00763	1.82948	1.83513	0.357708	1.47196	1.14241	1.25873	1.30579	1.05506
851075	DCR2	-	phosphoprotein phosphatase	0.387528	0.31538	0.822561	0.930093	0.350427	1.14241	0.299669	1.30579	0.586118
851074	VPS38	VPL17	Vps38p	0.387528	0.31538	0.316354	0.357708	0.911162	1.14241	0.299669	1.30579	0.586118
851077	NMD4	-	Nmd4p	1.31772	0.567698	0.569451	0.930093	0.630787	1.14241	0.299669	1.30579	0.586118
851076	STE11	-	mitogen-activated protein kinase kinase kinase STE11	0.697572	0.31538	0.316354	0.930093	0.350427	1.14241	0.779176	4.44108	0.586118
851071	RSC2	-	Rsc2p	3.48883	1.32473	0.316354	1.78879	4.27689	3.88527	1.25873	1.30579	1.99308
851070	ATG33	-	Atg33p	0.387528	0.31538	0.822561	0.357708	0.630787	1.14241	0.539416	1.30579	0.586118
851073	ADE13	BRA1|BRA8	adenylosuccinase ADE13	23.0714	8.90135	5.63409	14.974	39.7543	43.3655	9.65836	40.1122	26.4435
851079	GRX8	-	glutathione-disulfide reductase GRX8	1.62782	0.820029	0.569451	0.643892	0.350427	1.14241	0.779176	1.30579	1.52405
851866	DON1	-	Don1p	0.387528	0.31538	0.316354	0.357708	0.350427	1.14241	0.539416	1.30579	0.586118
851710	YDR132C	-	hypothetical protein	1.62782	0.31538	0.316354	0.357708	0.911162	1.14241	0.299669	1.30579	0.586118
1500489	PCC1	-	chromatin DNA-binding EKC/KEOPS complex subunit PCC1	0.387528	0.31538	0.569451	0.357708	0.350427	1.14241	0.539416	1.30579	0.586118
851861	MSW1	-	tryptophan--tRNA ligase MSW1	0.387528	0.31538	0.316354	0.643892	0.350427	1.14241	0.539416	1.30579	0.586118
1500487	YKL068W-A	-	hypothetical protein	0.387528	0.31538	0.316354	0.357708	0.350427	1.14241	0.299669	2.35067	0.586118
1500486	YKL096C-B	-	hypothetical protein	0.387528	0.31538	0.316354	0.357708	0.350427	1.14241	0.299669	1.30579	0.586118
852672	ARO8	-	bifunctional 2-aminoadipate transaminase/aromatic-amino-acid:2-oxoglutarate transaminase	15.9133	12.1881	16.0326	10.3839	35.7999	31.3968	9.178	25.3933	12.793
852673	MCM6	-	MCM DNA helicase complex subunit MCM6	1.00763	2.83913	2.59469	2.64764	2.59374	1.14241	4.37694	1.30579	6.21635
852670	KEX1	-	serine-type carboxypeptidase	18.0908	8.39588	3.60762	14.4	2.03282	6.62963	13.2625	3.39576	20.7905
852676	YIP4	-	Yip4p	2.55824	0.31538	0.569451	0.357708	0.350427	1.14241	1.01895	1.30579	1.05506
852675	EMP24	BST2	Emp24p	1.00763	1.32473	0.822561	1.50254	0.911162	1.14241	2.21797	1.30579	0.586118
852678	MDS3	-	Mds3p	0.697572	1.07237	0.569451	1.78879	2.31327	2.97082	1.25873	8.62452	0.586118
852679	DSD1	-	D-serine ammonia-lyase DSD1	0.697572	0.820029	0.569451	0.357708	3.15473	1.14241	0.299669	1.30579	0.586118
856702	VAC8	YEB3	protein anchor VAC8	1.93794	1.5771	2.34149	2.64764	0.911162	2.05653	1.49852	5.48661	1.52405
856700	EDC3	DCP3|LSM16	Edc3p	0.697572	0.567698	0.316354	1.78879	1.19155	3.88527	1.97814	1.30579	0.586118
856704	UBC8	GID3	E2 ubiquitin-conjugating protein UBC8	1.31772	0.31538	1.32882	0.357708	0.350427	1.14241	0.299669	1.30579	0.586118
856705	GLC3	GHA1	1,4-alpha-glucan branching enzyme	6.59206	3.59651	0.316354	3.22029	14.3877	3.88527	2.93753	4.44108	5.27754
856709	GCN4	AAS101|AAS3|ARG9	amino acid starvation-responsive transcription factor GCN4	0.387528	0.31538	0.316354	0.357708	1.75238	1.14241	0.299669	2.35067	1.52405
854964	RRN11	-	Rrn11p	0.387528	0.31538	0.316354	0.357708	0.350427	1.14241	0.299669	1.30579	0.586118
854965	CAT2	YCAT	carnitine O-acetyltransferase CAT2	0.697572	0.820029	0.316354	0.357708	0.350427	1.14241	0.299669	1.30579	1.05506
854966	VPS71	SWC6	Vps71p	0.697572	0.820029	0.316354	0.643892	0.350427	2.05653	0.539416	1.30579	0.586118
854960	PRP39	-	Prp39p	1.00763	0.31538	0.316354	0.357708	0.911162	2.97082	0.539416	1.30579	0.586118
854962	YML045W-A	-	gag protein	13.7368	16.9957	12.4795	40.872	11.0151	1.14241	30.8399	1.30579	7.6249
854963	YML045W	-	gag-pol fusion protein	21.8258	24.0891	16.5404	52.4253	13.2633	1.14241	45.8172	1.30579	9.50358
854968	YML040W	-	gag protein	17.4685	22.8217	15.271	52.1361	12.7011	2.97082	37.8398	1.30579	9.03385
854969	YML039W	-	gag-pol fusion protein	26.1868	30.1771	19.0802	64.295	16.0748	2.97082	52.5957	1.30579	10.9131
852498	KTR4	-	putative mannosyltransferase	15.2914	8.64861	4.36745	5.51153	1.47196	2.97082	9.178	1.30579	22.6741
852499	BEM1	SRO1	phosphatidylinositol-3-phosphate-binding protein BEM1	0.387528	0.31538	0.316354	0.357708	0.350427	1.14241	1.25873	1.30579	1.52405
852496	YBR197C	-	hypothetical protein	0.697572	0.31538	0.316354	0.930093	0.350427	1.14241	0.299669	1.30579	1.05506
852497	TAF5	TAF90	chromatin modification protein	1.31772	2.08187	1.58197	1.50254	0.630787	2.97082	1.01895	1.30579	0.586118
852494	MSI1	CAC3	Msi1p	0.387528	0.31538	0.316354	0.357708	0.350427	1.14241	0.779176	1.30579	0.586118
852495	PGI1	CDC30	glucose-6-phosphate isomerase	40.5425	13.7058	8.16833	36.8347	113.763	134.519	17.8315	85.5916	31.1592
852492	MED8	-	Med8p	1.31772	0.31538	0.316354	0.357708	0.911162	2.05653	0.299669	3.39576	0.586118
852493	AIM4	SOY1	Aim4p	0.387528	0.31538	0.316354	0.643892	0.350427	1.14241	0.299669	1.30579	0.586118
855615	YNL108C	HUF	hypothetical protein	1.00763	1.07237	1.83513	0.930093	0.350427	1.14241	0.779176	2.35067	1.52405
855616	YAF9	-	Yaf9p	0.387528	0.31538	0.316354	0.357708	0.350427	1.14241	0.299669	1.30579	0.586118
855611	DBP2	-	DEAD-box ATP-dependent RNA helicase DBP2	0.697572	2.33428	1.83513	6.37102	1.75238	1.14241	4.61689	1.30579	1.52405
855613	NOP15	-	rRNA-binding ribosome biosynthesis protein NOP15	1.62782	0.31538	0.316354	0.357708	0.350427	1.14241	0.299669	1.30579	0.586118
855612	CYB5	-	Cyb5p	0.387528	0.31538	0.316354	0.357708	0.630787	1.14241	0.299669	3.39576	0.586118
854634	VTH1	-	signal sequence-binding protein	4.10932	1.32473	1.58197	3.50664	1.19155	2.97082	2.21797	1.30579	4.8082
854635	IMA3	-	oligo-1,6-glucosidase IMA3	0.387528	0.567698	0.822561	0.643892	0.630787	2.05653	1.01895	2.35067	0.586118
854637	YIL169C	-	hypothetical protein	1.00763	1.32473	0.316354	1.50254	0.350427	1.14241	1.49852	1.30579	3.40044
855619	LEU4	-	2-isopropylmalate synthase LEU4	1.00763	5.36416	0.822561	4.36578	1.47196	2.05653	2.93753	1.30579	1.05506
854631	PAU14	-	seripauperin PAU14	0.387528	0.31538	0.569451	0.643892	0.350427	1.14241	0.299669	1.30579	0.586118
855949	PEP4	PHO9|PRA1|yscA	proteinase A	28.9923	9.40686	1.58197	14.1131	13.8254	7.54475	16.8693	15.954	13.7332
855948	KIP2	-	Kip2p	1.93794	2.33428	0.822561	0.357708	1.47196	1.14241	0.539416	1.30579	0.586118
855945	AIM44	GPS1	Aim44p	1.00763	1.82948	3.10113	1.78879	2.59374	3.88527	1.49852	2.35067	3.86965
855944	PET20	-	Pet20p	0.387528	0.31538	0.569451	0.357708	0.350427	1.14241	0.299669	1.30579	1.05506
855947	PRM4	-	pheromone-regulated protein PRM4	0.387528	0.567698	0.316354	0.357708	0.350427	1.14241	0.299669	1.30579	0.586118
855946	TGS1	-	RNA methyltransferase	0.697572	0.31538	0.316354	0.357708	0.350427	1.14241	0.299669	1.30579	0.586118
855941	YPL162C	-	hypothetical protein	0.387528	1.32473	0.569451	0.357708	0.350427	1.14241	0.299669	2.35067	0.586118
855943	CDC60	-	leucine--tRNA ligase CDC60	16.2243	36.5266	54.5169	19.2811	7.64488	4.79989	18.7939	1.30579	13.7332
855942	BEM4	ROM7	Bem4p	0.387528	0.567698	1.32882	0.930093	0.911162	1.14241	0.779176	1.30579	0.586118
853729	MYO3	-	myosin 3	2.86842	2.33428	3.10113	1.50254	2.03282	1.14241	2.45781	3.39576	1.52405
853728	SHE2	-	She2p	0.387528	0.567698	0.569451	0.357708	0.350427	1.14241	0.299669	3.39576	0.586118
853727	RMA1	-	putative tetrahydrofolate synthase	0.697572	0.567698	0.316354	0.357708	0.911162	1.14241	0.299669	1.30579	0.586118
853725	YKL133C	-	hypothetical protein	0.387528	0.567698	0.316354	0.357708	0.630787	2.05653	0.299669	2.35067	0.586118
853724	2001-10-01	-	metalloendopeptidase	1.31772	1.32473	0.316354	0.357708	1.19155	1.14241	0.299669	1.30579	1.52405
853723	APL2	-	Apl2p	0.387528	0.820029	2.0883	0.643892	1.19155	2.97082	0.539416	4.44108	0.586118
853721	CMC1	-	Cmc1p	0.387528	0.31538	0.316354	0.357708	0.911162	1.14241	0.539416	1.30579	0.586118
854090	MET22	HAL2	3'(2'),5'-bisphosphate nucleotidase	1.62782	4.60652	0.822561	1.50254	5.11868	1.14241	1.73833	2.35067	1.52405
854091	CRT10	-	Crt10p	1.93794	1.07237	1.58197	1.21631	0.630787	2.97082	1.73833	1.30579	1.99308
854092	APM4	AMP1	Apm4p	0.387528	0.820029	0.316354	0.357708	0.350427	1.14241	0.299669	1.30579	0.586118
854093	PRS5	-	ribose phosphate diphosphokinase subunit PRS5	1.00763	4.354	0.316354	5.22507	1.19155	1.14241	5.57678	1.30579	1.52405
854094	MAM3	-	Mam3p	0.387528	1.32473	0.316354	2.07506	0.350427	1.14241	1.97814	2.35067	0.586118
854095	GPD2	GPD3	glycerol-3-phosphate dehydrogenase (NAD(+)) GPD2	0.697572	2.08187	0.822561	1.21631	1.47196	1.14241	3.41729	1.30579	1.05506
854096	ARG1	ARG10	argininosuccinate synthase	22.1371	7.13244	0.316354	6.37102	31.8487	18.5393	7.49711	17.0019	10.4432
854097	YOL057W	-	dipeptidyl-peptidase III	1.62782	5.36416	3.86088	2.36134	4.55747	3.88527	1.25873	1.30579	1.99308
854098	GPM3	-	phosphoglycerate mutase family protein GPM3	0.387528	1.82948	3.60762	0.357708	0.350427	1.14241	1.49852	1.30579	0.586118
854099	THI20	-	trifunctional hydroxymethylpyrimidine kinase/phosphomethylpyrimidine kinase/thiaminase	4.72989	0.31538	2.0883	2.64764	8.76805	10.2911	0.779176	5.48661	6.68582
851436	YDL121C	-	hypothetical protein	2.86842	1.5771	1.58197	1.50254	2.87423	1.14241	1.73833	6.53236	1.99308
856940	YRF1-2	YRF1	Y' element ATP-dependent helicase protein 1 copy 2	1.62782	0.820029	1.07568	0.643892	0.350427	1.14241	1.73833	1.30579	2.93128
851661	SLU7	SLT17	mRNA splicing protein SLU7	0.387528	0.31538	0.316354	0.357708	0.350427	1.14241	0.299669	2.35067	1.05506
851663	YDR089W	-	hypothetical protein	0.697572	0.567698	0.316354	0.930093	0.350427	1.14241	0.299669	1.30579	0.586118
851664	YDR090C	-	hypothetical protein	0.387528	0.31538	1.07568	0.357708	0.350427	1.14241	0.299669	1.30579	0.586118
851665	RLI1	-	Fe-S cluster-binding ribosome biosynthesis protein	2.55824	3.09158	2.34149	6.08451	3.15473	2.97082	5.33679	1.30579	2.93128
851666	UBC13	-	E2 ubiquitin-conjugating protein UBC13	0.697572	0.31538	0.569451	0.930093	1.19155	1.14241	1.49852	1.30579	0.586118
851667	DNF2	-	aminophospholipid-translocating P4-type ATPase DNF2	2.24808	1.07237	26.7073	2.36134	0.911162	4.79989	5.33679	4.44108	0.586118
850397	RPS14A	CRY1|RPL59	ribosomal 40S subunit protein S14A	5.35054	14.4648	18.8262	18.7066	6.24128	2.05653	20.7194	3.39576	10.4432
850396	SYP1	YCR029C-A	Syp1p	0.697572	1.32473	3.86088	2.64764	0.350427	2.05653	2.21797	3.39576	1.05506
850395	RIM1	-	Rim1p	12.1827	3.09158	0.569451	6.65755	4.27689	2.05653	5.57678	1.30579	5.74692
850394	FEN2	-	Fen2p	1.93794	3.09158	2.8479	0.357708	2.03282	2.05653	0.299669	5.48661	1.52405
850392	RHB1	RSG1	putative GTPase RHB1	0.387528	0.567698	0.822561	0.930093	0.350427	1.14241	1.25873	1.30579	0.586118
850391	NPP1	-	nucleotide diphosphatase/phosphodiesterase NPP1	0.387528	0.31538	1.07568	0.643892	0.630787	2.97082	0.779176	4.44108	0.586118
850399	SNT1	-	Snt1p	0.387528	1.07237	1.58197	1.78879	1.19155	6.62963	1.25873	1.30579	1.99308
850398	BPH1	-	Bph1p	0.387528	3.84899	1.58197	0.643892	0.350427	2.05653	1.01895	4.44108	0.586118
856492	HXT4	LGT1|RAG1	hexose transporter HXT4	2.24808	0.31538	23.1465	0.357708	1.19155	1.14241	2.21797	2.35067	1.52405
851445	ATG20	CVT20|SNX42	Atg20p	2.24808	0.31538	0.822561	0.643892	0.350427	1.14241	0.299669	1.30579	0.586118
856490	YNG2	EAF4|NBN1	histone acetyltransferase YNG2	0.697572	0.31538	0.316354	0.643892	0.630787	1.14241	0.299669	1.30579	0.586118
856491	MSR1	-	arginine--tRNA ligase MSR1	0.697572	0.820029	1.83513	3.22029	0.630787	3.88527	1.49852	2.35067	2.46216
856496	HXT5	-	hexose transporter HXT5	2.55824	2.08187	6.90105	1.21631	1.19155	1.14241	2.21797	1.30579	4.3389
851913	YDR316W-A	-	gag protein	15.9133	20.2878	14.5096	48.0897	12.9822	1.14241	35.1835	1.30579	8.56415
856494	HXT1	HOR4	hexose transporter HXT1	3.17861	2.33428	17.0483	0.357708	1.47196	1.14241	3.41729	1.30579	4.3389
851911	OMS1	-	putative RNA methyltransferase	0.387528	0.31538	0.316354	0.930093	0.911162	1.14241	0.299669	1.30579	0.586118
856498	SFB3	LST1	Sfb3p	1.00763	1.32473	0.569451	2.93396	0.630787	1.14241	1.73833	1.30579	0.586118
856499	TRA1	-	histone acetyltransferase TRA1	1.62782	2.33428	1.32882	2.64764	5.67995	2.97082	2.69766	7.57833	5.27754
851448	TMA17	ADC17	Tma17p	0.387528	0.567698	0.569451	0.357708	1.47196	1.14241	0.299669	1.30579	1.05506
851449	YDL109C	-	putative lipase	0.387528	0.31538	0.569451	0.357708	0.911162	1.14241	0.299669	2.35067	0.586118
851918	SWA2	AUX1|BUD24	Swa2p	0.387528	0.31538	0.316354	1.78879	1.19155	1.14241	0.779176	2.35067	0.586118
851722	MKC7	YPS2	aspartyl protease	1.62782	0.567698	7.66138	0.643892	0.911162	1.14241	0.779176	1.30579	1.05506
855377	YRF1-6	YRF1	Y' element ATP-dependent helicase protein 1 copy 6	1.62782	0.820029	0.822561	0.643892	0.350427	1.14241	1.73833	1.30579	2.46216
855375	PAU19	-	seripauperin PAU19	0.387528	0.31538	0.569451	0.357708	1.47196	1.14241	1.01895	1.30579	0.586118
855373	ERR3	-	phosphopyruvate hydratase ERR3	3.48883	1.5771	0.316354	0.930093	1.19155	2.05653	0.539416	3.39576	1.99308
855371	YMR321C	-	hypothetical protein	2.86842	1.82948	0.822561	1.50254	2.03282	1.14241	1.73833	3.39576	3.40044
852809	AFT1	RCS1	DNA-binding transcription factor AFT1	0.697572	0.31538	0.569451	0.357708	0.350427	1.14241	0.539416	1.30579	0.586118
852801	KXD1	-	Kxd1p	2.55824	0.567698	0.316354	0.357708	0.350427	1.14241	0.299669	1.30579	0.586118
852800	MPC1	FMP37	pyruvate transporter MPC1	0.697572	0.31538	0.569451	0.357708	0.630787	1.14241	0.299669	1.30579	0.586118
852803	HNM1	CTR1	Hnm1p	1.31772	0.31538	2.59469	0.930093	1.19155	1.14241	0.299669	4.44108	1.05506
852802	DBP3	-	RNA-dependent ATPase DBP3	0.387528	1.82948	1.32882	2.93396	0.630787	1.14241	2.69766	1.30579	0.586118
852805	MPS2	MMC1	Mps2p	0.697572	0.31538	0.316354	0.357708	0.350427	1.14241	0.299669	1.30579	1.05506
852804	RPL7A	-	ribosomal 60S subunit protein L7A	5.35054	10.1652	5.38073	7.51724	6.52197	4.79989	10.6192	1.30579	9.03385
852806	HSF1	EXA3|MAS3	stress-responsive transcription factor HSF1	1.00763	1.32473	0.316354	0.357708	0.630787	1.14241	0.779176	1.30579	1.52405
856138	YPR027C	-	hypothetical protein	0.387528	0.31538	0.316354	0.357708	1.47196	1.14241	1.01895	1.30579	1.05506
856131	ATP20	-	F1F0 ATP synthase subunit g	0.697572	0.567698	0.822561	0.643892	0.350427	1.14241	0.779176	1.30579	0.586118
856130	MCM4	CDC54|HCD21	MCM DNA helicase complex subunit MCM4	0.387528	2.83913	2.34149	3.22029	0.911162	1.14241	1.97814	8.62452	2.46216
856133	SDD4	-	Sdd4p	0.387528	0.567698	0.822561	0.643892	0.350427	1.14241	0.299669	2.35067	1.99308
856132	AGC1	-	amino acid transporter AGC1	1.00763	0.31538	1.32882	0.930093	0.350427	1.14241	0.299669	1.30579	0.586118
856135	YME1	OSD1|YTA11	i-AAA protease YME1	2.86842	2.5867	0.822561	2.07506	0.350427	1.14241	1.25873	1.30579	1.99308
856134	EAF3	-	Eaf3p	0.387528	0.820029	0.316354	0.930093	1.47196	1.14241	0.299669	3.39576	1.05506
856137	ATH1	-	alpha,alpha-trehalase ATH1	1.93794	2.08187	1.32882	2.07506	1.47196	1.14241	1.25873	1.30579	5.27754
856136	CCL1	-	TFIIH complex kinase subunit CCL1	1.31772	0.820029	0.822561	1.21631	0.630787	1.14241	1.25873	1.30579	1.52405
854151	PLB3	-	lysophospholipase	59.9568	36.0184	3.86088	36.5464	12.4201	1.14241	39.5309	4.44108	75.2288
854402	HER1	-	Her1p	1.93794	0.820029	1.07568	1.78879	1.19155	3.88527	0.779176	1.30579	0.586118
854401	ISU2	NUA2	putative iron-binding protein ISU2	0.387528	0.31538	0.316354	0.357708	0.350427	1.14241	0.539416	1.30579	0.586118
854152	RCL1	-	rRNA-processing endoribonuclease	0.387528	1.5771	0.822561	0.643892	0.350427	1.14241	1.25873	1.30579	0.586118
854155	CSI2	-	Csi2p	1.00763	0.31538	0.569451	0.357708	0.350427	1.14241	0.779176	2.35067	1.05506
854154	COQ10	-	ubiquinone-binding protein COQ10	1.00763	0.820029	0.316354	0.643892	1.19155	1.14241	1.01895	1.30579	0.586118
854157	RPB11	-	DNA-directed RNA polymerase II core subunit RPB11	0.387528	0.820029	1.83513	0.930093	0.350427	1.14241	1.01895	1.30579	0.586118
854156	TOP1	MAK1|MAK17	DNA topoisomerase 1	1.31772	0.31538	0.316354	0.357708	0.350427	2.97082	0.539416	1.30579	0.586118
854159	PFA4	-	palmitoyltransferase PFA4	0.387528	0.567698	0.569451	0.357708	0.350427	1.14241	0.779176	1.30579	0.586118
854158	SIN3	CPE1|GAM2|RPD1|SDI1|SDS16|UME4	transcriptional regulator SIN3	0.697572	2.33428	0.316354	2.64764	0.911162	4.79989	3.65718	1.30579	2.46216
854409	RPL33B	RPL37B	ribosomal 60S subunit protein L33B	1.93794	5.1116	2.8479	4.65219	2.31327	1.14241	5.57678	1.30579	1.52405
854408	KIN4	KIN3|KIN31	putative serine/threonine protein kinase KIN4	0.387528	0.31538	0.316354	0.643892	0.630787	1.14241	0.539416	1.30579	1.05506
850898	COQ9	-	ubiquinone biosynthesis protein COQ9	0.387528	0.567698	0.822561	0.357708	0.911162	1.14241	0.299669	1.30579	1.05506
850894	NOP56	SIK1	snoRNP complex protein NOP56	1.31772	4.85906	3.35437	4.65219	1.19155	1.14241	3.89709	1.30579	1.99308
850896	PBA1	POC1	Pba1p	0.387528	1.07237	0.569451	0.357708	0.350427	1.14241	0.779176	1.30579	0.586118
850890	UPS1	-	Ups1p	0.387528	0.31538	0.316354	0.357708	0.350427	1.14241	0.539416	1.30579	0.586118
850891	YLR194C	-	hypothetical protein	0.387528	0.31538	0.316354	0.357708	0.350427	2.05653	0.299669	1.30579	0.586118
850892	NMT1	CDC72	glycylpeptide N-tetradecanoyltransferase NMT1	0.697572	2.08187	0.569451	1.50254	0.630787	1.14241	2.69766	2.35067	1.05506
850893	PWP1	-	rRNA-processing protein PWP1	3.17861	6.62716	7.66138	5.22507	1.19155	2.97082	3.89709	2.35067	4.3389
1466514	YNL067W-B	YNL067W-A	hypothetical protein	0.387528	0.31538	0.316354	0.357708	0.630787	1.14241	0.299669	1.30579	0.586118
1466511	YSF3	RCP10	U2 snRNP complex subunit YSF3	0.697572	0.31538	0.316354	0.357708	1.19155	1.14241	0.299669	1.30579	0.586118
1466512	DGR1	-	Dgr1p	0.387528	0.31538	0.316354	0.357708	0.350427	1.14241	0.299669	1.30579	0.586118
855169	CIN4	GTP1|UGX1	Arf family GTPase CIN4	0.387528	0.31538	0.569451	0.357708	0.350427	1.14241	0.299669	1.30579	0.586118
855167	GAT2	-	Gat2p	0.387528	0.31538	0.316354	0.357708	0.911162	1.14241	0.779176	5.48661	0.586118
850406	MATALPHA2	ALPHA2	homeodomain mating type protein alpha2	1.31772	0.31538	0.316354	0.357708	0.350427	1.14241	0.539416	1.30579	0.586118
855163	REC114	-	Rec114p	0.387528	0.31538	0.316354	0.357708	0.630787	2.97082	0.299669	1.30579	0.586118
850401	RRP43	-	exosome non-catalytic core subunit RRP43	0.697572	0.31538	0.569451	0.643892	0.630787	3.88527	0.779176	1.30579	0.586118
850400	ELO2	FEN1|GNS1|VBM2	fatty acid elongase ELO2	0.697572	0.31538	0.822561	0.357708	0.350427	1.14241	0.299669	1.30579	0.586118
852186	SCS22	-	phospholipid metabolism-regulating protein SCS22	0.387528	0.31538	0.316354	0.643892	0.350427	1.14241	0.779176	1.30579	0.586118
852187	MAP2	-	methionine aminopeptidase	0.387528	3.34404	2.59469	2.36134	1.19155	1.14241	3.65718	1.30579	1.52405
852636	ADH4	NRC465|ZRG5	alcohol dehydrogenase ADH4	0.387528	0.31538	0.822561	0.930093	0.350427	1.14241	0.539416	1.30579	0.586118
852637	ZRT1	-	high-affinity Zn(2+) transporter ZRT1	0.387528	0.31538	2.0883	0.357708	0.350427	1.14241	0.299669	1.30579	0.586118
851059	YLR345W	-	bifunctional fructose-2,6-bisphosphate 2-phosphatase/6-phosphofructo-2-kinase	0.387528	0.31538	0.569451	0.357708	0.350427	2.05653	0.539416	1.30579	1.52405
851058	RPL26A	-	ribosomal 60S subunit protein L26A	3.48883	10.6709	6.90105	11.8179	3.15473	1.14241	11.5803	1.30579	5.74692
851056	GAS2	-	1,3-beta-glucanosyltransferase	0.387528	0.31538	0.316354	0.357708	0.350427	1.14241	0.539416	2.35067	1.05506
851055	FKS1	CND1|CWH53|ETG1|GSC1|PBR1	1,3-beta-D-glucan synthase	12.4935	24.8497	0.316354	6.37102	3.15473	1.14241	19.5159	3.39576	11.383
851054	SPO77	-	Spo77p	0.387528	0.31538	1.07568	0.357708	0.350427	2.05653	0.539416	1.30579	1.05506
851052	RPP0	RPL10E	ribosomal protein P0	5.35054	16.2363	15.7788	17.5578	7.36413	1.14241	9.41817	1.30579	7.6249
851051	VRP1	END5|MDP2|YLR337W	Vrp1p	3.79907	2.83913	1.32882	0.930093	2.59374	2.97082	3.65718	4.44108	0.586118
855938	SET6	-	Set6p	1.00763	0.567698	0.316354	0.357708	0.630787	2.05653	0.539416	3.39576	0.586118
855939	MLH3	-	mismatch repair protein MLH3	5.66089	0.567698	0.316354	2.07506	5.67995	2.97082	1.73833	2.35067	1.05506
855930	MRPL40	-	mitochondrial 54S ribosomal protein YmL40	0.387528	0.567698	0.316354	0.357708	0.350427	1.14241	0.299669	1.30579	0.586118
855931	COX10	-	protoheme IX farnesyltransferase	0.697572	0.31538	0.316354	0.357708	0.350427	1.14241	0.299669	1.30579	0.586118
852659	SKI8	REC103	SKI complex subunit WD repeat protein SKI8	0.697572	0.567698	0.569451	0.643892	1.75238	1.14241	0.779176	1.30579	0.586118
852128	EMI2	-	putative glucokinase	32.7354	7.89047	1.58197	17.2707	48.5215	53.5152	9.41817	31.6961	21.2614
852129	GRH1	-	Grh1p	0.387528	0.567698	0.316354	0.357708	0.350427	1.14241	1.25873	1.30579	0.586118
852654	MDM34	MMM2	ERMES complex subunit MDM34	1.00763	0.31538	0.316354	0.357708	0.630787	3.88527	0.539416	1.30579	0.586118
852655	KIP3	-	tubulin-dependent ATPase KIP3	3.17861	0.820029	0.316354	0.357708	1.75238	1.14241	1.01895	5.48661	1.05506
852124	GRX2	TTR1	dithiol glutaredoxin GRX2	4.10932	2.08187	0.569451	2.64764	0.630787	2.05653	2.93753	1.30579	1.99308
852657	CLG1	-	Clg1p	0.387528	0.31538	1.07568	0.357708	0.350427	2.05653	0.299669	1.30579	0.586118
852650	EDC1	-	Edc1p	0.387528	0.31538	0.316354	0.357708	0.350427	1.14241	0.299669	1.30579	0.586118
852651	NIF3	-	hypothetical protein	2.24808	3.09158	2.0883	0.643892	5.9606	1.14241	1.25873	1.30579	1.05506
852121	GNP1	-	glutamine permease GNP1	1.93794	0.820029	17.0483	0.643892	0.911162	2.05653	1.73833	1.30579	0.586118
856838	AST2	-	Ast2p	1.62782	0.31538	0.822561	0.357708	1.19155	1.14241	1.01895	1.30579	1.05506
856918	RAD3	REM1	TFIIH/NER complex ATP-dependent 5'-3' DNA helicase subunit RAD3	0.387528	0.820029	1.07568	0.930093	0.911162	2.05653	0.779176	1.30579	1.05506
856728	YER010C	-	bifunctional 4-hydroxy-4-methyl-2-oxoglutarate aldolase/oxaloacetate decarboxylase	1.00763	1.07237	1.32882	1.50254	2.31327	5.71468	1.49852	1.30579	1.05506
856729	TIR1	SRP1	GPI-anchored mannoprotein	1.00763	0.31538	1.07568	0.357708	0.350427	2.05653	1.97814	1.30579	1.52405
856724	PAC2	-	Pac2p	0.387528	0.820029	0.569451	0.357708	0.350427	1.14241	0.299669	1.30579	1.05506
856725	TMA20	-	Tma20p	0.387528	0.820029	3.10113	1.21631	0.630787	1.14241	1.49852	1.30579	0.586118
856726	SEC3	PSL1	GTP-Rho binding exocyst subunit SEC3	2.24808	1.07237	1.07568	0.643892	0.911162	1.14241	2.21797	1.30579	0.586118
856727	NTF2	-	Ran GTPase-binding protein NTF2	1.00763	0.31538	0.316354	1.21631	0.350427	1.14241	0.539416	1.30579	0.586118
856720	PMI40	-	mannose-6-phosphate isomerase PMI40	8.1444	10.418	11.2111	7.80383	3.15473	2.05653	5.09681	1.30579	8.09451
856721	FMP52	-	Fmp52p	0.697572	1.32473	4.62075	0.643892	1.19155	1.14241	1.73833	1.30579	1.52405
856722	YND1	APY1|YEJ5	apyrase	2.55824	1.5771	1.83513	0.643892	0.350427	1.14241	1.49852	1.30579	4.3389
856723	NUG1	-	RNA-binding GTPase NUG1	1.00763	2.08187	2.0883	3.793	0.350427	4.79989	2.45781	1.30579	2.46216
854988	YML020W	-	hypothetical protein	0.697572	0.567698	0.822561	0.357708	1.75238	2.97082	1.25873	1.30579	0.586118
854989	OST6	-	dolichyl-diphosphooligosaccharide--protein glycotransferase	0.387528	0.31538	0.316354	0.357708	0.350427	1.14241	0.299669	1.30579	0.586118
854986	APT1	-	adenine phosphoribosyltransferase APT1	0.697572	2.83913	2.34149	0.643892	0.350427	1.14241	2.69766	3.39576	1.52405
854987	UNG1	-	uracil-DNA glycosylase	1.31772	0.820029	1.07568	0.930093	2.31327	1.14241	0.779176	3.39576	1.05506
854984	RPS17A	RP51A|RPL51A	ribosomal 40S subunit protein S17A	2.86842	9.1541	25.4353	9.23705	6.24128	1.14241	11.5803	1.30579	3.40044
854985	NSE5	-	Smc5-Smc6 complex subunit NSE5	1.00763	0.31538	0.316354	0.643892	0.350427	2.05653	0.299669	1.30579	1.52405
854982	RPS18B	-	ribosomal 40S subunit protein S18B	17.1575	23.8356	51.7034	22.1545	19.1693	6.62963	29.3928	1.30579	10.9131
853329	YJL114W	-	gag protein	0.387528	0.567698	0.316354	0.357708	0.350427	1.14241	0.299669	1.30579	0.586118
854980	TSA1	TPX1|ZRG14	thioredoxin peroxidase TSA1	18.7131	11.1766	5.38073	13.2522	17.7625	38.7588	14.9454	45.3794	17.4959
854981	YOX1	-	Yox1p	0.697572	0.567698	1.07568	0.357708	0.350427	1.14241	0.779176	2.35067	0.586118
856913	DNF1	-	aminophospholipid-translocating P4-type ATPase DNF1	2.55824	3.34404	19.3343	0.643892	0.911162	2.97082	5.81678	2.35067	6.68582
851632	MAK21	NOC1	RNA-binding ribosome biosynthesis protein MAK21	1.00763	1.32473	2.34149	2.93396	1.47196	1.14241	1.73833	4.44108	1.52405
856911	CHD1	-	chromatin-remodeling ATPase CHD1	1.31772	1.82948	3.35437	0.357708	0.350427	4.79989	2.21797	5.48661	0.586118
856916	RPH1	KDM4	Rph1p	0.387528	1.07237	0.316354	0.643892	0.630787	2.05653	0.299669	1.30579	0.586118
854928	CTK3	-	Ctk3p	0.387528	0.31538	0.316354	0.357708	0.350427	1.14241	0.299669	1.30579	0.586118
851635	AIM7	GMF1	Aim7p	0.697572	0.567698	0.569451	0.643892	0.630787	1.14241	0.779176	1.30579	0.586118
854929	BUL2	-	ubiquitin-ubiquitin ligase BUL2	0.387528	0.567698	0.316354	1.21631	0.630787	1.14241	0.539416	2.35067	1.52405
856914	BCK2	CTR7	Bck2p	1.00763	0.567698	0.316354	0.643892	1.75238	1.14241	1.73833	1.30579	1.05506
853326	NCA3	-	SUN family protein NCA3	2.55824	0.820029	0.569451	2.07506	1.47196	1.14241	1.49852	1.30579	1.05506
855585	NAM9	MNA6	mitochondrial 37S ribosomal protein NAM9	0.387528	0.31538	0.316354	0.357708	0.630787	1.14241	0.299669	1.30579	1.52405
855584	SRV2	CAP	adenylate cyclase-binding protein	4.4196	13.7058	5.88745	15.5481	5.11868	1.14241	10.1388	2.35067	3.40044
855587	FPR1	FKB1|RBP1	peptidylprolyl isomerase FPR1	8.1444	6.12192	2.8479	4.36578	0.630787	10.2911	6.7769	7.57833	6.68582
855586	EAF7	-	Eaf7p	1.31772	0.567698	0.822561	0.357708	1.75238	1.14241	0.299669	1.30579	0.586118
855581	AAH1	-	adenine deaminase	2.86842	1.5771	6.90105	0.930093	2.31327	1.14241	1.25873	1.30579	1.05506
855580	MEP2	-	ammonium permease MEP2	0.387528	1.32473	0.316354	0.357708	0.911162	1.14241	0.299669	1.30579	0.586118
855583	THO2	LDB5|RLR1|ZRG13	Tho2p	2.86842	0.820029	0.822561	1.78879	1.47196	1.14241	1.49852	1.30579	1.99308
855582	YNL140C	-	hypothetical protein	0.387528	0.31538	0.316354	0.357708	0.350427	1.14241	0.299669	1.30579	0.586118
855589	FYV6	-	Fyv6p	0.387528	0.820029	0.316354	0.357708	0.350427	1.14241	0.299669	1.30579	0.586118
855588	YNL134C	-	hypothetical protein	6.90249	5.1116	1.07568	6.9441	5.67995	2.97082	6.29681	3.39576	7.15534
1466488	YOR376W-A	-	hypothetical protein	0.387528	0.31538	0.316354	0.357708	0.350427	1.14241	0.299669	1.30579	0.586118
853450	CTK2	-	Ctk2p	0.387528	1.07237	0.316354	0.643892	0.350427	1.14241	0.299669	1.30579	0.586118
1466489	YOR381W-A	-	hypothetical protein	0.387528	0.31538	0.316354	0.643892	0.350427	1.14241	0.299669	1.30579	0.586118
853100	BUB1	-	protein kinase BUB1	1.31772	0.567698	0.316354	0.357708	2.03282	1.14241	1.25873	1.30579	1.05506
853529	TOR1	DRR1	phosphatidylinositol kinase-related protein kinase TOR1	3.17861	1.82948	0.316354	2.07506	4.55747	4.79989	2.21797	14.9062	2.93128
853528	ARP3	ACT4	actin-related protein 3	2.55824	3.09158	2.59469	5.51153	3.99633	2.05653	5.33679	2.35067	3.40044
853298	TIM17	MIM17|MPI2|SMS1	protein transporter TIM17	1.31772	0.567698	0.822561	1.78879	0.350427	1.14241	1.25873	1.30579	0.586118
853525	NTA1	DEA1	amidase	0.387528	0.820029	2.0883	0.930093	0.350427	2.05653	0.539416	2.35067	2.93128
853524	YJR061W	-	hypothetical protein	0.387528	0.31538	0.316354	0.930093	2.87423	9.3755	0.779176	1.30579	0.586118
853527	CCT5	TCP5	chaperonin-containing T-complex subunit CCT5	1.31772	2.33428	1.07568	4.36578	0.350427	4.79989	2.69766	2.35067	1.05506
853294	MRX5	-	Mrx5p	0.387528	0.31538	0.316354	0.357708	0.630787	1.14241	0.299669	1.30579	0.586118
853521	APS2	YAP17	Aps2p	0.387528	0.31538	0.316354	0.643892	0.350427	1.14241	1.01895	1.30579	0.586118
853292	DAS1	-	SCF ubiquitin ligase complex subunit DAS1	0.387528	1.07237	0.822561	0.357708	1.75238	2.97082	1.25873	6.53236	1.99308
853523	CBF1	CEP1|CPF1	Cbf1p	0.387528	0.820029	1.58197	1.21631	0.350427	3.88527	1.25873	1.30579	1.05506
853290	SNA3	-	Sna3p	0.387528	1.5771	2.8479	0.930093	0.911162	1.14241	1.01895	2.35067	1.99308
853456	PRE3	CRL21	proteasome core particle subunit beta 1	0.387528	5.1116	2.8479	0.930093	1.19155	1.14241	2.45781	1.30579	0.586118
1466480	YOR020W-A	-	hypothetical protein	0.387528	0.567698	0.316354	2.36134	0.350427	1.14241	1.25873	1.30579	0.586118
855639	MKT1	-	Mkt1p	0.697572	0.820029	0.569451	1.50254	0.350427	1.14241	1.49852	1.30579	0.586118
855638	SNN1	-	Snn1p	0.387528	0.31538	0.569451	0.357708	0.350427	1.14241	0.299669	1.30579	0.586118
855637	TCB2	-	tricalbin	1.62782	0.820029	1.32882	0.357708	3.71578	1.14241	0.779176	2.35067	3.40044
855636	TOP2	TOR3|TRF3	DNA topoisomerase 2	1.31772	2.33428	1.58197	1.21631	0.630787	1.14241	4.37694	1.30579	1.52405
855634	RHO2	-	Rho family GTPase RHO2	0.387528	0.567698	3.86088	0.357708	0.350427	1.14241	0.539416	1.30579	0.586118
855633	NST1	-	Nst1p	4.10932	2.83913	2.8479	3.22029	3.99633	12.1229	2.45781	10.7176	6.21635
855632	YNL092W	-	S-adenosylmethionine-dependent methyltransferase	0.387528	0.31538	0.316354	0.357708	0.350427	1.14241	0.299669	1.30579	1.05506
855631	YPT53	-	Rab family GTPase YPT53	0.387528	0.31538	0.316354	0.357708	0.911162	1.14241	0.299669	1.30579	0.586118
855630	APP1	-	phosphatidate phosphatase APP1	5.35054	2.83913	1.58197	3.22029	0.630787	1.14241	1.25873	5.48661	3.86965
853748	ABF1	BAF1|OBF1|REB2|SBF1	DNA-binding protein ABF1	1.00763	0.820029	1.32882	1.50254	1.47196	1.14241	0.539416	1.30579	0.586118
853741	VPH2	CLS10|VMA12	Vph2p	1.00763	0.820029	0.316354	0.357708	0.350427	1.14241	0.299669	1.30579	1.05506
853743	SBA1	CST18	Hsp90 cochaperone SBA1	4.10932	3.59651	2.34149	3.50664	2.03282	1.14241	4.61689	1.30579	5.27754
853744	PRR1	-	serine/threonine protein kinase PRR1	1.62782	0.31538	0.822561	0.357708	0.350427	1.14241	0.299669	1.30579	0.586118
853747	RAD27	ERC11|FEN1|RTH1	multifunctional nuclease RAD27	0.697572	1.07237	0.822561	2.07506	0.630787	1.14241	0.299669	1.30579	1.52405
853746	APN1	-	DNA-(apurinic or apyrimidinic site) lyase APN1	0.387528	0.567698	1.32882	0.930093	0.350427	1.14241	1.49852	1.30579	0.586118
852980	NNF2	-	Nnf2p	1.31772	0.567698	0.316354	0.357708	0.350427	2.05653	0.299669	1.30579	0.586118
852450	RIB7	-	2,5-diamino-6-(ribosylamino)-4(3H)-pyrimidinone 5'-phosphate reductase	0.387528	0.31538	0.316354	0.357708	0.630787	1.14241	0.299669	1.30579	0.586118
852451	RPB5	-	DNA-directed RNA polymerase core subunit RPB5	1.31772	1.82948	1.32882	0.930093	0.630787	1.14241	1.73833	1.30579	0.586118
852984	DBF2	-	serine/threonine-protein kinase DBF2	1.00763	0.31538	0.316354	1.21631	0.350427	1.14241	0.299669	3.39576	0.586118
852457	CDC28	CDK1|HSL5|SRM5	cyclin-dependent serine/threonine-protein kinase CDC28	0.387528	2.08187	3.10113	1.21631	0.630787	1.14241	2.21797	1.30579	0.586118
855967	GIP3	-	protein phosphatase regulator GIP3	2.24808	0.820029	0.822561	2.36134	1.19155	1.14241	2.69766	9.67093	3.40044
855965	SPP1	CPS40|SAF41	Spp1p	0.387528	0.31538	0.569451	0.643892	0.350427	2.97082	0.299669	1.30579	1.52405
855964	UME1	WTM3	Ume1p	0.387528	1.07237	0.316354	0.357708	0.350427	2.05653	0.779176	3.39576	1.05506
855963	MKK2	LPI6|SSP33	putative mitogen-activated protein kinase kinase MKK2	1.62782	1.07237	0.316354	0.357708	1.19155	2.05653	0.299669	1.30579	0.586118
855962	FRK1	-	protein kinase FRK1	1.62782	0.31538	0.316354	0.357708	0.911162	2.05653	0.299669	2.35067	1.52405
855960	RPL33A	RPL37A	ribosomal 60S subunit protein L33A	2.24808	5.1116	3.35437	5.51153	2.31327	1.14241	6.7769	1.30579	1.52405
852455	AMN1	CST13|ICS4	Amn1p	0.387528	0.31538	0.316354	0.357708	0.350427	3.88527	0.299669	1.30579	0.586118
855969	ODC1	-	mitochondrial 2-oxodicarboxylate carrier	0.387528	0.31538	1.07568	0.357708	0.350427	2.97082	0.299669	1.30579	1.52405
855968	ISU1	NUA1	iron-binding protein ISU1	0.387528	0.31538	0.316354	0.357708	0.350427	2.05653	0.299669	2.35067	0.586118
856922	TMT1	TAM1	Tmt1p	0.387528	2.33428	0.316354	0.643892	0.350427	1.14241	0.299669	1.30579	1.05506
856923	ECM32	HEL1|MTT1	Ecm32p	1.31772	1.82948	0.569451	2.36134	1.47196	1.14241	1.25873	1.30579	2.93128
856920	RAD24	-	Rad24p	0.697572	0.31538	0.316354	0.357708	1.19155	1.14241	0.299669	1.30579	0.586118
856921	GRX4	-	monothiol glutaredoxin GRX4	1.93794	1.07237	1.83513	1.78879	0.630787	5.71468	1.73833	5.48661	2.46216
851606	EHD3	-	Ehd3p	0.387528	1.32473	0.569451	0.357708	0.350427	1.14241	0.779176	1.30579	1.52405
851607	KRS1	GCD5	lysine--tRNA ligase KRS1	9.07603	10.9237	9.94306	15.261	11.2961	5.71468	12.7818	2.35067	8.09451
851604	YDR034W-B	-	hypothetical protein	0.697572	0.567698	0.316354	0.357708	0.350427	1.14241	0.299669	1.30579	0.586118
851605	ARO3	-	3-deoxy-7-phosphoheptulonate synthase ARO3	13.7368	8.14317	3.60762	9.23705	13.8254	18.5393	6.53685	27.4934	17.0254
856928	SLO1	-	Slo1p	0.387528	0.31538	0.316354	0.357708	0.350427	1.14241	0.299669	1.30579	0.586118
851609	ENA2	-	Na(+)-exporting P-type ATPase ENA2	2.55824	1.32473	26.4528	1.21631	0.630787	3.88527	3.89709	3.39576	1.52405
854216	ETT1	NRO1|YOR29-02	Ett1p	0.697572	0.31538	0.822561	0.357708	0.350427	1.14241	0.779176	1.30579	1.05506
854217	TMC1	YOR29-03	Tmc1p	0.387528	0.31538	0.822561	0.357708	1.19155	1.14241	0.299669	1.30579	0.586118
854214	RSB1	-	phospholipid-translocating ATPase RSB1	0.697572	0.31538	0.822561	0.357708	0.350427	1.14241	0.539416	1.30579	0.586118
854212	STD1	MSN3|SFS3	Std1p	0.387528	0.31538	0.316354	0.357708	1.19155	1.14241	0.299669	1.30579	0.586118
854213	RAT1	HKE1|TAP1|XRN2	ssRNA exonuclease RAT1	1.93794	2.5867	0.569451	2.93396	0.911162	1.14241	2.21797	4.44108	0.586118
854210	TOM6	ISP6|MOM8B	Tom6p	1.31772	0.567698	1.58197	0.357708	0.630787	3.88527	1.01895	2.35067	0.586118
854211	DBP5	RAT8	ATP-dependent RNA helicase DBP5	2.86842	5.36416	1.07568	6.37102	2.87423	1.14241	5.33679	1.30579	4.8082
856291	ORC4	-	origin recognition complex subunit 4	0.697572	0.31538	1.07568	0.357708	0.350427	1.14241	0.539416	1.30579	0.586118
851930	UBX5	-	Ubx5p	0.387528	1.07237	0.316354	1.50254	0.350427	1.14241	2.21797	1.30579	0.586118
851931	GPI8	-	GPI-anchor transamidase	0.387528	0.567698	0.316354	0.357708	0.350427	1.14241	0.299669	1.30579	0.586118
851932	IRC3	-	double-stranded DNA-dependent ATPase	0.387528	0.31538	0.822561	0.357708	0.350427	1.14241	0.299669	1.30579	0.586118
851933	RQC1	-	Rqc1p	7.21294	1.32473	3.86088	2.07506	2.59374	1.14241	1.01895	6.53236	3.40044
851934	SWR1	-	chromatin-remodeling protein SWR1	1.00763	0.31538	2.59469	0.930093	1.19155	3.88527	1.73833	2.35067	1.05506
851935	MSN5	KAP142|STE21	karyopherin MSN5	1.31772	1.32473	0.822561	0.643892	0.350427	2.97082	1.25873	1.30579	1.52405
851936	MRX8	-	Mrx8p	0.387528	0.31538	0.316354	0.357708	0.350427	1.14241	0.299669	1.30579	0.586118
851937	MRPS28	-	mitochondrial 37S ribosomal protein MRPS28	0.387528	0.31538	0.316354	0.357708	0.350427	1.14241	0.539416	1.30579	0.586118
851938	YDR338C	-	hypothetical protein	1.00763	0.820029	1.07568	0.357708	0.630787	1.14241	0.299669	3.39576	1.05506
851939	FCF1	UTP24	rRNA-processing protein FCF1	0.387528	1.07237	0.316354	0.357708	0.350427	1.14241	0.299669	1.30579	0.586118
855108	YMR084W	-	putative glutamine--fructose-6-phosphate transaminase	0.387528	0.567698	0.316354	0.357708	0.350427	1.14241	0.539416	1.30579	0.586118
850515	CAK1	CIV1	cyclin-dependent protein kinase-activating kinase CAK1	0.387528	0.31538	0.569451	1.21631	0.350427	1.14241	0.299669	1.30579	0.586118
850514	AGX1	-	alanine--glyoxylate transaminase	8.1444	0.820029	0.569451	1.78879	19.4507	18.5393	1.25873	20.147	5.74692
850517	GYP8	-	Gyp8p	0.697572	0.31538	1.07568	0.357708	0.350427	1.14241	0.539416	1.30579	1.05506
855036	UBC7	DER2|QRI8	E2 ubiquitin-conjugating protein UBC7	0.387528	0.31538	0.822561	1.21631	0.350427	1.14241	0.779176	1.30579	0.586118
850511	RIM15	TAK1	protein kinase RIM15	2.24808	0.31538	2.0883	0.643892	1.75238	2.05653	1.49852	1.30579	1.52405
850510	MIL1	-	Mil1p	3.79907	0.820029	2.34149	3.22029	0.350427	4.79989	1.01895	1.30579	2.46216
855033	STB4	-	Stb4p	1.31772	1.07237	2.34149	1.50254	2.31327	3.88527	1.01895	6.53236	1.99308
855032	YMR018W	-	hypothetical protein	0.387528	0.31538	0.822561	0.643892	0.911162	2.97082	0.299669	1.30579	1.52405
855039	MRPL3	-	mitochondrial 54S ribosomal protein YmL3	0.387528	0.31538	0.316354	0.357708	0.630787	1.14241	0.779176	1.30579	0.586118
850518	STE2	-	alpha-factor pheromone receptor STE2	3.17861	1.82948	7.91485	0.930093	0.350427	1.14241	3.65718	2.35067	2.46216
856926	DMC1	ISC2	recombinase DMC1	0.387528	0.820029	0.316354	0.643892	1.19155	1.14241	0.299669	1.30579	0.586118
855359	GLC8	-	Glc8p	0.697572	0.31538	0.316354	0.357708	0.630787	1.14241	0.539416	1.30579	0.586118
855350	UBP15	-	ubiquitin-specific protease UBP15	5.97126	1.82948	1.32882	2.07506	1.19155	1.14241	2.69766	2.35067	4.3389
855352	SCW10	-	putative family 17 glucosidase	91.7446	64.8159	13.4944	55.6071	20.5766	27.7199	54.5342	46.4335	132.668
855353	FKS3	-	putative 1,3-beta-D-glucan synthase	1.62782	1.07237	1.83513	0.357708	2.31327	2.05653	1.01895	3.39576	1.99308
855355	GAS1	CWH52|GGP1	1,3-beta-glucanosyltransferase GAS1	19.3355	18.7681	57.3319	12.3916	8.20644	1.14241	13.2625	5.48661	35.4072
855356	PSE1	KAP121	Pse1p	3.48883	2.83913	1.32882	4.65219	1.75238	1.14241	2.21797	1.30579	1.99308
855357	NIP1	-	translation initiation factor eIF3 core subunit c	4.10932	7.3851	2.8479	8.09044	2.31327	6.62963	6.7769	1.30579	0.586118
852823	GEP7	-	Gep7p	0.387528	0.31538	0.569451	0.357708	0.350427	1.14241	0.299669	1.30579	0.586118
852822	RAD6	PSO8|UBC2	E2 ubiquitin-conjugating protein RAD6	4.10932	2.08187	0.316354	0.357708	0.350427	1.14241	1.01895	3.39576	0.586118
852821	PKP2	-	protein kinase PKP2	0.697572	0.567698	0.569451	0.643892	0.630787	1.14241	0.299669	2.35067	0.586118
852820	YBP2	YBH1	Ybp2p	0.697572	0.567698	1.07568	0.357708	1.19155	3.88527	0.299669	4.44108	1.52405
852351	AKL1	-	serine/threonine protein kinase AKL1	2.24808	2.33428	0.316354	4.07938	2.59374	2.05653	2.69766	5.48661	1.52405
852350	TSC3	-	Tsc3p	0.387528	0.31538	0.316354	0.643892	0.350427	1.14241	0.539416	1.30579	0.586118
852825	OLE1	MDM2	stearoyl-CoA 9-desaturase	0.697572	1.82948	0.822561	0.643892	0.911162	1.14241	2.21797	1.30579	0.586118
852352	ORC2	RRR1|SIR5	origin recognition complex subunit 2	1.00763	0.31538	0.569451	0.357708	1.47196	2.97082	0.299669	1.30579	0.586118
852828	PRM8	-	pheromone-regulated DUP240 family protein PRM8	1.31772	0.820029	0.316354	0.357708	0.350427	1.14241	0.779176	1.30579	1.05506
852359	TIP1	-	putative lipase	0.387528	0.31538	0.316354	0.357708	0.350427	1.14241	0.299669	1.30579	0.586118
852358	NRG2	-	Nrg2p	0.387528	0.31538	0.316354	0.357708	0.350427	1.14241	0.779176	1.30579	0.586118
856113	HAL1	-	Hal1p	0.387528	0.820029	0.569451	0.357708	0.350427	1.14241	0.299669	1.30579	0.586118
856112	AIM45	-	Aim45p	3.48883	2.08187	1.83513	1.78879	5.3993	1.14241	2.69766	2.35067	0.586118
856111	YPR003C	-	hypothetical protein	0.387528	1.5771	0.316354	1.78879	0.350427	1.14241	0.299669	2.35067	1.99308
856117	HAA1	-	Haa1p	2.55824	1.07237	1.07568	0.643892	0.630787	2.05653	1.01895	9.67093	1.52405
856115	REC8	SPO69	Rec8p	0.387528	1.32473	0.316354	0.643892	0.350427	2.05653	0.299669	1.30579	1.99308
856114	ICL2	-	methylisocitrate lyase ICL2	1.31772	0.31538	0.569451	0.357708	2.87423	3.88527	1.25873	4.44108	0.586118
856119	RPA135	RPA2|RRN2|SRP3	DNA-directed RNA polymerase I core subunit RPA135	1.31772	4.354	4.62075	5.79801	0.911162	1.14241	4.61689	1.30579	3.40044
856118	SUT2	-	Sut2p	0.387528	0.31538	0.569451	0.357708	0.350427	1.14241	0.299669	1.30579	1.52405
853198	YOR1	YRS1	ATP-binding cassette transporter YOR1	0.387528	2.08187	13.4944	2.36134	0.630787	1.14241	2.21797	2.35067	3.40044
853199	BGL2	SCW9	glucan 1,3-beta-glucosidase	178.359	111.547	25.6897	123.773	42.0153	57.2111	103.484	77.0992	251.505
853194	CAB4	-	putative pantetheine-phosphate adenylyltransferase	0.697572	1.32473	1.58197	1.21631	0.350427	2.97082	0.779176	3.39576	1.05506
853195	CWC22	-	U2-type spliceosomal complex subunit CWC22	0.387528	0.31538	1.32882	0.357708	0.350427	1.14241	0.299669	3.39576	1.52405
853196	SCW4	-	putative family 17 glucosidase	182.214	127.824	13.2407	112.056	37.2119	64.6111	122.607	72.8583	301.515
853197	PXR1	GNO1	telomerase inhibitor	0.697572	1.32473	0.569451	1.50254	1.19155	2.97082	0.779176	2.35067	0.586118
853190	YGR273C	-	hypothetical protein	0.697572	0.31538	0.316354	0.357708	0.350427	2.97082	0.299669	1.30579	0.586118
853191	TAF1	KAT4|TAF130|TAF145	Taf1p	0.387528	3.09158	0.316354	0.930093	0.350427	5.71468	2.21797	4.44108	1.52405
853192	RTT102	-	Rtt102p	0.387528	0.31538	0.822561	0.357708	0.350427	1.14241	0.299669	1.30579	1.05506
853193	RNH70	REX1|RNA82	Rnh70p	0.387528	0.31538	0.316354	0.357708	0.630787	1.14241	1.25873	1.30579	0.586118
854179	RTS1	SCS1	protein phosphatase 2A regulatory subunit RTS1	1.62782	1.5771	0.316354	0.930093	1.47196	1.14241	1.25873	1.30579	1.05506
854173	TIR4	-	Tir4p	0.387528	0.31538	0.316354	0.357708	0.350427	1.14241	0.299669	1.30579	1.99308
854170	SLG1	HCS77|WSC1	Slg1p	0.387528	0.820029	5.12739	0.643892	0.350427	1.14241	1.01895	1.30579	0.586118
854177	YOR012W	-	hypothetical protein	0.387528	0.31538	0.316354	0.357708	0.350427	1.14241	0.299669	1.30579	0.586118
854175	AUS1	-	ATP-binding cassette sterol transporter AUS1	1.00763	0.567698	0.822561	1.50254	3.15473	2.05653	1.97814	3.39576	1.05506
854174	TIR2	SRP2	putative GPI-anchored mannoprotein	0.387528	0.31538	0.316354	0.357708	0.350427	1.14241	0.299669	3.39576	0.586118
851013	ACO1	GLU1	aconitate hydratase ACO1	5.04021	12.694	5.38073	10.9575	10.4533	5.71468	11.34	2.35067	8.09451
851541	GPM2	-	phosphoglycerate mutase family protein GPM2	0.387528	2.08187	0.822561	0.643892	0.350427	1.14241	2.21797	1.30579	0.586118
851015	UBC12	-	NEDD8-conjugating protein UBC12	0.387528	0.31538	0.316354	0.357708	0.350427	1.14241	0.539416	1.30579	0.586118
851014	STT4	-	1-phosphatidylinositol 4-kinase STT4	0.697572	0.820029	1.32882	0.357708	1.75238	1.14241	1.49852	1.30579	2.93128
852065	GUK1	PUR5	guanylate kinase	5.35054	10.418	4.62075	5.79801	2.87423	2.97082	7.9773	1.30579	5.27754
1466536	YER078W-A	-	hypothetical protein	0.697572	0.31538	0.569451	0.357708	0.350427	1.14241	0.299669	1.30579	0.586118
1466537	YER175W-A	-	hypothetical protein	0.387528	0.31538	0.316354	0.357708	0.350427	1.14241	0.299669	1.30579	0.586118
1466534	YHR214C-D	-	hypothetical protein	0.387528	0.820029	0.316354	0.357708	0.350427	1.14241	0.299669	1.30579	0.586118
852064	TSA2	-	thioredoxin peroxidase TSA2	3.79907	1.32473	0.822561	2.64764	3.43525	8.46004	3.89709	9.67093	4.3389
1466532	YHR213W-A	-	hypothetical protein	0.387528	0.31538	0.316354	0.357708	0.350427	1.14241	0.299669	1.30579	0.586118
1466533	YHR213W-B	-	hypothetical protein	0.387528	0.31538	0.569451	0.357708	0.350427	1.14241	0.299669	1.30579	0.586118
1466530	YHR175W-A	-	hypothetical protein	0.387528	0.31538	0.316354	0.643892	0.350427	1.14241	0.299669	1.30579	0.586118
1466531	YHR212W-A	-	hypothetical protein	0.387528	0.31538	0.316354	0.357708	0.350427	2.05653	0.299669	1.30579	0.586118
1466538	YER188C-A	-	hypothetical protein	0.387528	0.31538	0.316354	0.357708	0.350427	1.14241	0.299669	1.30579	1.05506
850548	YFL002W-A	-	gag-pol fusion protein	4.10932	2.83913	2.0883	5.51153	2.31327	2.97082	6.29681	1.30579	3.40044
853949	AIM29	-	Aim29p	1.93794	2.83913	0.316354	1.78879	0.911162	1.14241	1.73833	1.30579	0.586118
855284	ZRC1	OSR1	Zn(2+) transporter ZRC1	0.387528	0.567698	1.07568	0.643892	0.911162	1.14241	1.97814	1.30579	0.586118
850543	SEC4	SRO6	Rab family GTPase SEC4	5.04021	3.59651	18.0642	1.21631	2.59374	1.14241	4.37694	1.30579	1.99308
855285	YMR244W	-	hypothetical protein	1.62782	1.32473	2.59469	0.357708	0.350427	2.97082	0.299669	1.30579	1.52405
850540	SMC1	CHL10	cohesin subunit SMC1	1.00763	2.08187	0.569451	1.50254	0.911162	5.71468	1.49852	1.30579	1.05506
850541	BLM10	YFL006W	Blm10p	0.387528	2.83913	1.58197	3.22029	3.71578	4.79989	2.45781	1.30579	3.86965
854456	PLP2	-	Plp2p	1.00763	1.32473	0.316354	1.50254	1.19155	1.14241	0.779176	1.30579	1.05506
854109	RRT8	-	Rrt8p	0.387528	0.31538	0.822561	0.643892	0.350427	1.14241	0.299669	1.30579	0.586118
855067	CSM3	-	Csm3p	1.62782	0.31538	1.58197	0.357708	0.630787	1.14241	0.299669	1.30579	1.99308
854458	HUA2	-	Hua2p	0.387528	0.31538	0.316354	0.357708	0.350427	1.14241	0.299669	1.30579	0.586118
851039	NMA1	-	nicotinamide-nucleotide adenylyltransferase NMA1	0.387528	0.31538	0.822561	0.643892	0.350427	1.14241	0.299669	2.35067	0.586118
853899	SAP190	-	Sap190p	4.4196	3.34404	4.87407	5.79801	1.19155	1.14241	9.65836	17.0019	8.56415
855982	MEI5	LPH6	Mei5p	0.697572	0.31538	0.316354	0.357708	0.350427	1.14241	0.539416	2.35067	0.586118
851030	MMS22	SLM2	Mms22p	0.387528	0.567698	0.316354	0.357708	1.19155	1.14241	0.299669	1.30579	0.586118
851033	CWC24	-	U2-type spliceosomal complex subunit CWC24	0.387528	0.567698	0.316354	0.357708	0.350427	1.14241	0.299669	1.30579	0.586118
851032	SFH1	-	Sfh1p	0.387528	0.31538	0.316354	0.357708	0.350427	1.14241	0.299669	3.39576	0.586118
851035	RPL38	-	ribosomal 60S subunit protein L38	1.31772	2.83913	1.07568	1.50254	0.350427	1.14241	2.69766	1.30579	1.05506
851034	PEX30	-	peroxisome biogenesis protein	1.31772	1.5771	0.569451	3.22029	0.350427	1.14241	3.41729	1.30579	1.52405
851036	YLR326W	-	hypothetical protein	0.387528	1.32473	0.822561	0.357708	0.350427	1.14241	0.779176	1.30579	0.586118
851498	RPS29B	-	ribosomal 40S subunit protein S29B	1.62782	2.33428	6.14083	1.78879	0.911162	2.05653	1.73833	1.30579	1.52405
852108	ITR1	-	myo-inositol transporter ITR1	0.387528	1.07237	9.68949	0.357708	0.911162	1.14241	2.21797	1.30579	0.586118
852109	SEC20	-	Sec20p	1.00763	0.31538	0.316354	0.357708	0.350427	1.14241	0.299669	1.30579	0.586118
852100	SLD5	CDC105	DNA replication protein SLD5	0.697572	0.31538	0.316354	0.930093	0.630787	1.14241	1.25873	1.30579	1.05506
852101	PKH1	-	serine/threonine protein kinase PKH1	1.31772	1.07237	0.569451	1.21631	1.19155	1.14241	0.779176	1.30579	1.05506
852102	IZH1	-	PAQR-type receptor	0.387528	0.31538	0.316354	0.357708	0.911162	1.14241	0.299669	1.30579	0.586118
852105	RSM28	-	mitochondrial 37S ribosomal protein RSM28	0.697572	0.567698	0.316354	0.643892	0.630787	2.05653	0.539416	3.39576	0.586118
852106	VPS3	PEP6|VPL3|VPT17	CORVET complex subunit VPS3	0.697572	0.567698	0.316354	0.357708	0.350427	1.14241	0.779176	1.30579	0.586118
852107	PUF6	-	Puf6p	0.387528	1.82948	1.58197	1.78879	0.350427	1.14241	2.45781	3.39576	1.05506
852247	RIB1	-	GTP cyclohydrolase II	0.387528	0.820029	0.316354	0.643892	0.630787	1.14241	1.01895	1.30579	1.05506
852714	SUT1	-	Sut1p	0.387528	0.820029	0.316354	0.357708	0.350427	1.14241	0.299669	1.30579	0.586118
852717	YGL159W	-	hypothetical protein	0.697572	0.567698	0.569451	0.357708	0.630787	1.14241	0.539416	1.30579	0.586118
852716	AIM14	YNO1	putative metalloreductase	0.697572	0.567698	2.59469	0.930093	0.630787	2.05653	0.299669	3.39576	0.586118
852242	MRPL16	RML16	mitochondrial 54S ribosomal protein YmL47	0.387528	0.820029	0.569451	0.357708	0.350427	1.14241	0.299669	1.30579	0.586118
852713	RAD54	XRS1	DNA-dependent ATPase RAD54	0.697572	0.567698	1.58197	1.78879	0.911162	1.14241	0.539416	1.30579	0.586118
852712	YRB30	-	Yrb30p	2.24808	0.820029	1.07568	1.50254	0.350427	2.97082	1.73833	1.30579	1.99308
853507	CYC1	-	cytochrome c isoform 1	38.3553	23.8356	6.14083	20.1429	18.6065	23.1275	21.9231	14.9062	33.5188
853506	ANB1	HYP1|TIF51B	translation elongation factor eIF-5A	1.00763	1.32473	0.569451	1.78879	0.630787	1.14241	0.299669	3.39576	3.40044
853504	TAH11	CDT1|SID2	Tah11p	0.387528	0.31538	0.316354	0.643892	1.47196	1.14241	0.539416	2.35067	0.586118
853503	SSC1	ENS1	Hsp70 family ATPase SSC1	10.6291	22.3148	22.6381	35.6817	19.1693	1.14241	16.6287	1.30579	13.7332
850352	PGS1	PEL1|YCL003W	CDP-diacylglycerol--glycerol-3-phosphate 3-phosphatidyltransferase	0.387528	0.31538	0.316354	0.357708	0.350427	1.14241	1.01895	1.30579	0.586118
850351	LDB16	-	Ldb16p	1.62782	0.567698	1.07568	0.357708	0.350427	2.05653	0.539416	1.30579	0.586118
853509	ISY1	NTC30|UTR3	Isy1p	0.387528	0.31538	0.569451	0.643892	0.350427	1.14241	0.299669	1.30579	0.586118
853508	UTR1	-	NADH/NAD(+) kinase	0.387528	0.31538	0.316354	0.930093	0.350427	1.14241	1.01895	1.30579	2.46216
855186	RIM13	CPL1	Rim13p	1.31772	0.31538	0.316354	0.357708	1.19155	2.05653	0.539416	1.30579	0.586118
855659	SUN4	SCW3	putative glucosidase SUN4	1.31772	2.5867	1.07568	1.50254	0.911162	1.14241	1.25873	1.30579	5.27754
855658	RPL9B	-	ribosomal 60S subunit protein L9B	1.93794	5.61674	6.64763	4.07938	2.87423	1.14241	8.45755	1.30579	5.27754
855651	MSK1	-	lysine--tRNA ligase MSK1	0.387528	0.31538	0.316354	0.930093	0.630787	1.14241	0.539416	2.35067	0.586118
855650	MLF3	YMK1	Mlf3p	0.387528	0.31538	0.316354	0.357708	0.911162	1.14241	0.299669	1.30579	0.586118
855653	LAT1	ODP2|PDA2	dihydrolipoyllysine-residue acetyltransferase	1.93794	2.83913	0.822561	8.09044	3.43525	1.14241	2.45781	1.30579	0.586118
855652	RNH201	RNH35	ribonuclease H2 catalytic subunit RNH201	0.387528	0.820029	0.316354	0.357708	0.350427	2.05653	0.539416	1.30579	0.586118
855655	RPL16B	RP23	ribosomal 60S subunit protein L16B	5.35054	10.9237	7.15448	10.3839	5.67995	2.97082	10.1388	3.39576	9.50358
855654	TOM7	MOM7|YOK22	Tom7p	0.387528	0.567698	0.822561	0.357708	0.350427	1.14241	0.299669	1.30579	0.586118
855656	FKH2	-	forkhead family transcription factor FKH2	1.31772	0.567698	0.569451	0.643892	2.31327	1.14241	1.97814	6.53236	0.586118
853763	MTC2	-	Mtc2p	0.697572	0.820029	0.316354	0.357708	0.350427	2.05653	1.49852	1.30579	1.52405
853762	UTP11	-	rRNA-processing protein UTP11	0.387528	0.31538	0.316354	0.357708	0.350427	1.14241	0.539416	1.30579	0.586118
853761	YPF1	-	aspartic endopeptidase	0.387528	0.820029	0.316354	0.357708	0.350427	1.14241	0.299669	1.30579	1.52405
853760	HSL1	ELM2|NIK1	protein kinase HSL1	0.387528	0.820029	1.32882	0.643892	2.87423	2.05653	1.25873	3.39576	0.586118
853767	YJU2	CWC16	mRNA splicing protein YJU2	0.387528	0.567698	0.316354	0.643892	0.630787	1.14241	0.539416	2.35067	0.586118
853766	CWP1	YJU1	Cwp1p	1.31772	1.82948	39.4449	1.21631	0.350427	1.14241	1.01895	1.30579	1.99308
853769	MBR1	-	Mbr1p	1.93794	0.31538	0.316354	0.357708	0.630787	1.14241	0.299669	1.30579	0.586118
853768	YJU3	-	acylglycerol lipase	0.387528	0.820029	4.62075	0.930093	0.630787	2.05653	0.539416	2.35067	0.586118
852334	GIP1	-	protein phosphatase regulator GIP1	0.387528	0.31538	0.569451	0.357708	0.911162	1.14241	1.01895	1.30579	1.52405
856306	BET2	-	Rab geranylgeranyltransferase BET2	0.697572	0.567698	0.822561	1.21631	0.630787	2.05653	0.779176	2.35067	1.05506
856307	PRP4	RNA4	U4/U6-U5 snRNP complex subunit PRP4	1.31772	0.31538	0.822561	0.930093	0.350427	1.14241	0.299669	2.35067	0.586118
855903	RPL7B	-	ribosomal 60S subunit protein L7B	3.79907	9.40686	4.36745	5.79801	5.11868	1.14241	8.69769	1.30579	6.68582
856305	DPB2	-	DNA polymerase epsilon noncatalytic subunit	1.31772	0.567698	0.822561	1.50254	1.47196	2.05653	0.779176	1.30579	0.586118
855905	OXR1	-	Oxr1p	0.387528	0.567698	0.316354	0.643892	0.350427	1.14241	0.539416	1.30579	0.586118
856303	VPS4	CSC1|DID6|END13|GRD13|VPL4|VPT10	AAA family ATPase VPS4	0.387528	1.5771	0.822561	1.21631	0.350427	1.14241	2.69766	1.30579	1.52405
855907	DDC1	-	Ddc1p	0.387528	0.820029	0.316354	0.930093	0.350427	1.14241	0.539416	1.30579	0.586118
856301	BSP1	-	Bsp1p	0.387528	0.31538	0.316354	0.643892	0.350427	1.14241	0.539416	1.30579	0.586118
855909	PRM3	-	pheromone-regulated protein PRM3	1.93794	3.84899	2.0883	1.78879	1.75238	14.8718	2.21797	9.67093	3.40044
855908	RSA1	-	Rsa1p	0.387528	0.31538	0.316354	0.357708	1.19155	1.14241	0.299669	1.30579	0.586118
856309	HDA3	PLO1	Hda3p	0.387528	0.31538	0.569451	0.357708	0.630787	1.14241	0.779176	1.30579	1.05506
851628	TGL2	-	triglyceride lipase	0.387528	0.31538	0.316354	0.357708	0.350427	1.14241	0.539416	1.30579	0.586118
856909	RAD4	-	Rad4p	1.00763	0.31538	0.316354	0.357708	2.03282	1.14241	0.299669	1.30579	0.586118
851624	CDC34	DNA6|UBC3	SCF E2 ubiquitin-protein ligase catalytic subunit CDC34	0.387528	1.07237	0.316354	0.930093	0.350427	1.14241	0.779176	1.30579	0.586118
851625	PST1	HPF2	Pst1p	11.2505	3.09158	3.10113	5.22507	2.03282	1.14241	6.05679	1.30579	7.6249
851626	EMC10	-	Emc10p	0.387528	0.31538	0.316354	0.357708	0.350427	1.14241	0.299669	1.30579	0.586118
851627	YOS9	-	Yos9p	1.00763	0.31538	0.316354	0.643892	0.350427	2.97082	0.299669	2.35067	0.586118
851620	TPI1	-	triose-phosphate isomerase TPI1	146.024	49.2498	9.18239	65.1646	142.231	231.167	59.1409	203.831	129.3
856901	COG3	GRD20|SEC34	Golgi transport complex subunit COG3	1.31772	1.07237	0.569451	0.930093	0.911162	1.14241	1.25873	2.35067	0.586118
851623	DBF4	DNA52|LSD7	protein serine/threonine kinase activating protein DBF4	0.387528	0.31538	0.822561	0.643892	1.19155	1.14241	0.299669	1.30579	0.586118
854230	YNG1	YOR29-15	Yng1p	0.387528	0.31538	0.316354	0.357708	0.350427	1.14241	0.539416	2.35067	0.586118
854231	CYT1	CTC1|YOR29-16	ubiquinol--cytochrome-c reductase catalytic subunit CYT1	1.00763	1.32473	1.58197	1.78879	0.350427	1.14241	1.49852	3.39576	1.05506
854232	MSA1	YOR29-17	Msa1p	1.00763	0.31538	0.316354	0.357708	0.350427	1.14241	0.299669	2.35067	0.586118
1466492	YIL046W-A	-	hypothetical protein	0.697572	0.31538	0.316354	0.643892	0.350427	1.14241	0.299669	1.30579	0.586118
854234	VAM10	-	Vam10p	0.387528	0.31538	0.316354	0.357708	0.350427	1.14241	0.299669	2.35067	0.586118
854235	VPS5	GRD2|PEP10|VPT5	sorting nexin 1	0.697572	0.820029	0.822561	0.643892	0.350427	1.14241	0.779176	1.30579	1.05506
854236	GYP1	YOR29-21	Gyp1p	1.00763	0.31538	0.316354	0.357708	0.350427	1.14241	0.299669	5.48661	0.586118
854237	NRT1	THI71|YOR29-22	nicotinamide riboside transporter	0.387528	0.567698	4.36745	0.357708	0.350427	2.05653	0.779176	2.35067	0.586118
851488	BDF2	-	Bdf2p	0.387528	0.567698	1.83513	0.643892	0.911162	2.05653	0.539416	3.39576	0.586118
851959	CNL1	-	Cnl1p	1.62782	0.31538	0.569451	0.643892	0.350427	1.14241	1.01895	1.30579	0.586118
851952	ATP22	TCM10	Atp22p	0.387528	0.567698	0.822561	0.643892	0.350427	1.14241	0.299669	1.30579	0.586118
851953	SBE2	-	Sbe2p	1.00763	0.31538	0.316354	0.357708	1.75238	2.05653	0.299669	3.39576	0.586118
851950	YPS7	-	putative aspartic endopeptidase	3.79907	2.33428	1.32882	1.78879	0.350427	1.14241	1.49852	3.39576	3.40044
851483	RXT3	-	Rxt3p	0.697572	0.31538	0.316354	0.357708	0.630787	1.14241	0.299669	5.48661	0.586118
851956	TRP4	-	anthranilate phosphoribosyltransferase	0.387528	2.33428	2.59469	0.930093	0.350427	2.05653	1.49852	1.30579	0.586118
851485	BRE1	-	E3 ubiquitin-protein ligase BRE1	0.697572	0.820029	0.569451	0.357708	1.19155	1.14241	0.539416	1.30579	0.586118
851954	YPQ2	-	Ypq2p	0.387528	0.31538	0.316354	0.357708	0.350427	1.14241	0.539416	1.30579	0.586118
851955	TRR1	-	thioredoxin-disulfide reductase TRR1	3.17861	3.09158	1.58197	3.793	4.27689	1.14241	2.69766	1.30579	2.93128
850685	SDH2	ACN17	succinate dehydrogenase iron-sulfur protein subunit SDH2	0.387528	0.31538	0.316354	0.357708	0.350427	1.14241	0.299669	1.30579	0.586118
850684	ATG10	APG10	E2-like conjugating enzyme	0.387528	0.31538	0.316354	0.643892	0.630787	1.14241	0.299669	1.30579	0.586118
850687	YLR001C	-	hypothetical protein	0.387528	0.31538	0.316354	0.357708	0.350427	2.97082	0.539416	2.35067	0.586118
850686	DNM1	-	dynamin-related GTPase DNM1	1.00763	0.31538	0.569451	2.93396	1.75238	1.14241	0.779176	6.53236	0.586118
850680	RNP1	-	Rnp1p	0.387528	0.567698	0.316354	0.643892	0.350427	1.14241	0.299669	1.30579	0.586118
850683	FPS1	-	Fps1p	3.79907	0.31538	1.83513	0.643892	1.47196	1.14241	3.65718	1.30579	5.74692
850682	RPL8B	KRB1|SCL41	ribosomal 60S subunit protein L8B	12.1827	17.5021	11.9721	20.4303	17.4812	4.79989	19.2752	3.39576	13.2631
850689	CMS1	-	Cms1p	1.00763	1.07237	0.569451	1.50254	0.911162	1.14241	1.73833	1.30579	0.586118
850688	NOC3	-	Noc3p	2.55824	0.820029	0.569451	1.50254	0.350427	6.62963	1.97814	7.57833	1.05506
850539	CDC4	-	SCF ubiquitin ligase complex subunit CDC4	0.387528	1.07237	1.83513	0.930093	0.350427	1.14241	0.539416	1.30579	0.586118
855018	PLB2	-	lysophospholipase	1.62782	2.33428	3.60762	1.78879	1.19155	2.05653	1.49852	1.30579	2.46216
855017	TAF4	MPT1|TAF48|TSG2	Taf4p	0.387528	0.820029	0.316354	1.21631	0.911162	1.14241	1.01895	1.30579	1.05506
850536	HXT10	-	hexose transporter HXT10	0.697572	0.31538	0.316354	0.357708	0.350427	2.05653	0.299669	1.30579	0.586118
855015	AIM34	-	Aim34p	0.387528	0.31538	0.316354	0.357708	0.630787	1.14241	0.299669	1.30579	0.586118
850534	IES1	-	Ies1p	1.62782	0.567698	0.569451	0.643892	0.630787	1.14241	0.299669	1.30579	0.586118
855013	CDC5	MSD2|PKX2	polo kinase CDC5	1.62782	0.31538	0.569451	0.643892	1.47196	1.14241	1.01895	1.30579	1.05506
850532	HSP12	GLP1|HOR5	lipid-binding protein HSP12	1.00763	0.31538	0.569451	0.930093	0.350427	2.97082	0.299669	1.30579	0.586118
855011	YML002W	-	hypothetical protein	0.697572	1.82948	0.316354	0.357708	2.59374	1.14241	0.539416	1.30579	1.05506
850530	MDJ1	-	Mdj1p	1.93794	1.32473	0.316354	1.50254	1.75238	1.14241	0.539416	4.44108	1.52405
853888	YKR018C	-	hypothetical protein	2.55824	2.33428	2.59469	2.64764	0.911162	1.14241	2.69766	4.44108	1.52405
853889	IRS4	-	Irs4p	0.387528	0.820029	0.569451	1.50254	1.75238	1.14241	1.25873	1.30579	0.586118
853882	PRY2	YFW12	sterol-binding protein	0.387528	0.31538	0.316354	0.930093	0.350427	1.14241	0.299669	1.30579	0.586118
853880	TOF2	-	Tof2p	2.24808	0.31538	1.32882	0.930093	0.350427	6.62963	0.539416	4.44108	2.93128
853881	YKR011C	-	hypothetical protein	0.387528	1.07237	0.316354	0.643892	0.350427	1.14241	0.299669	1.30579	2.46216
853886	MIC60	AIM28|FCJ1|FMP13	Mic60p	0.387528	1.07237	0.316354	2.64764	0.350427	1.14241	1.01895	2.35067	0.586118
853887	HEL1	-	E3 ubiquitin-protein ligase HEL1	0.697572	1.82948	0.822561	0.357708	0.350427	1.14241	0.299669	2.35067	1.52405
853884	YPT52	-	Rab family GTPase YPT52	1.93794	2.33428	2.59469	0.357708	0.630787	1.14241	2.21797	1.30579	0.586118
853885	YKR015C	-	hypothetical protein	0.387528	0.567698	0.569451	0.357708	0.350427	2.97082	0.299669	1.30579	1.99308
855332	HSH155	-	U2 snRNP complex subunit HSH155	0.387528	0.31538	0.569451	0.357708	0.350427	1.14241	0.779176	1.30579	1.05506
855333	ABZ2	-	aminodeoxychorismate lyase ABZ2	2.24808	1.07237	0.569451	1.21631	0.630787	1.14241	1.25873	1.30579	0.586118
855331	DSS1	MSU1	Dss1p	1.62782	0.567698	0.569451	1.21631	1.47196	1.14241	0.299669	2.35067	0.586118
855336	TDA1	-	protein kinase TDA1	0.387528	0.31538	1.07568	0.357708	0.350427	1.14241	1.25873	1.30579	1.05506
855337	GOT1	-	Got1p	0.387528	0.31538	0.316354	0.357708	0.350427	1.14241	0.299669	1.30579	0.586118
855335	HAS1	-	ATP-dependent RNA helicase HAS1	0.387528	3.09158	1.58197	2.93396	0.350427	1.14241	4.37694	2.35067	0.586118
855338	HER2	GEP6|QRS1|RRG6	glutamyl-tRNA(Gln) amidotransferase subunit HER2	0.387528	0.31538	0.316354	0.357708	0.350427	1.14241	0.299669	3.39576	0.586118
855339	JNM1	INS1|PAC3	Jnm1p	0.697572	0.820029	0.316354	0.357708	0.911162	1.14241	0.299669	1.30579	0.586118
855488	BNI4	-	Bni4p	1.00763	0.820029	1.32882	0.930093	0.630787	1.14241	0.779176	1.30579	1.52405
855489	CSL4	SKI4	exosome non-catalytic core subunit CSL4	0.387528	1.32473	0.316354	1.50254	0.350427	1.14241	0.779176	2.35067	1.52405
855484	YTP1	-	Ytp1p	0.387528	0.31538	0.569451	0.357708	0.630787	1.14241	0.299669	1.30579	0.586118
855485	SIN4	BEL2|GAL22|MED16|RYE1|SDI3|SSF5|SSN4|SSX3|TSF3	Sin4p	1.00763	0.31538	0.316354	1.21631	0.350427	1.14241	0.299669	1.30579	0.586118
855487	YNL234W	-	hypothetical protein	1.62782	1.5771	0.569451	0.357708	2.87423	2.97082	0.779176	1.30579	0.586118
855480	ZWF1	MET19|POS10	glucose-6-phosphate dehydrogenase	0.697572	8.90135	1.07568	2.64764	4.27689	2.97082	4.13701	1.30579	4.8082
855481	NAR1	-	Nar1p	1.93794	1.07237	1.32882	0.643892	3.99633	2.97082	0.539416	1.30579	0.586118
855482	LAP3	BLH1|GAL6|YCP1	bleomycin hydrolase	2.55824	3.59651	2.0883	2.07506	4.55747	3.88527	1.73833	1.30579	2.93128
855483	KEX2	QDS1|SRB1|VMA45	kexin KEX2	1.62782	1.32473	0.316354	1.21631	0.350427	1.14241	0.779176	2.35067	3.40044
852593	BSD2	-	Bsd2p	0.387528	0.820029	0.822561	0.643892	0.350427	1.14241	0.299669	1.30579	0.586118
852592	SNF5	HAF4|SWI10|TYE4	Snf5p	0.387528	0.31538	0.316354	0.357708	0.630787	1.14241	1.49852	1.30579	0.586118
852591	APM3	YKS6	Apm3p	0.387528	0.31538	1.32882	1.50254	0.350427	1.14241	0.779176	1.30579	0.586118
852590	YBR287W	-	hypothetical protein	0.697572	0.31538	0.316354	0.643892	0.350427	1.14241	0.299669	1.30579	0.586118
852597	SUL1	SFP2	sulfate permease	0.697572	0.567698	0.316354	0.357708	0.630787	2.05653	0.539416	3.39576	0.586118
852596	VBA2	-	Vba2p	2.55824	0.31538	1.07568	0.357708	1.19155	1.14241	0.779176	2.35067	1.05506
852594	CTP1	-	Ctp1p	0.387528	0.567698	0.316354	0.357708	0.911162	1.14241	0.299669	1.30579	0.586118
852599	PHO89	ITN1	Pho89p	0.697572	0.31538	2.59469	0.357708	0.350427	2.05653	0.299669	2.35067	1.05506
852598	PCA1	CAD2|PAY2	cation-transporting P-type ATPase PCA1	2.55824	1.32473	4.11416	0.357708	1.47196	1.14241	1.25873	2.35067	2.46216
856683	BUD16	-	putative pyridoxal kinase BUD16	0.387528	0.567698	0.316354	0.357708	1.19155	1.14241	0.299669	1.30579	0.586118
856682	ECM10	SSC3	Hsp70 family ATPase ECM10	4.72989	5.86932	6.14083	10.6707	5.67995	1.14241	5.33679	3.39576	3.86965
856681	SPF1	COD1|PER9|PIO1	ion-transporting P-type ATPase SPF1	5.04021	4.354	3.35437	6.08451	1.19155	2.05653	6.53685	7.57833	1.05506
856680	MCM3	-	MCM DNA helicase complex subunit MCM3	3.17861	2.08187	0.822561	0.643892	0.630787	5.71468	2.21797	4.44108	3.40044
856687	SNU13	-	RNA binding protein SNU13	2.55824	2.83913	1.07568	1.50254	1.47196	2.05653	3.1774	1.30579	2.93128
856686	VMA3	CLS7|CUP5|GEF2	H(+)-transporting V0 sector ATPase subunit c	0.387528	0.567698	1.07568	0.357708	0.350427	1.14241	0.299669	1.30579	0.586118
856689	RIP1	-	ubiquinol--cytochrome-c reductase catalytic subunit RIP1	13.1151	6.62716	0.316354	6.37102	9.6106	14.8718	8.93784	10.7176	7.15534
856688	YEL025C	-	hypothetical protein	0.387528	0.567698	0.822561	0.643892	0.350427	1.14241	1.01895	2.35067	0.586118
854825	PRI1	-	DNA primase subunit PRI1	1.00763	0.820029	0.822561	1.50254	0.630787	2.05653	0.299669	3.39576	0.586118
854824	EGH1	-	hydrolase	0.697572	1.07237	1.58197	0.357708	0.630787	1.14241	0.539416	1.30579	0.586118
854827	DSN1	-	MIND complex subunit DSN1	1.00763	0.567698	0.316354	0.357708	0.630787	1.14241	0.539416	1.30579	0.586118
854826	MSL1	YIB9	U2 snRNP complex subunit MSL1	0.387528	0.567698	0.316354	0.930093	0.350427	1.14241	0.779176	1.30579	0.586118
854820	DJP1	ICS1|PAS22	Djp1p	1.62782	1.82948	3.10113	1.21631	0.911162	2.05653	1.97814	2.35067	0.586118
854822	PAN1	DIM2|MDP3|MIP3	Pan1p	2.24808	5.1116	2.8479	7.23066	1.19155	2.05653	6.7769	1.30579	3.40044
854829	SQT1	-	Sqt1p	5.97126	2.08187	9.43593	2.93396	9.6106	1.14241	2.45781	10.7176	4.3389
854828	STS1	DBF8|SSM5	Sts1p	1.00763	0.31538	1.58197	0.357708	1.75238	2.05653	1.25873	1.30579	0.586118
852379	RPL19A	-	ribosomal 60S subunit protein L19A	3.79907	12.1881	7.40792	14.687	4.55747	1.14241	12.0608	1.30579	6.21635
852378	MIS1	-	trifunctional formate-tetrahydrofolate ligase/methenyltetrahydrofolate cyclohydrolase/methylenetetrahydrofolate dehydrogenase MIS1	0.387528	3.09158	1.58197	4.65219	1.19155	2.05653	1.25873	2.35067	1.05506
852377	TEC1	ROC1	Tec1p	0.387528	1.5771	0.316354	0.357708	0.350427	1.14241	0.299669	1.30579	0.586118
852376	UBC4	-	E2 ubiquitin-conjugating protein UBC4	1.31772	0.31538	0.822561	1.21631	1.19155	1.14241	1.01895	1.30579	0.586118
852373	SPT7	GIT2	SAGA histone acetyltransferase complex subunit SPT7	6.28165	3.09158	2.8479	1.78879	3.71578	10.2911	1.73833	8.62452	4.8082
852372	SEC18	ANU4	AAA family ATPase SEC18	1.00763	1.82948	8.92885	2.93396	1.19155	1.14241	5.81678	1.30579	1.52405
852371	RPG1	TIF32	translation initiation factor eIF3 core subunit a	5.66089	12.694	5.38073	18.7066	3.99633	1.14241	15.4263	1.30579	5.27754
852370	ECM33	-	Ecm33p	28.6805	22.0614	58.356	16.1222	6.80267	2.97082	15.4263	6.53236	47.2259
850946	CDD1	-	cytidine deaminase	48.9879	11.6823	1.83513	19.8556	45.6917	69.2416	24.0906	54.8744	25.9722
850947	ERF2	-	palmitoyltransferase ERF2	0.387528	0.31538	0.569451	0.357708	0.630787	1.14241	0.539416	1.30579	0.586118
850944	GPN3	-	putative signal sequence-binding GTPase GPN3	0.387528	1.32473	0.822561	0.357708	0.630787	2.05653	0.779176	1.30579	0.586118
850945	MAP1	-	methionine aminopeptidase MAP1	1.62782	4.10149	1.83513	4.07938	2.03282	2.05653	2.21797	1.30579	1.99308
850942	CSC1	-	Csc1p	1.62782	1.5771	0.822561	0.357708	0.350427	1.14241	0.299669	1.30579	2.93128
850943	ARV1	-	sterol homeostasis protein ARV1	0.387528	0.31538	0.316354	0.357708	0.350427	1.14241	0.539416	1.30579	0.586118
850941	VPS34	END12|PEP15|STT8|VPL7|VPS7|VPT29	phosphatidylinositol 3-kinase VPS34	0.387528	0.31538	0.316354	0.643892	0.350427	1.14241	0.299669	5.48661	1.52405
850949	IRC20	-	E3 ubiquitin-protein ligase IRC20	1.00763	0.567698	0.569451	0.357708	0.911162	1.14241	0.299669	2.35067	1.05506
13393614	YBR126W-A	-	hypothetical protein	0.387528	0.567698	0.316354	0.357708	0.350427	1.14241	0.539416	1.30579	0.586118
850876	YLR179C	-	hypothetical protein	2.24808	5.86932	1.32882	0.643892	0.911162	1.14241	2.69766	3.39576	3.86965
850877	SAM1	ETH10	methionine adenosyltransferase SAM1	6.59206	15.224	6.14083	15.8351	8.20644	1.14241	13.2625	1.30579	7.6249
850874	YLR177W	-	hypothetical protein	1.93794	1.32473	0.569451	1.21631	0.630787	1.14241	0.539416	3.39576	1.52405
851545	CDC7	LSD6|SAS1	serine/threonine protein kinase CDC7	1.00763	0.31538	0.822561	0.357708	0.630787	1.14241	1.01895	1.30579	1.99308
851547	TSC13	-	trans-2-enoyl-CoA reductase (NADPH) TSC13	0.697572	0.31538	0.316354	1.50254	0.350427	1.14241	0.779176	1.30579	0.586118
851010	MET17	MET15|MET25	bifunctional cysteine synthase/O-acetylhomoserine aminocarboxypropyltransferase MET17	51.493	15.477	0.822561	24.742	87.736	145.794	18.3127	126.127	48.646
851017	CDA2	-	chitin deacetylase CDA2	0.387528	0.567698	0.316354	0.357708	0.350427	1.14241	0.299669	1.30579	0.586118
851016	CDA1	-	chitin deacetylase CDA1	4.4196	2.08187	0.316354	2.93396	0.350427	1.14241	3.65718	1.30579	7.15534
851543	OSH2	-	oxysterol-binding protein related protein OSH2	1.62782	1.32473	0.569451	0.357708	0.350427	9.3755	1.49852	1.30579	0.586118
851542	RPN4	SON1|UFD5	stress-regulated transcription factor RPN4	0.387528	0.31538	0.316354	0.357708	0.350427	1.14241	0.779176	1.30579	0.586118
850656	ORC3	-	origin recognition complex subunit 3	0.697572	0.31538	0.569451	0.357708	0.350427	1.14241	0.539416	1.30579	0.586118
851019	CDC25	CTN1	Ras family guanine nucleotide exchange factor CDC25	5.04021	1.82948	3.86088	1.21631	2.03282	5.71468	1.73833	3.39576	1.99308
851018	IMH1	SYS3	Imh1p	0.697572	2.83913	0.316354	0.930093	2.03282	1.14241	1.97814	2.35067	0.586118
851549	SLX5	HEX3|ULS2	SUMO-targeted ubiquitin ligase complex subunit SLX5	0.697572	0.31538	0.569451	0.357708	1.75238	1.14241	0.299669	1.30579	0.586118
851548	NOP1	LOT3	rRNA methyltransferase NOP1	3.17861	4.354	2.59469	8.09044	5.9606	1.14241	6.29681	5.48661	0.586118
850657	SFI1	-	Sfi1p	0.697572	0.31538	0.316354	0.357708	1.19155	1.14241	0.299669	1.30579	1.05506
850870	YLR173W	-	hypothetical protein	0.387528	0.567698	0.316354	0.643892	0.350427	3.88527	0.299669	3.39576	0.586118
850871	IDP2	-	isocitrate dehydrogenase (NADP(+)) IDP2	4.4196	1.82948	7.91485	3.793	6.80267	1.14241	3.1774	3.39576	1.52405
851875	PHM6	-	Phm6p	0.387528	0.567698	0.316354	0.357708	0.350427	1.14241	0.299669	1.30579	1.05506
851702	YDR124W	-	hypothetical protein	0.387528	0.31538	0.316354	0.357708	0.630787	1.14241	0.299669	1.30579	1.05506
851877	GCN2	AAS1|AAS102|NDR2	serine/threonine-protein kinase GCN2	1.00763	0.820029	2.34149	0.357708	2.03282	2.05653	1.97814	3.39576	1.05506
851876	MRX10	-	Mrx10p	1.00763	0.567698	0.316354	0.930093	0.350427	2.97082	0.299669	1.30579	0.586118
851870	MTH1	BPC1|DGT1|HTR1	Mth1p	1.62782	0.31538	0.316354	0.357708	0.350427	1.14241	0.299669	2.35067	0.586118
851873	RNH202	-	Rnh202p	0.387528	0.31538	0.316354	0.930093	0.911162	1.14241	0.779176	1.30579	0.586118
851347	INH1	-	ATPase inhibitor	1.00763	0.31538	0.316354	0.643892	0.350427	1.14241	0.299669	1.30579	0.586118
852163	PAU9	-	seripauperin PAU9	0.387528	0.31538	0.316354	0.357708	0.350427	1.14241	0.539416	1.30579	0.586118
852161	YBL111C	-	hypothetical protein	0.387528	0.31538	0.316354	0.357708	0.350427	1.14241	0.779176	1.30579	0.586118
852167	MIX23	MIC23	Mix23p	0.387528	0.820029	0.822561	1.21631	0.350427	1.14241	0.779176	1.30579	2.93128
852168	SRO77	SNI2|SOP2	putative Rab GTPase-binding protein SRO77	1.31772	0.31538	0.822561	0.930093	0.630787	1.14241	1.01895	4.44108	3.40044
852169	PKC1	CLY15|CLY5|CLY7|HPO2|STT1	protein kinase C	1.31772	0.820029	4.87407	1.50254	0.350427	5.71468	2.21797	5.48661	1.52405
853561	YJR098C	-	hypothetical protein	2.55824	0.820029	0.316354	0.930093	0.350427	1.14241	1.97814	4.44108	0.586118
853560	JJJ3	DPH4	Jjj3p	0.387528	0.31538	0.316354	0.357708	0.350427	1.14241	0.299669	1.30579	0.586118
853563	AIM25	-	Aim25p	0.387528	0.567698	0.569451	0.643892	0.350427	1.14241	0.299669	1.30579	1.05506
853562	YUH1	-	ubiquitin-specific protease YUH1	0.387528	0.31538	0.316354	0.643892	0.350427	1.14241	0.299669	1.30579	0.586118
853567	URA8	-	CTP synthase URA8	1.62782	0.820029	0.822561	1.21631	2.03282	1.14241	1.73833	5.48661	2.46216
853566	VPS25	VPL12|VPT25	ESCRT-II subunit protein VPS25	0.387528	0.567698	0.569451	0.357708	0.350427	1.14241	0.779176	1.30579	0.586118
853569	ADO1	-	adenosine kinase	27.1218	11.1766	5.12739	13.8261	38.0592	51.6683	13.7433	55.9305	24.5585
853568	SOD1	CRS4	superoxide dismutase SOD1	41.4802	15.477	3.86088	29.6331	17.7625	30.4773	25.5361	11.7644	20.7905
855673	VAC7	-	Vac7p	1.31772	0.567698	2.34149	0.357708	1.19155	1.14241	1.49852	1.30579	2.46216
855672	YNL054W-B	-	gag-pol fusion protein	23.3828	23.8356	17.5562	56.1858	16.6373	2.05653	44.8495	6.53236	11.383
855671	YNL054W-A	-	gag protein	16.8464	19.0214	14.7634	46.9342	14.1066	1.14241	33.9766	1.30579	8.56415
855677	YNL050C	-	hypothetical protein	0.387528	0.567698	0.316354	0.357708	0.350427	1.14241	0.299669	1.30579	1.05506
855676	COG5	API4|COD4	Golgi transport complex subunit COG5	0.387528	0.31538	0.316354	0.643892	0.350427	1.14241	0.299669	2.35067	1.52405
855675	COX5A	-	cytochrome c oxidase subunit Va	0.697572	1.32473	0.822561	0.930093	0.350427	1.14241	0.539416	1.30579	0.586118
855674	MSG5	-	tyrosine/serine/threonine protein phosphatase MSG5	1.00763	1.07237	0.822561	0.643892	0.630787	1.14241	0.299669	2.35067	1.99308
855679	ALG11	-	alpha-1,2-mannosyltransferase ALG11	0.387528	0.567698	0.569451	0.930093	1.47196	1.14241	0.539416	1.30579	0.586118
855678	SFB2	ISS1	COPII subunit SFB2	0.387528	2.08187	1.07568	2.07506	0.350427	1.14241	2.45781	2.35067	0.586118
853789	LHS1	CER1|SSI1	Hsp70 family chaperone LHS1	13.7368	6.87979	1.32882	6.9441	3.15473	1.14241	8.21742	1.30579	15.6142
853788	MUD2	-	Mud2p	1.93794	0.567698	0.316354	1.21631	0.350427	1.14241	0.779176	2.35067	1.05506
853785	YKL077W	-	hypothetical protein	0.697572	1.32473	0.569451	0.930093	0.630787	2.97082	1.01895	1.30579	0.586118
853784	DHR2	-	RNA helicase	0.697572	0.31538	0.316354	0.357708	1.19155	2.05653	0.299669	1.30579	0.586118
853787	YKL075C	-	hypothetical protein	0.387528	0.31538	0.316354	0.357708	0.911162	1.14241	0.299669	1.30579	0.586118
853781	TEF4	EFC1	translation elongation factor EF1B gamma	4.4196	8.39588	7.66138	11.2442	9.89147	1.14241	9.89855	1.30579	4.3389
853780	RRP14	-	ribosome biosynthesis protein RRP14	1.00763	0.820029	0.316354	0.643892	0.350427	1.14241	0.539416	1.30579	1.05506
853783	SMY1	-	Smy1p	1.93794	0.820029	2.0883	0.357708	0.630787	1.14241	0.779176	1.30579	0.586118
853782	VMA5	CSL5|VAT3	H(+)-transporting V1 sector ATPase subunit C	1.62782	4.60652	0.569451	6.65755	2.31327	1.14241	5.33679	1.30579	3.86965
852786	PAN2	-	poly(A)-specific ribonuclease	0.387528	1.82948	0.569451	0.930093	0.630787	2.97082	0.779176	1.30579	1.05506
852787	SPC105	-	Spc105p	3.48883	1.5771	3.35437	0.357708	0.630787	1.14241	0.299669	3.39576	1.05506
852785	VPS45	STT10|VPL28	Vps45p	0.697572	0.31538	0.822561	0.643892	0.350427	2.05653	1.01895	1.30579	0.586118
852782	SRM1	MTR1|PRP20|TSM437	Ran guanyl-nucleotide exchange factor	0.387528	1.32473	4.11416	1.78879	1.19155	1.14241	1.49852	2.35067	0.586118
852783	TOS8	-	Tos8p	0.387528	0.31538	0.316354	0.357708	0.350427	1.14241	0.299669	1.30579	1.52405
852780	USE1	SLT1	SNAP receptor USE1	0.387528	0.820029	0.569451	0.357708	0.630787	1.14241	0.299669	1.30579	0.586118
851266	RFA1	BUF2|FUN3|RPA1|RPA70	replication factor A subunit protein RFA1	2.55824	7.13244	1.32882	6.37102	0.911162	1.14241	5.33679	2.35067	4.8082
852788	NUP145	RAT10	nucleocytoplasmic transporter NUP145	0.387528	1.07237	0.316354	1.21631	0.350427	1.14241	0.779176	1.30579	2.93128
852789	NBP35	-	Fe-S cluster-binding ATPase	1.31772	0.820029	0.316354	0.643892	1.19155	1.14241	1.49852	2.35067	0.586118
856096	TAF3	TAF47	Taf3p	0.387528	0.567698	0.316354	0.357708	0.350427	1.14241	0.299669	1.30579	0.586118
856097	RET3	-	coatomer subunit zeta	0.697572	0.31538	0.316354	0.357708	0.350427	2.05653	1.97814	1.30579	0.586118
856095	RRP12	-	mRNA-binding protein RRP12	0.387528	3.09158	3.10113	3.793	0.911162	2.97082	2.45781	9.67093	1.05506
856092	HST2	-	histone deacetylase HST2	0.387528	1.5771	0.316354	0.930093	0.350427	2.97082	1.01895	1.30579	1.52405
856093	YPL014W	-	hypothetical protein	0.387528	0.31538	0.316354	0.357708	0.630787	1.14241	0.299669	1.30579	0.586118
856090	IRC15	-	Irc15p	0.387528	0.31538	0.569451	0.357708	0.350427	2.05653	0.299669	1.30579	1.52405
856091	SWI1	ADR6|GAM3|LPA1	Swi1p	1.00763	1.07237	1.07568	0.357708	0.911162	2.05653	1.49852	5.48661	0.586118
856098	RQC2	TAE2	Rqc2p	2.86842	3.09158	4.62075	3.22029	2.31327	1.14241	6.05679	1.30579	6.68582
856099	CHL1	CTF1|LPA9|MCM12	Chl1p	0.697572	1.07237	0.569451	0.357708	1.47196	2.05653	0.539416	2.35067	0.586118
851267	SEN34	FUN4	tRNA splicing endonuclease subunit SEN34	0.387528	0.31538	0.316354	0.357708	0.350427	1.14241	0.539416	1.30579	0.586118
854780	ULP2	SMT4	SUMO protease ULP2	0.697572	0.31538	0.569451	0.357708	0.350427	2.97082	0.539416	1.30579	0.586118
854781	SSM4	DOA10|KIS3	E3 ubiquitin-protein ligase SSM4	3.79907	2.33428	1.32882	4.36578	2.59374	1.14241	2.21797	4.44108	2.93128
854783	YIL029C	-	hypothetical protein	0.697572	0.31538	0.316354	0.357708	0.350427	1.14241	0.779176	1.30579	0.586118
854785	EMC5	KRE27	Emc5p	0.697572	1.07237	0.316354	0.930093	0.350427	1.14241	1.01895	1.30579	0.586118
854786	IRR1	SCC3	Irr1p	0.387528	2.08187	2.0883	1.78879	0.350427	5.71468	1.97814	9.67093	0.586118
854039	SHR5	ERF4	Shr5p	0.697572	0.31538	0.569451	0.357708	0.630787	1.14241	0.299669	1.30579	0.586118
854788	YIL024C	-	hypothetical protein	0.387528	0.31538	0.316354	0.357708	0.350427	1.14241	0.299669	1.30579	0.586118
854037	MSB4	-	Rab GTPase-activating protein MSB4	1.00763	0.820029	0.316354	0.357708	0.350427	7.54475	0.299669	9.67093	0.586118
854034	PAP2	TRF4	non-canonical poly(A) polymerase PAP2	0.387528	1.32473	0.316354	0.357708	0.350427	1.14241	0.779176	1.30579	1.05506
854032	RRI2	CSN10	Rri2p	6.28165	11.1766	9.68949	10.6707	1.19155	15.7884	7.49711	23.2942	16.0845
854033	MSN1	FUP1|HRB382|MSS10|PHD2	Msn1p	0.387528	0.31538	0.316354	0.643892	0.350427	1.14241	0.299669	1.30579	0.586118
854030	MCH4	-	Mch4p	0.697572	0.31538	1.83513	0.643892	0.350427	1.14241	0.779176	1.30579	0.586118
851260	EFB1	TEF5	translation elongation factor 1 subunit beta	5.04021	7.89047	2.59469	6.37102	3.99633	2.05653	3.89709	1.30579	3.86965
856320	RPC82	RPC3|RPC80	DNA-directed RNA polymerase III subunit C82	1.93794	0.567698	1.07568	1.21631	0.911162	3.88527	1.01895	3.39576	0.586118
856321	QCR2	COR2|UCR2	ubiquinol--cytochrome-c reductase subunit 2	1.00763	3.84899	6.39423	5.51153	2.87423	1.14241	3.65718	1.30579	0.586118
855929	NIP100	PAC13	Nip100p	0.387528	0.31538	0.569451	0.357708	0.350427	1.14241	0.539416	1.30579	0.586118
856323	HPA2	KAT10	histone acetyltransferase	0.387528	0.31538	0.316354	0.357708	0.350427	1.14241	0.299669	1.30579	0.586118
856324	OPT2	-	Opt2p	0.697572	0.31538	0.316354	0.357708	0.350427	2.97082	0.299669	1.30579	0.586118
856326	YPR196W	-	putative maltose-responsive transcription factor	0.697572	0.31538	0.569451	0.357708	0.350427	1.14241	0.299669	1.30579	0.586118
856327	SGE1	NOR1	Sge1p	1.00763	1.32473	1.07568	0.357708	0.350427	1.14241	0.539416	7.57833	0.586118
855923	PPQ1	SAL6	Ppq1p	1.00763	0.31538	0.316354	0.357708	0.350427	1.14241	0.539416	1.30579	0.586118
855922	TCO89	-	Tco89p	0.387528	0.820029	0.316354	0.930093	0.350427	2.05653	0.299669	2.35067	1.99308
855920	CTI6	RXT1	Cti6p	1.31772	2.08187	2.0883	0.930093	3.15473	1.14241	1.01895	1.30579	0.586118
855927	TRE1	-	Tre1p	1.31772	1.07237	1.83513	1.21631	0.350427	1.14241	1.01895	5.48661	0.586118
855925	CBC2	CBP20|MUD13|SAE1	Cbc2p	0.697572	1.32473	0.316354	0.357708	0.350427	1.14241	0.539416	1.30579	1.05506
851261	VPS8	FUN15|VPL8|VPT8	CORVET complex membrane-binding subunit VPS8	0.387528	0.567698	1.58197	0.930093	2.03282	1.14241	0.299669	1.30579	1.05506
854258	TMA46	-	Tma46p	1.00763	1.82948	0.569451	0.357708	1.19155	1.14241	1.01895	1.30579	1.05506
852018	SIZ1	ULL1	SUMO ligase SIZ1	0.697572	1.07237	1.32882	0.357708	0.911162	4.79989	0.539416	3.39576	0.586118
854252	OST3	-	dolichyl-diphosphooligosaccharide--protein glycotransferase OST3	0.387528	1.07237	1.32882	2.07506	0.350427	1.14241	1.01895	1.30579	1.99308
854253	TCB1	-	tricalbin	3.48883	3.09158	2.34149	1.78879	1.47196	2.05653	2.93753	3.39576	2.46216
854251	LPX1	-	triglyceride lipase	1.00763	0.31538	0.316354	0.357708	0.350427	1.14241	0.299669	2.35067	0.586118
854256	VPS21	VPS12|VPT12|YPT21|YPT51	Rab family GTPase VPS21	0.387528	1.5771	4.62075	0.357708	0.911162	1.14241	0.779176	1.30579	0.586118
854257	PTC5	PPP1	type 2C protein phosphatase PTC5	2.24808	0.31538	0.316354	1.21631	0.350427	2.05653	0.299669	1.30579	0.586118
854255	YVC1	YOR088W	Yvc1p	1.31772	0.31538	0.316354	0.930093	0.350427	1.14241	0.779176	1.30579	0.586118
850559	FAR7	-	Far7p	0.387528	0.31538	0.316354	0.930093	0.350427	2.97082	0.299669	2.35067	1.05506
855078	AAC1	-	ADP/ATP carrier protein AAC1	0.697572	0.820029	1.32882	0.930093	0.911162	1.14241	2.21797	1.30579	1.05506
855071	YMR051C	-	gag protein	15.9133	20.2878	14.5096	48.0897	12.9822	1.14241	35.1835	1.30579	8.56415
855070	YMR050C	-	gag-pol fusion protein	23.3828	27.6395	18.5722	59.9492	15.2312	1.14241	50.4159	2.35067	11.8529
855073	FAR3	-	Far3p	0.387528	0.31538	0.316354	0.357708	0.350427	1.14241	0.299669	1.30579	0.586118
850552	NIC96	-	linker nucleoporin NIC96	0.697572	1.07237	0.316354	1.78879	1.19155	6.62963	1.25873	1.30579	0.586118
855075	STB2	-	Stb2p	1.31772	0.31538	1.07568	0.357708	1.19155	1.14241	0.539416	1.30579	0.586118
850554	RPN11	MPR1	proteasome regulatory particle lid subunit RPN11	1.00763	2.08187	1.07568	2.93396	1.75238	1.14241	2.69766	1.30579	2.93128
855077	BUB2	PAC7	Bub2p	0.387528	0.31538	0.316354	0.357708	0.630787	1.14241	0.539416	1.30579	0.586118
850556	YFR006W	-	putative Xaa-Pro dipeptidase	1.93794	0.820029	0.822561	0.357708	0.630787	5.71468	1.01895	1.30579	1.05506
851974	YPR1	-	trifunctional aldehyde reductase/carbonyl reductase (NADPH)/glucose 1-dehydrogenase (NADP(+)) YPR1	4.4196	6.87979	1.83513	3.793	4.83807	2.05653	4.37694	4.44108	6.68582
851975	XRS2	-	Xrs2p	1.62782	1.82948	0.316354	0.357708	0.350427	1.14241	1.01895	2.35067	0.586118
851976	DXO1	-	Dxo1p	0.697572	0.567698	0.316354	0.357708	0.630787	1.14241	0.299669	1.30579	0.586118
851977	CTS2	-	putative chitinase	0.387528	0.31538	0.316354	0.643892	0.350427	1.14241	0.299669	1.30579	0.586118
851970	YDR365W-A	-	gag protein	18.4019	23.8356	15.5249	56.7646	14.6688	2.97082	38.8061	1.30579	9.03385
851971	YDR365W-B	-	gag-pol fusion protein	27.4335	32.2081	20.6047	70.0953	18.0438	4.79989	54.0495	3.39576	12.3229
851972	YDR366C	-	hypothetical protein	0.387528	0.31538	0.569451	0.643892	0.911162	1.14241	0.299669	1.30579	0.586118
851973	KEI1	-	Kei1p	0.387528	0.567698	0.316354	0.357708	0.350427	1.14241	0.299669	1.30579	0.586118
851978	VPS74	API1|MNN3	Vps74p	4.4196	3.34404	1.58197	3.22029	6.52197	6.62963	2.21797	1.30579	2.46216
851979	FRQ1	-	frequenin	0.697572	0.31538	0.316354	0.357708	0.350427	1.14241	0.299669	1.30579	0.586118
855318	BUL1	DAG1|RDS1|SMM2	ubiquitin-ubiquitin ligase BUL1	0.697572	0.31538	0.316354	0.357708	0.350427	3.88527	0.299669	1.30579	0.586118
855319	DSK2	-	Dsk2p	1.31772	0.31538	1.32882	0.930093	0.911162	1.14241	0.779176	2.35067	2.46216
855315	SCS7	FAH1	fatty acid alpha-hydroxylase	0.387528	0.567698	0.316354	0.357708	0.350427	1.14241	0.299669	1.30579	0.586118
855316	ZDS1	CES1|CKM1|NRC1|OSS1	Zds1p	5.35054	1.82948	0.822561	0.643892	2.31327	4.79989	2.45781	2.35067	3.86965
851731	ENT5	-	Ent5p	1.00763	1.07237	0.569451	0.357708	0.350427	1.14241	1.01895	1.30579	0.586118
855310	PRP24	-	U6 snRNP complex subunit PRP24	0.387528	0.567698	0.316354	0.357708	0.630787	1.14241	0.299669	1.30579	0.586118
855311	TMA23	YMR268W-A	Tma23p	0.387528	0.31538	0.316354	0.643892	0.350427	1.14241	0.299669	1.30579	0.586118
855312	RRN9	-	Rrn9p	0.387528	0.567698	0.316354	0.357708	0.350427	1.14241	0.539416	2.35067	0.586118
855313	URA10	-	orotate phosphoribosyltransferase URA10	1.62782	1.07237	1.07568	0.643892	6.52197	6.62963	1.01895	5.48661	1.52405
856527	ANS1	-	Ans1p	0.387528	0.567698	0.316354	0.357708	0.350427	1.14241	0.299669	2.35067	0.586118
856524	NDT80	-	transcription factor NDT80	0.387528	0.31538	0.316354	0.357708	2.03282	1.14241	0.539416	1.30579	0.586118
851205	FRT2	HPH2	Frt2p	0.387528	0.820029	0.316354	0.357708	0.911162	1.14241	0.539416	2.35067	0.586118
856522	CIA2	-	iron-sulfur cluster assembly protein CIA2	0.387528	0.567698	0.316354	0.357708	0.350427	1.14241	0.299669	1.30579	0.586118
851203	SNC1	-	SNAP receptor SNC1	2.24808	1.32473	7.40792	0.643892	0.630787	2.97082	1.01895	1.30579	1.52405
856520	MSH1	-	mismatch repair ATPase MSH1	0.387528	0.567698	0.822561	0.930093	0.350427	1.14241	0.779176	1.30579	0.586118
851201	PRP45	FUN20	mRNA splicing protein PRP45	1.62782	0.567698	0.316354	0.930093	0.350427	1.14241	0.299669	1.30579	0.586118
856528	YHR127W	-	hypothetical protein	0.387528	1.07237	1.07568	0.930093	1.47196	1.14241	1.01895	3.39576	1.05506
856529	FUR1	-	uracil phosphoribosyltransferase	2.55824	3.84899	2.59469	1.50254	1.47196	1.14241	2.93753	1.30579	2.46216
852579	PPS1	-	tyrosine/serine/threonine protein phosphatase PPS1	0.387528	0.31538	0.316354	1.50254	0.350427	1.14241	0.299669	3.39576	0.586118
852578	RIF1	-	DNA-binding protein RIF1	4.72989	1.32473	3.60762	2.36134	0.350427	1.14241	1.49852	1.30579	0.586118
852575	HSM3	-	Hsm3p	0.697572	0.31538	1.07568	0.643892	0.630787	1.14241	0.779176	1.30579	0.586118
852574	EFM2	-	S-adenosylmethionine-dependent methyltransferase	1.31772	0.31538	0.316354	0.643892	0.630787	1.14241	0.539416	1.30579	1.99308
852577	CHK1	-	serine/threonine protein kinase CHK1	0.387528	0.31538	0.569451	0.930093	0.350427	1.14241	0.299669	1.30579	0.586118
852576	UBX7	CUI3	Ubx7p	0.387528	0.820029	0.316354	0.643892	0.630787	1.14241	0.539416	1.30579	1.52405
852573	BIT2	-	Bit2p	0.387528	1.07237	1.32882	0.357708	0.911162	1.14241	0.539416	2.35067	0.586118
852572	SDH8	FMP21	Sdh8p	0.387528	0.31538	0.822561	0.357708	0.350427	1.14241	0.299669	1.30579	0.586118
856669	GDA1	-	guanosine diphosphatase	4.10932	5.36416	3.60762	0.930093	0.350427	1.14241	3.65718	1.30579	5.74692
856668	YEL043W	-	hypothetical protein	2.55824	2.33428	1.32882	0.357708	1.75238	4.79989	0.539416	2.35067	1.05506
856665	GLY1	-	threonine aldolase GLY1	1.93794	3.59651	1.58197	5.51153	3.15473	2.05653	2.93753	1.30579	1.05506
856664	FRD1	-	fumarate reductase	13.1151	13.1999	4.62075	13.5392	25.0824	16.7052	10.379	3.39576	16.0845
856667	IES6	-	Ies6p	0.387528	0.567698	0.569451	0.357708	0.911162	1.14241	0.299669	1.30579	1.52405
856660	RML2	-	mitochondrial 54S ribosomal protein RML2	0.387528	0.31538	0.316354	0.357708	0.630787	1.14241	0.779176	1.30579	0.586118
856663	TCA17	-	Tca17p	0.387528	0.31538	0.822561	0.357708	0.350427	1.14241	0.299669	1.30579	0.586118
856662	PAU2	-	seripauperin PAU2	0.387528	0.31538	0.569451	0.643892	0.350427	1.14241	0.299669	1.30579	0.586118
854808	FAA3	-	long-chain fatty acid-CoA ligase FAA3	0.387528	0.31538	2.59469	2.07506	0.630787	1.14241	0.539416	1.30579	0.586118
854805	DOT5	-	thioredoxin peroxidase DOT5	0.387528	2.08187	0.316354	0.357708	0.350427	1.14241	1.73833	1.30579	1.05506
854804	TIR3	YIB1	Tir3p	2.86842	2.33428	1.83513	0.357708	1.47196	1.14241	0.779176	1.30579	4.8082
854802	PDR11	-	ATP-binding cassette multidrug transporter PDR11	1.00763	1.5771	0.316354	0.357708	0.630787	2.05653	0.779176	4.44108	0.586118
854801	MNT3	-	alpha-1,3-mannosyltransferase MNT3	0.697572	0.31538	1.58197	0.643892	0.350427	1.14241	1.25873	1.30579	0.586118
855834	IQG1	CYK1	Iqg1p	0.697572	0.31538	0.316354	1.50254	2.03282	2.05653	0.539416	2.35067	0.586118
852319	RPL4A	-	ribosomal 60S subunit protein L4A	13.7368	18.2617	13.7482	34.529	16.6373	1.14241	27.9462	1.30579	13.7332
852318	RKM3	-	protein-lysine N-methyltransferase	1.31772	0.31538	0.822561	0.357708	0.350427	1.14241	0.539416	1.30579	0.586118
852311	CHS3	CAL1|CSD2|DIT101|KTI2	chitin synthase CHS3	1.62782	0.31538	19.8424	0.357708	2.03282	1.14241	4.37694	9.67093	0.586118
852310	POA1	-	ADP-ribose 1''-phosphate phosphatase	0.387528	0.567698	0.316354	0.357708	0.350427	1.14241	0.299669	1.30579	0.586118
852313	OLA1	-	Obg-like ATPase	2.86842	9.40686	10.4502	8.66371	5.3993	2.05653	9.178	3.39576	1.05506
852312	SCO2	-	putative thioredoxin peroxidase SCO2	0.387528	0.31538	0.316354	0.643892	0.350427	1.14241	0.299669	3.39576	0.586118
852314	ETR1	MRF1|MRF1'	Etr1p	0.387528	3.09158	1.32882	1.50254	1.19155	1.14241	1.49852	1.30579	1.52405
852317	CDS1	CDG1	phosphatidate cytidylyltransferase	0.387528	1.5771	0.569451	1.50254	0.350427	1.14241	1.25873	1.30579	1.52405
852316	YPK3	-	putative protein kinase YPK3	0.387528	0.567698	0.316354	0.357708	0.350427	1.14241	0.299669	1.30579	0.586118
851430	PCL2	CLN4	cyclin PCL2	0.697572	0.31538	0.316354	0.357708	0.350427	2.05653	1.01895	9.67093	0.586118
855836	HSP82	HSP90	Hsp90 family chaperone HSP82	30.8635	57.9201	15.271	66.0344	35.5176	11.2069	50.1738	8.62452	35.8794
850478	YFL066C	-	Y' element ATP-dependent helicase	0.387528	0.31538	0.316354	0.643892	0.350427	1.14241	0.779176	1.30579	0.586118
853047	THI4	ESP35|MOL1	thiamine thiazole synthase	3.48883	0.567698	0.316354	0.930093	6.24128	2.05653	0.299669	1.30579	2.46216
853045	SKN1	-	beta-glucan synthesis-associated protein SKN1	0.387528	0.31538	3.86088	0.930093	0.350427	1.14241	1.01895	6.53236	0.586118
853042	VPS62	-	Vps62p	0.387528	0.31538	0.822561	0.357708	0.350427	2.97082	0.299669	2.35067	0.586118
853043	BTN2	-	Btn2p	0.387528	0.31538	0.822561	0.357708	0.350427	1.14241	0.539416	1.30579	0.586118
855833	SRP68	-	signal recognition particle subunit SRP68	0.387528	1.07237	1.32882	3.22029	0.350427	1.14241	2.21797	1.30579	0.586118
853041	CBF2	CEP2|CSL5|CTF14|NDC10	Cbf2p	2.86842	0.567698	0.316354	0.357708	0.350427	1.14241	0.299669	1.30579	0.586118
853048	ENP2	-	ribosome biosynthesis protein ENP2	1.31772	0.820029	1.32882	2.07506	0.350427	1.14241	1.97814	3.39576	0.586118
853049	ECL1	-	Ecl1p	0.697572	0.567698	0.316354	0.357708	0.350427	1.14241	0.299669	1.30579	0.586118
850468	PAU3	-	seripauperin PAU3	0.387528	0.567698	0.569451	0.357708	0.350427	2.97082	0.299669	1.30579	0.586118
855832	HUT1	-	Hut1p	0.387528	0.31538	0.316354	0.643892	0.350427	1.14241	0.299669	1.30579	0.586118
850470	RDS1	-	Rds1p	0.387528	0.31538	0.316354	0.930093	0.350427	2.05653	0.299669	2.35067	0.586118
850961	YLR257W	-	hypothetical protein	0.387528	1.07237	0.316354	0.643892	0.630787	1.14241	0.299669	1.30579	0.586118
850962	GSY2	-	glycogen (starch) synthase GSY2	0.697572	1.82948	0.822561	1.50254	0.630787	3.88527	0.779176	2.35067	1.52405
850963	HSP60	CPN60|MIF4|MNA2	chaperone ATPase HSP60	13.7368	25.6104	28.7431	31.9365	21.9842	10.2911	20.4786	10.7176	18.437
850964	LCB5	-	sphinganine kinase LCB5	0.387528	0.820029	1.07568	0.930093	0.350427	1.14241	0.299669	1.30579	1.52405
850789	MIM2	-	Mim2p	0.387528	0.31538	0.316354	0.357708	0.350427	1.14241	0.299669	1.30579	0.586118
850966	YPT6	-	Rab family GTPase YPT6	1.31772	1.07237	3.10113	0.357708	0.630787	1.14241	1.25873	1.30579	0.586118
850784	IOC2	-	Ioc2p	1.00763	0.31538	0.316354	0.357708	0.911162	2.05653	0.779176	1.30579	0.586118
850785	KIN2	-	serine/threonine protein kinase KIN2	0.387528	1.07237	0.316354	0.357708	1.47196	2.05653	1.01895	1.30579	2.93128
850786	HRT3	-	SCF ubiquitin ligase complex subunit HRT3	0.387528	0.31538	0.822561	0.357708	0.911162	1.14241	0.539416	2.35067	0.586118
850787	CHA4	SIL2|SIL3	Cha4p	1.31772	0.567698	0.316354	0.357708	0.911162	2.05653	1.01895	1.30579	0.586118
850780	GEP5	RRG5	Gep5p	0.387528	0.567698	0.316354	0.357708	0.350427	1.14241	0.299669	1.30579	0.586118
850781	SUL2	-	sulfate permease	1.93794	1.32473	0.822561	0.930093	1.19155	1.14241	1.25873	4.44108	1.05506
850782	NYV1	MAM2	Nyv1p	2.24808	0.820029	0.569451	0.357708	1.47196	1.14241	1.01895	3.39576	0.586118
850783	GIS3	-	Gis3p	2.55824	0.820029	0.316354	0.357708	2.87423	2.05653	1.25873	2.35067	0.586118
854036	SKM1	-	putative serine/threonine protein kinase SKM1	0.697572	0.31538	0.569451	0.930093	0.350427	1.14241	0.299669	2.35067	1.99308
2732686	VMA9	CWH36|LDB10	H(+)-transporting V0 sector ATPase subunit e	0.697572	0.31538	0.569451	0.357708	0.350427	1.14241	0.539416	1.30579	0.586118
851782	SPC19	-	Spc19p	2.24808	0.820029	1.07568	2.36134	2.03282	2.05653	2.45781	4.44108	2.93128
851781	VPS64	FAR9	Vps64p	0.697572	0.31538	0.822561	0.643892	0.350427	1.14241	0.299669	1.30579	0.586118
851787	EBS1	-	Ebs1p	2.24808	3.34404	0.822561	1.21631	1.47196	1.14241	0.299669	1.30579	1.99308
851786	MSC2	-	metal cation transporter MSC2	0.387528	1.5771	2.8479	0.357708	0.350427	1.14241	0.779176	1.30579	0.586118
851785	COQ4	-	ubiquinone biosynthesis protein COQ4	1.00763	0.31538	0.316354	0.643892	0.911162	1.14241	0.299669	2.35067	0.586118
851784	RAV2	-	Rav2p	0.387528	0.31538	0.316354	0.930093	0.350427	1.14241	0.299669	1.30579	0.586118
851789	MSS4	-	1-phosphatidylinositol-4-phosphate 5-kinase	0.387528	1.32473	0.316354	0.357708	0.350427	1.14241	0.299669	1.30579	0.586118
851788	UME6	CAR80|NIM2|RIM16	DNA-binding transcriptional regulator UME6	1.93794	0.31538	0.822561	0.357708	0.911162	3.88527	1.01895	2.35067	1.99308
852625	OST5	-	dolichyl-diphosphooligosaccharide--protein glycotransferase subunit	0.387528	0.31538	0.316354	0.357708	0.350427	1.14241	0.539416	1.30579	1.05506
851569	SOK1	-	Sok1p	1.93794	1.5771	0.569451	0.930093	1.75238	1.14241	0.299669	1.30579	0.586118
852196	ALG3	RHK1	dolichyl-P-Man:Man(5)GlcNAc(2)-PP-dolichol alpha-1,3-mannosyltransferase	0.387528	0.31538	0.316354	0.357708	0.350427	2.97082	0.299669	1.30579	1.52405
851567	RAD57	-	putative DNA-dependent ATPase RAD57	0.387528	0.31538	0.316354	0.357708	0.350427	1.14241	0.299669	2.35067	0.586118
851566	RCR2	SSH5	Rcr2p	0.387528	0.31538	1.58197	0.930093	0.630787	1.14241	0.299669	1.30579	0.586118
851565	YRB1	CST20|HTN1|SFO1|STP52	Ran GTPase-binding protein YRB1	8.45492	8.90135	5.12739	8.66371	4.27689	1.14241	10.8595	1.30579	5.74692
851564	NTH1	-	alpha,alpha-trehalase NTH1	0.387528	2.83913	0.822561	4.36578	1.19155	1.14241	3.89709	1.30579	1.99308
851563	RMD1	-	Rmd1p	0.387528	0.31538	1.07568	0.357708	0.350427	2.05653	0.539416	2.35067	1.52405
851562	NHP10	HMO2	Nhp10p	0.387528	0.820029	0.316354	0.357708	0.350427	1.14241	0.299669	1.30579	0.586118
851561	MCD1	PDS3|RHC21|SCC1	kleisin alpha	0.387528	0.31538	0.316354	0.357708	0.350427	2.05653	0.539416	1.30579	2.46216
852626	MTC3	-	Mtc3p	0.697572	0.31538	0.569451	0.643892	0.630787	1.14241	0.299669	1.30579	1.05506
852621	YGL230C	-	hypothetical protein	0.387528	0.31538	0.316354	0.930093	0.630787	1.14241	0.299669	1.30579	0.586118
856322	AQY1	-	Aqy1p	0.697572	0.31538	0.316354	0.930093	0.350427	1.14241	0.299669	1.30579	0.586118
852620	EMC4	-	chaperone EMC4	0.387528	1.32473	1.32882	2.36134	0.911162	1.14241	1.25873	1.30579	1.05506
855928	SPT14	CWH6|GPI3	phosphatidylinositol N-acetylglucosaminyltransferase SPT14	1.00763	0.567698	0.316354	0.357708	0.350427	1.14241	0.299669	1.30579	0.586118
852623	SHE10	-	She10p	1.00763	0.567698	0.316354	1.50254	0.911162	1.14241	1.25873	1.30579	0.586118
852190	TEL1	-	DNA-binding protein kinase TEL1	3.17861	1.5771	1.07568	1.21631	1.19155	1.14241	0.299669	2.35067	1.52405
856329	ARR1	ACR1|YAP8	Arr1p	0.387528	0.31538	0.316354	0.643892	0.630787	1.14241	0.539416	1.30579	0.586118
851295	YAR066W	-	hypothetical protein	1.31772	0.31538	0.316354	0.357708	0.350427	1.14241	1.01895	1.30579	1.99308
851296	YAR068W	-	hypothetical protein	1.31772	0.567698	1.58197	0.357708	0.630787	3.88527	0.779176	1.30579	0.586118
850958	HAP1	CYP1	Hap1p	3.48883	1.82948	2.8479	4.36578	0.350427	11.2069	1.73833	3.39576	6.21635
854414	ABP140	TRM140|YOR240W	Abp140p	1.00763	2.83913	0.316354	2.36134	0.911162	1.14241	2.93753	2.35067	1.52405
854259	ECM3	YOR3165W	putative ATPase ECM3	0.387528	0.31538	1.32882	0.357708	0.630787	1.14241	1.25873	2.35067	2.46216
852149	STL1	-	glucose-inactivated glycerol proton symporter STL1	0.697572	0.31538	0.569451	0.357708	1.19155	1.14241	0.299669	3.39576	0.586118
852144	CAB1	-	pantothenate kinase	0.697572	0.567698	0.316354	1.50254	0.350427	1.14241	0.779176	2.35067	1.05506
852145	KRE28	-	Kre28p	0.387528	2.08187	0.316354	0.643892	0.630787	1.14241	1.01895	1.30579	0.586118
852146	HSP31	-	glutathione-independent methylglyoxalase	0.387528	0.820029	0.316354	0.357708	0.911162	1.14241	0.779176	1.30579	1.05506
852141	HLR1	-	Hlr1p	0.387528	0.31538	0.569451	0.643892	0.350427	1.14241	0.299669	1.30579	1.05506
852142	QCR7	COR4|CRO1|UCR7	ubiquinol--cytochrome-c reductase subunit 7	0.387528	0.31538	0.822561	1.21631	0.350427	1.14241	1.49852	1.30579	0.586118
852143	APA2	-	bifunctional AP-4-A phosphorylase/ADP sulfurylase	0.387528	0.31538	0.316354	0.357708	0.350427	1.14241	0.299669	1.30579	1.99308
853548	STE18	-	Ste18p	1.31772	0.820029	2.0883	0.930093	0.350427	1.14241	0.779176	2.35067	0.586118
853238	REE1	-	Ree1p	3.48883	2.08187	0.822561	0.643892	6.80267	6.62963	2.21797	1.30579	1.05506
854415	MET7	MET23	tetrahydrofolate synthase	0.697572	1.32473	0.316354	2.93396	0.350427	1.14241	1.25873	1.30579	0.586118
853543	AIM24	FMP26	Aim24p	0.387528	0.31538	0.316354	0.930093	0.350427	1.14241	0.539416	1.30579	1.05506
853541	BNA2	-	dioxygenase BNA2	0.387528	0.567698	0.316354	2.93396	0.350427	1.14241	0.779176	3.39576	0.586118
853236	HXT9	-	hexose transporter HXT9	1.62782	1.07237	9.94306	0.357708	1.19155	1.14241	0.539416	1.30579	1.99308
853547	YJR085C	-	hypothetical protein	0.387528	1.07237	0.316354	0.357708	0.350427	2.05653	0.779176	6.53236	0.586118
853546	YJR084W	CSN12	hypothetical protein	0.387528	0.31538	0.316354	0.643892	0.350427	1.14241	0.299669	1.30579	0.586118
853545	ACF4	-	Acf4p	0.387528	0.31538	0.316354	0.930093	0.350427	1.14241	0.539416	1.30579	2.46216
853544	EAF6	-	Eaf6p	0.387528	0.31538	0.316354	0.357708	0.350427	1.14241	0.299669	2.35067	0.586118
852454	ICS2	-	Ics2p	0.387528	0.567698	0.316354	0.357708	0.350427	1.14241	0.299669	1.30579	0.586118
855699	SIW14	OCA3	putative tyrosine protein phosphatase SIW14	0.387528	0.820029	0.569451	0.357708	1.19155	1.14241	0.299669	2.35067	0.586118
855698	YNL033W	-	hypothetical protein	0.387528	0.31538	0.569451	0.357708	0.350427	1.14241	0.299669	1.30579	0.586118
855695	YNL035C	-	hypothetical protein	0.697572	0.820029	2.59469	0.357708	0.630787	2.05653	0.299669	3.39576	0.586118
8656591	NAG1	-	Nag1p	0.387528	0.31538	0.822561	0.357708	0.350427	1.14241	0.299669	1.30579	0.586118
855697	YNL034W	-	hypothetical protein	0.697572	0.31538	0.316354	0.357708	0.350427	2.97082	0.779176	1.30579	1.99308
855691	IDH1	-	isocitrate dehydrogenase (NAD(+)) IDH1	1.00763	1.32473	2.0883	1.50254	1.19155	1.14241	1.73833	1.30579	1.52405
855690	GPI15	-	phosphatidylinositol N-acetylglucosaminyltransferase GPI15	1.31772	0.31538	0.822561	0.357708	0.350427	1.14241	0.539416	1.30579	0.586118
855692	NCE103	NCE3	carbonate dehydratase NCE103	0.387528	2.33428	0.822561	0.357708	0.350427	1.14241	0.299669	1.30579	0.586118
856287	KRE6	CWH48	beta-glucan synthesis-associated protein KRE6	3.48883	2.5867	9.68949	1.78879	1.47196	1.14241	4.37694	1.30579	6.68582
854018	PEX11	PMP24|PMP27	Pex11p	0.387528	0.31538	0.316354	0.357708	0.630787	2.97082	0.299669	1.30579	0.586118
854019	PSF3	-	DNA replication protein PSF3	0.387528	0.31538	0.316354	0.930093	0.630787	1.14241	1.01895	1.30579	0.586118
854010	HPF1	-	mannoprotein	0.387528	0.31538	0.316354	0.930093	0.350427	1.14241	0.299669	1.30579	0.586118
854011	ZPS1	-	Zps1p	2.86842	1.5771	0.316354	0.930093	0.350427	1.14241	1.25873	1.30579	1.52405
854013	FRE7	-	putative ferric-chelate reductase	0.387528	0.31538	2.59469	0.357708	0.630787	1.14241	0.539416	1.30579	0.586118
854014	GRE2	-	methylglyoxal reductase (NADPH-dependent) GRE2	1.31772	2.5867	3.86088	2.07506	1.19155	1.14241	2.69766	1.30579	1.05506
854016	DCP1	MRT2	Dcp1p	0.697572	0.31538	0.822561	0.357708	0.350427	1.14241	0.299669	1.30579	0.586118
854017	SPT20	ADA5	Spt20p	1.93794	1.82948	2.0883	2.36134	0.350427	1.14241	0.299669	1.30579	0.586118
856349	MUP3	-	Mup3p	0.697572	0.31538	0.316354	0.357708	1.19155	1.14241	0.299669	1.30579	0.586118
852447	TBS1	-	Tbs1p	1.31772	0.820029	1.07568	0.930093	2.31327	1.14241	1.73833	3.39576	1.52405
856342	ECM34	-	Ecm34p	0.387528	0.31538	0.316354	0.357708	0.350427	1.14241	0.539416	1.30579	0.586118
856341	YHL044W	-	DUP240 family protein	0.697572	0.31538	1.32882	0.357708	0.350427	1.14241	0.299669	1.30579	0.586118
856346	EFM1	-	protein-lysine N-methyltransferase	0.387528	0.820029	0.316354	0.930093	0.630787	1.14241	0.779176	3.39576	0.586118
856347	CBP2	-	Cbp2p	1.31772	0.31538	0.316354	0.357708	0.350427	1.14241	0.299669	1.30579	0.586118
856345	ARN1	-	siderophore transporter	0.697572	0.31538	0.822561	0.357708	2.03282	2.97082	0.299669	1.30579	0.586118
854274	RGS2	-	GTPase-activating protein RGS2	1.00763	0.820029	0.316354	0.357708	0.350427	1.14241	0.299669	1.30579	0.586118
854275	LEU9	-	2-isopropylmalate synthase LEU9	0.387528	4.85906	0.822561	2.64764	1.19155	2.05653	1.25873	2.35067	1.52405
854276	INP53	SJL3|SOP2	phosphatidylinositol-3-/phosphoinositide 5-phosphatase INP53	1.62782	2.08187	1.58197	2.07506	1.75238	2.05653	1.25873	1.30579	0.586118
854277	TFC7	-	transcription factor TFIIIC subunit TFC7	1.31772	0.567698	1.07568	0.930093	0.630787	2.05653	0.779176	1.30579	1.52405
854270	OST2	-	dolichyl-diphosphooligosaccharide-protein glycotransferase	1.00763	0.31538	0.316354	0.357708	0.350427	1.14241	0.299669	1.30579	0.586118
854271	PIN2	-	Pin2p	1.31772	3.09158	7.91485	0.357708	0.350427	2.05653	0.539416	1.30579	3.86965
854272	YOR105W	-	hypothetical protein	0.387528	0.567698	1.83513	0.357708	0.350427	1.14241	0.299669	3.39576	0.586118
854273	VAM3	PTH1	SNAP receptor VAM3	0.387528	0.820029	0.316354	0.357708	0.350427	1.14241	0.299669	1.30579	0.586118
854278	YOR111W	-	hypothetical protein	0.387528	0.31538	0.316354	0.357708	0.350427	1.14241	0.779176	1.30579	0.586118
854279	CEX1	-	Cex1p	1.00763	0.820029	1.32882	1.21631	0.350427	1.14241	0.779176	1.30579	2.46216
855876	YPL225W	-	hypothetical protein	6.59206	4.85906	2.8479	2.64764	5.3993	3.88527	3.65718	1.30579	2.46216
851369	SSB1	YG101	Hsp70 family ATPase SSB1	18.7131	35.2561	36.3849	59.9492	35.2353	9.3755	35.1835	7.57833	29.7441
851368	PTP1	-	tyrosine protein phosphatase PTP1	0.387528	0.820029	0.316354	0.930093	0.350427	1.14241	1.01895	1.30579	0.586118
855053	MSN2	-	stress-responsive transcriptional activator MSN2	1.00763	0.31538	0.822561	0.930093	0.350427	1.14241	0.539416	2.35067	0.586118
850572	IGD1	-	Igd1p	0.387528	0.31538	0.316354	0.643892	0.350427	1.14241	0.299669	1.30579	0.586118
855051	IMP2	-	endopeptidase catalytic subunit	0.387528	0.567698	0.316354	0.357708	0.350427	1.14241	0.299669	1.30579	0.586118
855050	RCH1	-	Rch1p	0.697572	0.31538	0.316354	0.643892	0.350427	1.14241	0.539416	1.30579	0.586118
850577	ATG18	AUT10|CVT18|NMR1|SVP1	phosphoinositide binding protein ATG18	1.62782	0.820029	0.316354	1.21631	0.350427	2.97082	0.299669	3.39576	0.586118
850576	YFR020W	-	hypothetical protein	0.387528	0.31538	0.316354	0.357708	0.350427	1.14241	0.299669	1.30579	0.586118
855055	SUB1	TSP1	chromatin-binding transcription coactivator SUB1	0.697572	0.31538	1.07568	0.643892	1.75238	1.14241	2.45781	1.30579	0.586118
850574	FAB1	SVL7	1-phosphatidylinositol-3-phosphate 5-kinase	1.00763	1.07237	3.60762	3.22029	2.03282	3.88527	3.1774	5.48661	3.40044
850579	PES4	-	Pes4p	0.387528	0.31538	0.316354	0.930093	0.350427	1.14241	0.299669	1.30579	0.586118
850578	ROG3	ART7	Rog3p	0.387528	0.31538	0.316354	0.357708	1.19155	1.14241	0.299669	1.30579	0.586118
853848	SPT23	-	Spt23p	0.387528	0.567698	0.822561	0.930093	3.15473	6.62963	1.73833	2.35067	3.40044
853849	RAM2	-	bifunctional protein farnesyltransferase/protein geranylgeranyltransferase	0.387528	1.07237	1.07568	0.357708	0.350427	1.14241	0.539416	1.30579	0.586118
853846	CDC16	-	anaphase promoting complex subunit CDC16	1.31772	0.31538	1.58197	0.930093	1.19155	1.14241	1.01895	1.30579	0.586118
853847	MAK11	-	Mak11p	0.387528	0.567698	1.07568	0.357708	0.630787	1.14241	0.299669	1.30579	0.586118
853844	URA6	SOC8	bifunctional uridylate/adenylate kinase	1.93794	2.5867	2.0883	0.357708	0.911162	1.14241	2.21797	1.30579	0.586118
853845	YKL023W	-	hypothetical protein	1.00763	0.567698	0.316354	0.357708	0.350427	1.14241	0.299669	1.30579	0.586118
853842	GPX1	-	glutathione peroxidase GPX1	0.697572	0.31538	0.569451	0.357708	0.350427	1.14241	0.299669	1.30579	0.586118
853843	PAN3	ECM35	Pan3p	0.387528	0.820029	0.316354	0.643892	0.350427	1.14241	0.539416	1.30579	0.586118
853840	TFA1	-	transcription factor TFIIE subunit TFA1	5.66089	1.07237	4.62075	3.793	1.75238	7.54475	5.33679	6.53236	0.586118
853841	TCD2	-	tRNA threonylcarbamoyladenosine dehydratase	0.387528	0.820029	0.569451	0.357708	0.350427	1.14241	0.299669	1.30579	1.52405
851998	UBA2	UAL1	E1 ubiquitin-activating protein UBA2	1.62782	2.33428	1.32882	1.78879	0.630787	4.79989	1.49852	3.39576	0.586118
851996	RVS167	-	amphiphysin	1.00763	3.59651	2.8479	2.64764	1.19155	1.14241	4.13701	1.30579	0.586118
851997	SAC7	-	Sac7p	0.697572	0.567698	0.316354	0.357708	0.911162	1.14241	0.779176	6.53236	0.586118
851994	MUS81	SLX3	Mus81p	0.387528	0.31538	0.569451	0.930093	0.630787	1.14241	0.539416	1.30579	0.586118
851995	YDR387C	-	hypothetical protein	0.387528	0.31538	0.569451	0.357708	1.19155	1.14241	0.299669	1.30579	0.586118
851992	ATO3	-	putative ammonium permease ATO3	0.387528	0.31538	3.60762	0.357708	0.350427	1.14241	0.299669	1.30579	0.586118
851993	EFT2	-	elongation factor 2	121.193	76.8424	25.944	116.739	228.604	243.617	94.1929	173.472	0.586118
851990	RPP2B	RPL45|YPA1	ribosomal protein P2B	2.55824	2.83913	1.83513	1.78879	2.87423	1.14241	2.69766	1.30579	0.586118
851991	NKP1	-	Nkp1p	0.387528	0.31538	0.316354	0.357708	0.350427	1.14241	0.299669	1.30579	0.586118
851196	FUN12	yIF2	translation initiation factor eIF5B	2.24808	11.4294	4.87407	9.52374	3.43525	2.05653	8.93784	1.30579	0.586118
851197	MTW1	DSN3|NSL2	MIND complex subunit MTW1	0.387528	0.567698	0.569451	0.357708	0.350427	1.14241	0.299669	1.30579	0.586118
851194	YAL037W	-	hypothetical protein	0.387528	0.567698	0.316354	0.930093	0.350427	1.14241	0.539416	1.30579	0.586118
851195	RBG1	FUN11	GTP-binding protein RBG1	0.387528	1.82948	0.316354	1.78879	0.630787	1.14241	0.539416	3.39576	0.586118
851192	CYC3	-	holocytochrome c synthase CYC3	3.48883	1.5771	3.60762	0.357708	0.911162	13.039	4.61689	9.67093	0.586118
851193	CDC19	PYK1	pyruvate kinase CDC19	88.2728	134.557	287.76	101.241	153.778	151.441	146.738	100.488	0.586118
851190	CDC24	CLS4	Rho family guanine nucleotide exchange factor CDC24	2.86842	1.82948	0.822561	0.930093	2.03282	2.97082	1.25873	2.35067	0.586118
851191	CLN3	DAF1|FUN10|WHI1	cyclin CLN3	0.697572	0.31538	0.316354	0.930093	0.911162	1.14241	1.01895	1.30579	0.586118
851798	TCP1	CCT1	chaperonin-containing T-complex alpha subunit TCP1	0.387528	6.37453	0.822561	6.9441	5.9606	1.14241	6.29681	1.30579	1.52405
851199	FUN19	-	Fun19p	0.697572	0.567698	0.316354	1.21631	0.911162	2.97082	0.299669	1.30579	0.586118
856500	GEP4	-	phosphatidylglycerophosphatase	0.387528	0.31538	1.83513	0.357708	0.350427	2.05653	0.539416	1.30579	0.586118
851221	CYS3	CYI1|FUN35|STR1	cystathionine gamma-lyase CYS3	18.0908	14.4648	4.62075	10.0972	20.2951	31.3968	9.41817	21.1959	0.586118
856502	KIC1	NRK1	putative serine/threonine protein kinase KIC1	0.387528	0.31538	1.58197	0.643892	0.630787	1.14241	1.25873	1.30579	0.586118
851223	MDM10	FUN37	Mdm10p	0.387528	0.31538	0.316354	0.357708	0.350427	1.14241	0.299669	3.39576	0.586118
856504	GRE3	-	trifunctional aldehyde reductase/xylose reductase/glucose 1-dehydrogenase (NADP(+))	2.86842	4.60652	0.569451	1.78879	5.67995	1.14241	2.69766	1.30579	0.586118
851225	FUN14	-	Fun14p	1.00763	0.31538	0.569451	1.21631	0.630787	1.14241	1.01895	4.44108	0.586118
856506	TRR2	-	thioredoxin-disulfide reductase TRR2	1.62782	1.5771	0.316354	1.21631	1.19155	2.05653	0.539416	8.62452	0.586118
856507	CDC12	CLA10|PSL7	septin CDC12	2.86842	5.86932	1.32882	5.22507	3.15473	2.97082	3.1774	2.35067	0.586118
856508	GGA2	-	phosphatidylinositol 4-phosphate-binding protein	1.31772	4.60652	1.07568	2.64764	0.630787	1.14241	3.65718	1.30579	0.586118
856509	CTM1	-	cytochrome c lysine N-methyltransferase	0.387528	0.31538	0.316354	0.357708	0.630787	1.14241	0.299669	1.30579	0.586118
850469	ADH7	ADHVII	NADP-dependent alcohol dehydrogenase	0.697572	0.31538	0.316354	0.357708	1.19155	1.14241	0.299669	3.39576	0.586118
852557	MTC4	-	Mtc4p	0.697572	0.31538	0.569451	0.643892	0.911162	1.14241	0.299669	2.35067	0.586118
852556	TRS20	-	TRAPP subunit TRS20	1.00763	0.31538	0.316354	0.643892	0.350427	1.14241	0.299669	1.30579	0.586118
852555	SRB6	MED22	Srb6p	2.24808	0.31538	0.569451	0.357708	0.630787	1.14241	0.299669	2.35067	0.586118
852554	DUT1	-	bifunctional dITP/dUTP diphosphatase	2.86842	0.820029	0.822561	1.50254	1.47196	1.14241	1.49852	4.44108	2.93128
852553	MRPS5	-	mitochondrial 37S ribosomal protein MRPS5	0.387528	0.820029	0.316354	0.930093	0.350427	1.14241	0.299669	1.30579	0.586118
852552	SPO23	-	Spo23p	0.387528	0.31538	0.316354	0.357708	0.911162	1.14241	0.539416	2.35067	1.05506
852551	ARO4	-	3-deoxy-7-phosphoheptulonate synthase ARO4	16.5353	9.91243	8.42183	9.23705	18.8879	28.6389	8.21742	36.9545	17.4959
852550	HIS7	-	imidazoleglycerol-phosphate synthase	5.97126	10.6709	12.2258	5.79801	6.80267	11.2069	7.49711	1.30579	4.3389
852559	RIB5	-	riboflavin synthase	1.31772	1.32473	0.316354	0.357708	1.75238	1.14241	0.779176	1.30579	0.586118
852558	YBR255C-A	-	hypothetical protein	0.387528	0.31538	0.316354	0.357708	0.350427	1.14241	0.299669	1.30579	0.586118
856647	NPR2	-	nitrogen permease regulating protein NPR2	0.387528	0.31538	0.569451	0.357708	0.630787	1.14241	0.299669	1.30579	0.586118
852088	SNF1	CAT1|CCR1|GLC2|HAF3|PAS14	AMP-activated serine/threonine-protein kinase catalytic subunit SNF1	0.697572	1.82948	0.316354	1.21631	0.630787	2.05653	1.49852	1.30579	0.586118
856645	AVT2	-	Avt2p	1.93794	0.820029	1.07568	0.357708	0.630787	4.79989	1.49852	1.30579	0.586118
856644	SIT1	ARN3	siderophore transporter	0.697572	1.07237	1.83513	0.357708	0.911162	1.14241	1.01895	1.30579	0.586118
856643	YEL067C	-	hypothetical protein	0.697572	0.31538	0.316354	0.357708	0.350427	1.14241	0.299669	1.30579	0.586118
856642	HPA3	-	D-amino-acid N-acetyltransferase	0.387528	0.31538	0.569451	0.357708	0.911162	1.14241	0.299669	1.30579	0.586118
856641	YEL068C	-	hypothetical protein	0.387528	0.31538	0.316354	0.357708	0.350427	1.14241	0.539416	1.30579	0.586118
856640	HXT13	-	hexose transporter HXT13	0.387528	1.32473	3.35437	0.930093	1.19155	2.97082	0.299669	2.35067	0.586118
852081	UGO1	-	Ugo1p	0.387528	0.31538	0.569451	0.357708	0.350427	3.88527	0.299669	1.30579	0.586118
852080	SDC1	CPS25|SAF19	Sdc1p	0.697572	1.07237	2.59469	0.643892	0.630787	1.14241	3.65718	1.30579	1.52405
852083	TRS31	-	TRAPP subunit TRS31	1.62782	1.07237	1.83513	1.78879	0.350427	1.14241	0.779176	1.30579	0.586118
852082	RPL27B	-	ribosomal 60S subunit protein L27B	5.97126	14.2118	3.60762	10.6707	6.52197	1.14241	13.9837	1.30579	5.74692
852084	PRP3	RNA3	U4/U6-U5 snRNP complex subunit PRP3	0.387528	0.31538	0.316354	0.930093	0.350427	1.14241	0.299669	3.39576	0.586118
856649	PRB1	CVT1	proteinase B	6.28165	3.59651	1.32882	4.36578	6.24128	9.3755	2.21797	1.30579	1.99308
856648	CIN8	KSL2|SDS15	kinesin motor protein CIN8	0.697572	1.5771	1.07568	1.21631	0.350427	2.05653	0.299669	3.39576	1.05506
854869	CAC2	-	Cac2p	1.00763	0.31538	0.316354	0.357708	0.630787	2.05653	0.779176	3.39576	0.586118
854868	NUP188	-	Nup188p	1.00763	1.82948	1.07568	1.21631	0.911162	1.14241	1.97814	2.35067	1.05506
854860	YIR042C	-	hypothetical protein	0.387528	0.567698	0.316354	0.357708	0.350427	1.14241	0.299669	1.30579	0.586118
854863	YML108W	-	hypothetical protein	0.387528	0.31538	0.316354	0.357708	0.350427	2.05653	0.299669	3.39576	1.05506
854865	URA5	PYR5	orotate phosphoribosyltransferase URA5	13.4259	7.13244	9.18239	5.22507	36.3647	21.2917	6.7769	7.57833	7.6249
854864	PML39	-	Pml39p	0.387528	0.31538	0.316354	0.357708	0.350427	1.14241	0.299669	1.30579	1.05506
854867	MDM1	-	Mdm1p	0.697572	0.31538	0.569451	1.50254	0.630787	3.88527	0.539416	1.30579	0.586118
854866	SEC65	-	RNA-binding signal recognition particle subunit SEC65	0.697572	0.567698	0.316354	0.930093	0.630787	1.14241	1.97814	1.30579	0.586118
852881	CDH1	HCT1	Cdh1p	0.697572	1.07237	0.822561	0.930093	0.350427	1.14241	0.299669	1.30579	0.586118
852880	RPN14	-	Rpn14p	0.387528	1.32473	0.569451	0.357708	0.350427	1.14241	0.539416	1.30579	0.586118
852331	QDR3	AQR2	Qdr3p	6.59206	1.5771	3.60762	1.78879	5.9606	5.71468	3.41729	10.7176	5.74692
852330	CST26	PSI1	putative acyltransferase	0.387528	1.07237	0.316354	0.357708	0.350427	1.14241	0.299669	1.30579	0.586118
852337	RPS11B	-	ribosomal 40S subunit protein S11B	2.24808	7.13244	5.38073	7.51724	1.75238	1.14241	8.93784	1.30579	3.40044
852884	EFM5	AML1	protein-lysine N-methyltransferase	1.31772	2.08187	0.316354	0.643892	0.350427	1.14241	1.25873	1.30579	0.586118
852335	ZTA1	-	NADPH:quinone reductase	0.387528	0.820029	0.569451	0.930093	0.630787	1.14241	1.01895	1.30579	0.586118
852886	CUL3	-	cullin CUL3	1.00763	0.820029	1.07568	0.930093	0.350427	3.88527	1.25873	2.35067	0.586118
852889	PRP18	-	mRNA splicing protein PRP18	0.387528	0.31538	0.316354	0.357708	0.350427	1.14241	0.299669	2.35067	0.586118
852888	TFG2	-	transcription factor IIF subunit TFG2	0.697572	0.567698	0.316354	1.50254	1.19155	1.14241	1.01895	5.48661	0.586118
852338	REB1	GRF2	DNA-binding protein REB1	4.72989	1.5771	1.07568	1.50254	0.630787	3.88527	1.01895	1.30579	1.99308
853684	MRPL38	-	mitochondrial 54S ribosomal protein YmL38/YmL34	0.387528	0.567698	0.316354	0.357708	0.350427	1.14241	0.299669	1.30579	0.586118
853686	KKQ8	-	putative serine/threonine protein kinase KKQ8	1.31772	0.31538	1.32882	0.643892	0.350427	1.14241	0.539416	3.39576	0.586118
853680	TPO5	-	Tpo5p	1.62782	0.820029	0.569451	0.643892	0.350427	1.14241	0.299669	1.30579	1.05506
853681	SNU114	GIN10	U5 snRNP GTPase SNU114	0.697572	1.82948	3.35437	1.21631	1.19155	2.97082	1.49852	1.30579	3.40044
853682	EBP2	-	Ebp2p	0.697572	1.82948	2.34149	1.78879	0.350427	1.14241	1.49852	6.53236	0.586118
853683	NNK1	-	protein kinase NNK1	2.55824	1.07237	1.58197	0.357708	1.19155	2.05653	0.779176	2.35067	2.46216
853688	TPK3	-	cAMP-dependent protein kinase catalytic subunit TPK3	0.387528	0.820029	0.316354	0.357708	0.350427	1.14241	0.299669	1.30579	0.586118
855736	ATO2	FUN34	putative ammonium permease ATO2	0.387528	0.567698	0.316354	0.357708	0.350427	1.14241	0.299669	1.30579	1.05506
855737	RPC34	-	DNA-directed RNA polymerase III subunit C34	0.697572	1.07237	0.569451	0.357708	0.630787	1.14241	1.49852	1.30579	1.05506
855732	CIT1	LYS6	citrate (Si)-synthase CIT1	16.2243	4.85906	0.316354	8.09044	18.6065	38.7588	6.53685	38.0069	13.7332
855730	RLP7	RPL7	Rlp7p	1.31772	1.07237	0.822561	1.21631	0.630787	2.97082	1.25873	2.35067	0.586118
855731	DOM34	-	ribosome dissociation factor DOM34	0.697572	0.31538	0.316354	0.930093	0.630787	2.05653	1.01895	2.35067	0.586118
855738	SWM2	-	Swm2p	0.387528	0.31538	0.316354	0.357708	0.350427	1.14241	0.539416	1.30579	0.586118
855739	VPS27	DID7|GRD11|SSV17|VPL23|VPT27	ESCRT-0 subunit protein VPS27	0.697572	0.820029	0.569451	1.78879	0.350427	2.97082	0.779176	1.30579	0.586118
853060	PTI1	-	cleavage polyadenylation factor subunit PTI1	0.697572	0.820029	0.316354	0.357708	0.350427	1.14241	0.539416	1.30579	1.05506
853061	CHO2	PEM1	phosphatidylethanolamine N-methyltransferase	0.387528	1.5771	0.569451	2.93396	0.911162	1.14241	2.93753	2.35067	0.586118
853062	MTR3	-	exosome non-catalytic core subunit MTR3	0.387528	0.567698	0.569451	0.357708	0.630787	1.14241	0.299669	1.30579	0.586118
853064	NSR1	SHE5	Nsr1p	5.04021	10.418	3.35437	6.65755	6.24128	1.14241	3.1774	1.30579	0.586118
853065	RTS3	-	Rts3p	3.17861	0.567698	0.316354	2.64764	2.03282	6.62963	1.73833	7.57833	1.52405
853066	YGR161W-A	-	gag protein	0.697572	0.31538	0.316354	2.64764	0.350427	1.14241	3.1774	1.30579	1.05506
853067	YGR161W-B	-	gag-pol fusion protein	4.10932	2.83913	2.0883	5.51153	2.31327	2.97082	6.29681	1.30579	3.40044
853068	YGR161C-D	-	gag-pol fusion protein	22.4485	25.3568	18.0642	58.5014	15.2312	1.14241	47.995	2.35067	11.383
853069	YGR161C-C	-	gag protein	15.9133	20.2878	14.5096	48.0897	12.9822	1.14241	35.1835	1.30579	8.56415
854489	RPL20B	RPL18A1	ribosomal 60S subunit protein L20B	7.21294	15.477	10.7039	15.261	10.4533	1.14241	13.7433	1.30579	6.68582
854488	DGK1	HSD1	diacylglycerol kinase	0.697572	0.31538	0.316354	0.357708	0.350427	1.14241	0.299669	1.30579	1.52405
854483	MCH5	-	Mch5p	0.387528	0.567698	2.0883	0.357708	0.630787	1.14241	0.299669	2.35067	1.52405
854482	RRG7	-	Rrg7p	0.387528	0.31538	0.316354	0.357708	0.350427	1.14241	0.299669	1.30579	0.586118
854481	BIL1	-	Bil1p	1.00763	0.567698	0.316354	0.357708	0.630787	1.14241	0.539416	1.30579	0.586118
854480	ISW2	-	DNA translocase	1.00763	0.820029	0.569451	0.357708	1.47196	1.14241	0.539416	1.30579	1.05506
854487	NOP58	NOP5	RNA-processing protein NOP58	1.00763	3.34404	2.59469	4.07938	3.99633	1.14241	4.37694	1.30579	2.46216
854485	SNU66	-	U4/U6-U5 snRNP complex subunit SNU66	0.387528	1.07237	0.316354	0.357708	1.19155	2.05653	0.299669	1.30579	0.586118
854484	SLY41	-	Sly41p	0.387528	0.31538	0.569451	0.357708	0.630787	2.05653	0.299669	1.30579	0.586118
850908	ATG38	-	Atg38p	0.387528	0.31538	0.822561	0.357708	0.350427	1.14241	0.299669	1.30579	0.586118
850909	TUB4	-	gamma-tubulin	1.62782	0.31538	0.316354	0.930093	0.350427	1.14241	0.299669	1.30579	1.52405
850902	HMX1	-	Hmx1p	1.31772	0.31538	0.316354	0.357708	0.350427	1.14241	0.299669	2.35067	0.586118
850903	ENT2	-	epsin	1.62782	0.820029	0.316354	1.21631	0.350427	1.14241	1.73833	1.30579	0.586118
850900	MSS51	-	Mss51p	1.00763	0.31538	0.316354	0.643892	0.630787	1.14241	0.779176	3.39576	0.586118
850901	QRI5	COX24	Qri5p	0.387528	0.31538	0.316354	0.357708	0.350427	1.14241	0.779176	1.30579	0.586118
850906	PNP1	-	purine-nucleoside phosphorylase	4.10932	3.09158	0.316354	3.50664	9.04889	2.05653	3.1774	1.30579	2.46216
850907	CLB4	-	B-type cyclin CLB4	0.387528	0.31538	0.316354	0.357708	0.350427	1.14241	0.299669	1.30579	0.586118
850904	HRD3	-	ubiquitin ligase complex subunit HRD3	2.86842	0.31538	1.83513	0.643892	0.911162	2.05653	0.779176	1.30579	1.52405
850905	SEC13	ANU3	GTPase-activating protein SEC13	1.31772	4.354	3.35437	1.50254	1.75238	1.14241	1.97814	4.44108	2.93128
852012	DIT1	-	Dit1p	0.387528	0.820029	0.316354	0.357708	0.350427	1.14241	0.539416	1.30579	0.586118
852013	RPB7	-	DNA-directed RNA polymerase II subunit RPB7	0.387528	0.31538	0.316354	0.643892	0.630787	1.14241	1.25873	1.30579	0.586118
850558	YFH7	AIM12	Yfh7p	0.697572	0.31538	0.316354	0.357708	0.350427	1.14241	0.299669	1.30579	0.586118
851768	CCT6	HTR3|TCP20|TCP6	chaperonin-containing T-complex subunit CCT6	1.62782	2.08187	1.58197	2.93396	0.350427	2.05653	1.73833	1.30579	0.586118
851765	ATC1	LIC4	Atc1p	1.00763	0.31538	0.569451	0.357708	0.350427	1.14241	0.299669	2.35067	0.586118
851764	PLP1	-	Plp1p	0.387528	0.567698	0.316354	0.357708	0.630787	1.14241	0.779176	1.30579	0.586118
851767	YDR186C	-	hypothetical protein	1.00763	0.31538	0.822561	0.357708	2.87423	1.14241	0.299669	7.57833	1.52405
851766	UPS3	GEP2	Ups3p	0.387528	0.31538	0.316354	0.357708	0.630787	1.14241	0.299669	1.30579	0.586118
851761	SCC2	-	cohesin-loading factor complex subunit SCC2	1.62782	1.5771	0.316354	0.357708	0.911162	1.14241	0.539416	7.57833	1.99308
851760	NVJ3	-	Nvj3p	0.387528	0.567698	0.316354	0.357708	0.350427	2.97082	0.299669	1.30579	0.586118
851763	CDC1	DSC1|DSR1|ESP2	putative lipid phosphatase CDC1	0.697572	0.31538	0.822561	0.357708	1.19155	1.14241	1.01895	1.30579	0.586118
851762	SAS4	-	Sas4p	0.387528	0.31538	0.569451	1.21631	0.630787	2.05653	0.299669	1.30579	0.586118
850551	LOC1	-	Loc1p	0.697572	0.567698	0.569451	0.357708	0.350427	1.14241	0.299669	1.30579	0.586118
850550	DEG1	HRM3|PUS3	pseudouridine synthase DEG1	0.697572	0.820029	0.569451	0.357708	0.630787	1.14241	0.299669	1.30579	0.586118
850553	YPI1	-	type 1 protein phosphatase-activating protein YPI1	0.387528	0.567698	1.32882	0.357708	0.630787	4.79989	0.779176	5.48661	1.05506
850555	SAD1	-	mRNA splicing protein SAD1	0.387528	0.31538	0.316354	0.357708	0.350427	1.14241	0.299669	1.30579	1.05506
851509	LHP1	LAH1|YLA1	Lhp1p	1.93794	5.86932	0.569451	2.64764	2.03282	1.14241	2.93753	1.30579	3.40044
851508	SLC1	-	1-acylglycerol-3-phosphate O-acyltransferase SLC1	0.387528	1.32473	0.569451	0.357708	0.630787	2.05653	1.01895	1.30579	0.586118
854114	NTG2	SCR2	bifunctional N-glycosylase/AP lyase NTG2	0.697572	0.31538	0.316354	0.357708	0.350427	1.14241	0.299669	3.39576	0.586118
851501	USO1	INT1	Uso1p	1.62782	2.83913	0.822561	5.79801	0.350427	1.14241	4.85684	2.35067	1.99308
851500	RAD59	-	Rad59p	0.387528	0.31538	0.316354	0.357708	0.350427	2.05653	0.299669	1.30579	1.05506
851503	MBP1	-	transcription factor MBP1	1.00763	0.820029	0.822561	0.643892	0.350427	2.97082	0.779176	1.30579	1.05506
851502	YDL057W	-	hypothetical protein	0.387528	0.567698	0.316354	0.357708	0.350427	1.14241	0.299669	1.30579	0.586118
851504	PSA1	MPG1|SRB1|VIG9	mannose-1-phosphate guanylyltransferase	5.04021	6.37453	7.15448	8.37707	8.20644	1.14241	6.29681	1.30579	3.86965
851507	PBP4	-	Pbp4p	0.387528	1.82948	2.0883	0.930093	0.350427	1.14241	1.73833	3.39576	0.586118
851506	MCH1	-	Mch1p	0.387528	0.567698	0.316354	0.357708	0.350427	1.14241	0.299669	1.30579	0.586118
854444	VPH1	-	H(+)-transporting V0 sector ATPase subunit a	3.17861	7.89047	8.67533	8.66371	1.19155	2.05653	7.49711	4.44108	2.46216
854443	PAC1	-	Pac1p	0.387528	0.31538	0.569451	0.357708	0.350427	1.14241	0.299669	1.30579	0.586118
854113	PEX15	PAS21	Pex15p	0.387528	0.31538	0.316354	0.357708	0.350427	1.14241	0.539416	1.30579	1.52405
852233	EDE1	BUD15	Ede1p	9.07603	10.418	6.39423	12.3916	2.87423	2.05653	13.0222	9.67093	6.68582
852722	CDC43	CAL1	protein geranylgeranyltransferase type I subunit CDC43	0.697572	0.567698	0.316354	0.930093	0.630787	1.14241	0.539416	1.30579	0.586118
2777172	YBR230W-A	-	hypothetical protein	0.387528	0.31538	0.316354	0.357708	0.350427	1.14241	0.299669	1.30579	0.586118
852723	LYS5	-	holo-[acyl-carrier-protein] synthase	0.387528	0.820029	0.316354	0.357708	0.350427	1.14241	0.299669	3.39576	0.586118
852724	PEX14	-	Pex14p	0.387528	0.31538	0.316354	0.643892	0.350427	1.14241	0.299669	6.53236	0.586118
852726	NUT1	MED5|SSX4	Nut1p	1.31772	1.07237	2.0883	1.78879	1.47196	1.14241	1.25873	1.30579	2.93128
855509	VID27	-	Vid27p	0.387528	0.567698	0.569451	0.643892	0.630787	3.88527	0.779176	1.30579	1.52405
855508	RRG9	-	Rrg9p	0.387528	0.31538	0.569451	0.357708	0.350427	1.14241	0.299669	1.30579	0.586118
855505	RAP1	GRF1|TBA1|TUF1	DNA-binding transcription factor RAP1	3.48883	4.10149	0.316354	4.65219	0.350427	5.71468	5.57678	1.30579	1.05506
855504	YNL217W	-	putative serine/threonine-protein phosphatase	0.387528	0.31538	0.316354	0.357708	0.350427	1.14241	0.299669	1.30579	0.586118
855507	PEX17	PAS9	Pex17p	0.387528	0.31538	0.822561	0.357708	0.350427	1.14241	0.299669	1.30579	0.586118
855506	IES2	-	Ies2p	0.697572	0.567698	2.0883	1.21631	0.350427	1.14241	1.01895	1.30579	2.46216
855501	ADE12	BRA9	adenylosuccinate synthase	5.35054	8.64861	6.90105	8.95037	4.27689	1.14241	8.21742	1.30579	4.8082
855500	POP1	-	ribonuclease P/MRP protein subunit POP1	1.31772	0.820029	0.569451	1.50254	2.03282	2.97082	0.539416	1.30579	0.586118
855503	MGS1	-	ssDNA-dependent ATPase MGS1	0.387528	0.31538	0.569451	0.643892	0.630787	1.14241	0.779176	1.30579	0.586118
855502	ALG9	-	dolichyl-P-Man:Man(6)GlcNAc(2)-PP-dolichol alpha-1,2-mannosyltransferase	0.387528	0.567698	0.316354	1.21631	0.350427	1.14241	0.299669	1.30579	0.586118
852090	PEX29	-	Pex29p	0.387528	0.567698	1.58197	1.50254	1.19155	3.88527	1.49852	1.30579	1.52405
855317	RCE1	-	CAAX prenyl protease	0.387528	0.31538	0.316354	0.357708	0.630787	1.14241	0.299669	1.30579	0.586118
853217	YJL213W	-	hypothetical protein	0.387528	1.07237	0.822561	0.357708	0.350427	1.14241	0.299669	1.30579	0.586118
853216	HXT8	-	hexose transporter HXT8	0.697572	0.567698	0.569451	0.643892	0.350427	1.14241	0.299669	1.30579	0.586118
853214	IMA5	-	oligo-1,6-glucosidase IMA5	0.387528	0.567698	1.32882	1.21631	0.350427	1.14241	1.01895	1.30579	0.586118
853213	YRF1-3	YRF1	Y' element ATP-dependent helicase protein 1 copy 3	1.62782	0.820029	0.822561	0.643892	0.350427	1.14241	1.73833	1.30579	2.46216
853212	COS6	-	Cos6p	0.387528	0.31538	0.569451	0.357708	0.350427	1.14241	0.779176	3.39576	0.586118
853210	PAU12	-	seripauperin PAU12	0.387528	0.31538	0.569451	0.643892	0.350427	1.14241	0.299669	1.30579	0.586118
853219	PEX2	CRT1|PAS5	ubiquitin-protein ligase peroxin 2	0.387528	0.31538	0.569451	0.357708	0.350427	1.14241	0.539416	1.30579	0.586118
853218	OPT1	GSH11|HGT1	oligopeptide transporter OPT1	0.387528	0.31538	4.36745	0.643892	0.350427	2.05653	1.25873	1.30579	0.586118
854072	ATG19	CVT19	Atg19p	1.00763	0.820029	0.316354	0.930093	1.19155	1.14241	0.779176	1.30579	0.586118
854073	IRA2	CCS1|GLC4	Ras GTPase activating protein IRA2	5.35054	3.09158	0.822561	1.50254	4.83807	6.62963	2.93753	7.57833	2.46216
854070	PHM7	-	Phm7p	0.387528	2.08187	2.34149	0.643892	1.75238	3.88527	1.01895	2.35067	4.8082
854071	ATG34	-	Atg34p	0.387528	0.31538	0.316354	0.643892	0.350427	1.14241	1.01895	1.30579	0.586118
854076	AVO1	-	Avo1p	5.04021	2.83913	6.90105	3.22029	3.99633	13.9553	1.73833	12.8115	4.3389
854077	ATP19	-	F1F0 ATP synthase subunit k	0.387528	0.567698	1.58197	0.357708	0.350427	1.14241	0.779176	1.30579	0.586118
854075	REX4	-	putative 3'-5' exonuclease	0.387528	0.31538	1.07568	0.643892	1.19155	2.05653	1.01895	2.35067	0.586118
854078	BRX1	-	Brx1p	0.387528	1.07237	0.569451	0.930093	0.350427	1.14241	1.25873	1.30579	1.05506
854079	MDM20	DEC1|NAA25	Mdm20p	1.00763	0.820029	0.316354	0.930093	0.350427	1.14241	1.25873	2.35067	0.586118
852095	VPS52	SAC2	Vps52p	0.387528	0.31538	0.822561	0.357708	0.350427	2.05653	1.01895	1.30579	0.586118
856364	SPO11	-	Spo11p	0.697572	0.31538	0.569451	0.357708	0.630787	1.14241	0.299669	1.30579	0.586118
856365	AIM17	FMP12	Aim17p	1.00763	0.820029	0.316354	2.07506	0.911162	1.14241	1.01895	1.30579	1.05506
856366	OPI1	-	transcriptional regulator OPI1	0.387528	1.07237	1.07568	1.50254	0.350427	1.14241	1.49852	1.30579	0.586118
856367	APM2	-	Apm2p	0.697572	0.31538	0.822561	0.357708	0.630787	2.05653	0.539416	2.35067	1.05506
856360	SNF6	-	Snf6p	0.387528	0.567698	0.316354	0.357708	0.350427	1.14241	0.299669	1.30579	0.586118
856361	RIM4	-	Rim4p	2.24808	0.31538	1.83513	5.22507	1.47196	1.14241	0.299669	1.30579	3.40044
856362	NPR3	RMD11	Npr3p	4.10932	0.31538	1.32882	0.357708	1.75238	1.14241	1.01895	4.44108	0.586118
856368	YHL018W	-	4a-hydroxytetrahydrobiopterin dehydratase	0.697572	0.31538	0.316354	0.357708	0.350427	1.14241	0.299669	1.30579	0.586118
856369	YHL017W	-	hypothetical protein	1.00763	1.32473	0.822561	0.357708	0.350427	2.05653	0.539416	4.44108	0.586118
854299	YOR131C	-	putative haloacid dehalogenase-like hydrolase	0.387528	0.820029	0.316354	0.357708	0.350427	1.14241	0.299669	1.30579	0.586118
854296	AFI1	-	Afi1p	0.387528	0.31538	0.316354	0.357708	0.630787	1.14241	0.299669	1.30579	1.05506
854297	ORT1	ARG11	Ort1p	0.387528	0.31538	0.316354	0.930093	0.350427	1.14241	0.299669	1.30579	0.586118
854294	RGA1	DBM1|THE1	Rga1p	1.62782	1.07237	0.822561	1.21631	0.911162	1.14241	1.97814	2.35067	0.586118
854295	ADE2	-	phosphoribosylaminoimidazole carboxylase ADE2	2.86842	5.86932	2.59469	6.08451	11.2961	6.62963	6.7769	1.30579	2.93128
854292	CAT5	COQ7	putative monooxygenase CAT5	0.387528	0.31538	0.569451	0.643892	0.350427	1.14241	0.299669	1.30579	0.586118
854293	IAH1	-	isoamyl acetate-hydrolyzing esterase	0.697572	0.567698	0.316354	0.930093	0.350427	1.14241	0.779176	2.35067	1.05506
1466431	MHF2	-	Mhf2p	0.387528	0.31538	0.822561	0.643892	0.350427	2.05653	0.299669	1.30579	0.586118
854291	UBP2	-	ubiquitin-specific protease UBP2	1.31772	4.10149	0.316354	1.50254	0.630787	1.14241	2.21797	1.30579	0.586118
850599	IRC5	-	putative ATPase	2.86842	0.567698	1.32882	0.643892	1.47196	1.14241	0.539416	1.30579	4.3389
850598	RSC8	SWH3	Rsc8p	1.00763	2.08187	1.58197	2.07506	3.15473	1.14241	0.779176	1.30579	1.52405
850595	YFR035C	-	hypothetical protein	0.387528	0.31538	0.569451	0.357708	0.350427	1.14241	0.299669	1.30579	0.586118
850594	PHO4	-	phosphate-sensing transcription factor PHO4	1.00763	0.31538	0.569451	0.357708	0.350427	1.14241	0.299669	1.30579	0.586118
850597	CDC26	HIT3|SCD26	anaphase promoting complex subunit CDC26	1.00763	0.31538	0.822561	0.357708	0.911162	1.14241	2.69766	1.30579	0.586118
850591	RRT5	-	Rrt5p	0.387528	0.31538	0.316354	0.357708	0.350427	1.14241	0.539416	1.30579	0.586118
850590	RPL2A	RPL5B	ribosomal 60S subunit protein L2A	7.21294	15.224	10.1966	15.5481	9.89147	1.14241	17.5909	1.30579	3.40044
850593	QCR6	COR3|UCR6	ubiquinol--cytochrome-c reductase subunit 6	0.387528	0.31538	2.34149	0.357708	0.350427	1.14241	1.49852	1.30579	0.586118
850592	RPL29	-	ribosomal 60S subunit protein L29	1.00763	0.31538	0.316354	0.643892	0.350427	1.14241	0.539416	1.30579	1.05506
853868	DID4	CHM2|GRD7|REN1|VPL2|VPS14|VPS2|VPT14	ESCRT-III subunit protein DID4	0.387528	0.31538	1.83513	0.643892	1.19155	1.14241	1.01895	2.35067	1.05506
853869	MET14	-	adenylyl-sulfate kinase	0.387528	1.07237	0.316354	0.357708	0.350427	1.14241	0.539416	1.30579	0.586118
853860	MRT4	-	Mrt4p	0.387528	4.10149	0.569451	0.643892	0.350427	1.14241	2.21797	1.30579	0.586118
853861	LAC1	DGT1	sphingosine N-acyltransferase LAC1	0.387528	0.567698	0.569451	0.357708	0.911162	1.14241	0.299669	1.30579	0.586118
853862	CAP1	-	Cap1p	1.93794	3.09158	0.822561	1.50254	1.47196	2.97082	3.1774	1.30579	1.52405
853863	SFT1	-	Sft1p	0.387528	0.820029	3.10113	0.930093	0.350427	1.14241	0.779176	1.30579	1.99308
853864	RPL14A	-	ribosomal 60S subunit protein L14A	2.24808	6.62716	5.38073	6.9441	5.9606	1.14241	8.69769	1.30579	1.05506
853865	BYE1	-	Bye1p	1.93794	1.07237	2.8479	0.930093	0.630787	2.05653	1.73833	1.30579	4.3389
853866	AUR1	-	inositol phosphorylceramide synthase	0.387528	0.31538	0.316354	0.357708	0.350427	1.14241	0.539416	1.30579	1.05506
853867	MRP17	-	mitochondrial 37S ribosomal protein YmS16	0.387528	0.31538	0.316354	0.643892	0.350427	2.05653	0.299669	1.30579	0.586118
851207	DRS2	FUN38|SWA3	aminophospholipid-translocating P4-type ATPase DRS2	3.79907	2.33428	7.15448	4.65219	1.75238	20.3741	4.61689	12.8115	6.21635
851204	MYO4	FUN22|SHE1	myosin 4	1.31772	2.5867	1.32882	1.21631	1.75238	2.05653	1.01895	3.39576	1.99308
851202	GIP4	FUN21	protein phosphatase regulator GIP4	1.00763	0.31538	0.822561	1.78879	0.350427	1.14241	0.299669	3.39576	1.52405
856523	EPT1	-	bifunctional diacylglycerol cholinephosphotransferase/ethanolaminephosphotransferase	0.387528	0.567698	1.32882	0.357708	0.350427	1.14241	0.539416	1.30579	0.586118
856568	SOL3	-	6-phosphogluconolactonase SOL3	1.93794	3.84899	0.822561	0.643892	0.911162	2.05653	2.45781	1.30579	2.46216
851249	GEM1	GON1	ERMES complex Ca(2+)-binding regulatory GTPase GEM1	0.387528	0.820029	1.07568	0.357708	0.911162	1.14241	0.299669	3.39576	0.586118
851243	GPB2	KRH1	Gpb2p	1.93794	1.07237	1.32882	0.643892	0.350427	1.14241	2.21797	1.30579	1.52405
856560	LAM1	YSP1	Lam1p	1.31772	1.07237	0.316354	1.50254	1.19155	1.14241	1.73833	1.30579	0.586118
851241	CNE1	FUN48	calnexin	0.387528	0.31538	1.32882	0.357708	0.350427	1.14241	0.299669	3.39576	1.05506
851246	FLC2	-	flavin adenine dinucleotide transporter FLC2	2.24808	5.61674	27.7251	3.793	1.75238	2.97082	5.57678	7.57833	6.21635
851247	OAF1	YAF1	oleate-activated transcription factor OAF1	2.24808	1.5771	0.316354	0.930093	1.19155	1.14241	0.779176	3.39576	2.93128
851244	PEX22	YAF5	ubiquitin-protein transferase activating protein PEX22	0.697572	0.31538	0.569451	0.357708	0.350427	1.14241	0.299669	1.30579	0.586118
856565	PEX18	-	Pex18p	0.387528	0.567698	0.316354	0.357708	0.911162	1.14241	0.299669	1.30579	0.586118
852531	OM14	-	Om14p	0.387528	0.31538	0.316354	0.357708	0.630787	1.14241	0.299669	1.30579	0.586118
852530	ROT2	GLS2	glucan 1,3-alpha-glucosidase ROT2	1.00763	1.82948	1.32882	1.78879	0.630787	1.14241	2.21797	1.30579	1.05506
852532	SWC5	AOR1	Swc5p	2.24808	1.82948	2.0883	1.50254	0.350427	1.14241	0.299669	6.53236	3.86965
852537	VHC1	-	Vhc1p	3.48883	0.31538	0.822561	0.357708	0.350427	5.71468	1.25873	3.39576	1.52405
852536	ARC40	-	Arc40p	7.83389	2.08187	1.07568	3.50664	16.356	10.2911	3.89709	8.62452	3.86965
852539	PRP5	RNA5	DEAD-box RNA helicase PRP5	0.387528	0.31538	0.822561	0.357708	2.03282	2.05653	0.299669	3.39576	1.05506
852538	ABD1	-	mRNA (guanine-N7)-methyltransferase	1.31772	1.32473	1.32882	1.78879	0.350427	1.14241	1.25873	1.30579	1.99308
856621	YHR214W	-	hypothetical protein	1.31772	0.31538	0.316354	0.357708	0.350427	1.14241	1.01895	1.30579	1.99308
856623	YHR214C-B	-	gag-pol fusion protein	22.4485	24.3426	17.5562	53.0037	15.5124	1.14241	46.0591	1.30579	9.97337
856625	PHO12	PHO10	acid phosphatase PHO12	22.7599	18.2617	2.34149	8.95037	2.31327	1.14241	8.21742	1.30579	77.6091
856624	YHR214C-C	-	gag protein	16.2243	18.7681	13.7482	44.3352	12.9822	1.14241	34.2179	1.30579	8.09451
856626	IMD2	PUR5	IMP dehydrogenase IMD2	2.55824	10.9237	8.42183	9.52374	6.24128	1.14241	7.01695	1.30579	8.09451
856629	YHR219W	-	hypothetical protein	0.387528	0.31538	0.316354	0.643892	0.630787	1.14241	0.299669	1.30579	0.586118
856628	YHR218W	-	hypothetical protein	0.387528	0.31538	0.316354	0.357708	0.350427	1.14241	1.01895	1.30579	0.586118
851209	LTE1	MSI2	mitotic regulator LTE1	1.93794	0.820029	1.07568	1.21631	2.03282	1.14241	2.45781	6.53236	1.99308
854843	MND2	-	Mnd2p	0.697572	0.31538	0.569451	0.357708	0.350427	1.14241	0.299669	1.30579	0.586118
854842	INA22	-	Ina22p	1.93794	0.31538	0.316354	4.36578	0.350427	1.14241	0.299669	1.30579	0.586118
854841	DAL81	UGA35	Dal81p	1.93794	1.82948	2.0883	2.07506	0.911162	2.97082	1.01895	1.30579	0.586118
854840	SEC11	-	signal peptidase complex catalytic subunit SEC11	0.697572	1.07237	0.316354	1.21631	0.911162	1.14241	1.25873	1.30579	0.586118
854847	DAL2	ALC1	allantoicase	0.387528	1.5771	0.569451	0.357708	0.350427	2.05653	0.539416	1.30579	0.586118
854846	DAL4	-	allantoin permease	1.31772	0.31538	0.316354	0.357708	0.350427	2.05653	0.299669	1.30579	0.586118
854845	DAL1	-	allantoinase	0.387528	0.820029	0.316354	0.357708	0.911162	1.14241	0.299669	1.30579	1.05506
854844	YVH1	-	tyrosine protein phosphatase YVH1	0.387528	0.567698	0.569451	0.930093	0.350427	1.14241	0.299669	1.30579	0.586118
854849	DAL7	MLS2|MSL2	malate synthase DAL7	1.31772	0.31538	0.316354	0.930093	2.59374	1.14241	0.779176	4.44108	0.586118
856199	YPR084W	-	hypothetical protein	0.697572	0.567698	0.569451	0.357708	0.630787	1.14241	0.299669	1.30579	0.586118
856198	MDM36	-	Mdm36p	2.55824	0.567698	0.569451	0.643892	1.19155	1.14241	0.779176	3.39576	1.05506
856193	YPR078C	-	hypothetical protein	1.00763	0.31538	0.569451	0.930093	0.630787	2.97082	0.299669	1.30579	0.586118
856191	OPY2	-	Opy2p	5.66089	0.31538	7.15448	0.930093	4.55747	11.2069	1.73833	15.954	9.97337
856197	DIB1	SNU16	U4/U6-U5 snRNP complex subunit DIB1	0.387528	0.31538	0.822561	0.357708	0.350427	1.14241	0.299669	1.30579	1.52405
856196	GRS2	-	putative glycine--tRNA ligase	0.387528	1.32473	0.822561	0.357708	0.630787	1.14241	0.299669	1.30579	0.586118
856195	TEF1	-	translation elongation factor EF-1 alpha	36.4813	69.9301	31.0344	87.8275	59.5729	10.2911	80.289	15.954	36.824
856194	MRL1	-	Mrl1p	0.387528	0.31538	0.316354	0.930093	0.350427	1.14241	0.299669	1.30579	0.586118
853668	SAC1	RSD1	phosphatidylinositol-3-phosphatase SAC1	1.31772	2.33428	2.8479	4.07938	0.630787	1.14241	4.37694	1.30579	1.52405
853669	TRP3	-	bifunctional anthranilate synthase/indole-3-glycerol-phosphate synthase	0.697572	1.82948	0.822561	3.793	1.47196	1.14241	2.69766	3.39576	1.99308
853666	YRA2	-	Yra2p	0.387528	0.820029	0.316354	0.357708	0.350427	1.14241	0.299669	1.30579	0.586118
853667	DOA1	UFD3|ZZZ4	Doa1p	1.31772	3.09158	1.07568	1.78879	0.630787	2.05653	2.93753	1.30579	1.52405
850844	PCD1	-	8-oxo-dGTP diphosphatase	1.31772	0.567698	1.58197	0.357708	0.350427	1.14241	0.299669	1.30579	3.40044
853665	OXP1	-	5-oxoprolinase	1.00763	3.34404	2.59469	0.930093	3.15473	2.97082	2.93753	4.44108	1.52405
853662	SRY1	-	threo-3-hydroxy-L-aspartate ammonia-lyase SRY1	0.387528	1.5771	0.822561	0.643892	0.350427	1.14241	0.779176	2.35067	0.586118
853663	JEN1	-	Jen1p	0.387528	0.31538	0.822561	0.357708	0.350427	2.05653	0.539416	1.30579	0.586118
853660	FRE2	-	ferric/cupric-chelate reductase	1.31772	0.567698	0.569451	0.357708	0.911162	1.14241	0.539416	1.30579	0.586118
853661	COS9	-	Cos9p	0.387528	0.820029	0.316354	0.357708	0.350427	1.14241	0.299669	1.30579	0.586118
855710	HDA1	-	histone deacetylase HDA1	0.387528	0.31538	1.07568	0.643892	0.630787	2.05653	0.539416	1.30579	0.586118
855711	ARK1	-	serine/threonine protein kinase ARK1	2.55824	1.32473	0.316354	0.930093	0.911162	1.14241	1.01895	2.35067	1.05506
855712	YNL019C	-	hypothetical protein	0.387528	0.31538	0.569451	0.357708	0.350427	1.14241	0.299669	1.30579	0.586118
855713	YNL018C	-	hypothetical protein	0.387528	0.31538	0.316354	0.930093	0.350427	1.14241	0.539416	2.35067	0.586118
855716	PUB1	RNP1	Pub1p	5.97126	9.91243	5.38073	4.93863	2.59374	1.14241	10.1388	1.30579	0.586118
855717	PBI2	LMA1	Pbi2p	2.55824	1.32473	1.32882	0.930093	0.350427	1.14241	1.25873	1.30579	0.586118
855718	HEF3	ZRG7	translation elongation factor EF-3	6.90249	12.9469	5.63409	17.5578	11.0151	4.79989	11.5803	4.44108	7.6249
853008	YGR111W	-	hypothetical protein	0.387528	0.820029	0.822561	0.930093	0.630787	1.14241	1.25873	1.30579	0.586118
853009	SHY1	-	Shy1p	1.00763	0.567698	0.316354	0.357708	0.911162	1.14241	0.299669	1.30579	1.52405
852356	YBR063C	-	hypothetical protein	0.697572	0.31538	0.316354	0.357708	0.350427	1.14241	0.299669	1.30579	1.05506
853002	CLB1	SCB1	B-type cyclin CLB1	0.387528	0.31538	0.569451	0.357708	0.350427	1.14241	0.299669	1.30579	0.586118
853003	CLB6	-	B-type cyclin CLB6	0.697572	0.820029	1.07568	0.357708	0.350427	2.05653	0.539416	2.35067	0.586118
853006	YGR109W-B	-	gag-pol fusion protein	0.697572	0.31538	0.316354	0.357708	2.59374	1.14241	0.299669	2.35067	2.46216
853007	CLD1	-	carboxylic ester hydrolase	0.387528	0.31538	0.316354	0.930093	0.350427	2.05653	0.299669	1.30579	0.586118
853005	YGR109W-A	-	gag protein	0.387528	0.31538	0.316354	0.357708	0.630787	1.14241	0.299669	1.30579	0.586118
851747	STB3	-	Stb3p	0.387528	0.31538	0.316354	0.643892	0.350427	1.14241	0.539416	1.30579	1.99308
851746	CDC37	SMO1	Cdc37p	0.697572	3.09158	1.07568	1.21631	0.630787	1.14241	2.21797	1.30579	1.52405
851745	TAF10	TAF23|TAF25	Taf10p	4.72989	2.5867	5.38073	4.36578	2.31327	13.9553	3.1774	5.48661	3.86965
851744	SEC5	-	exocyst subunit SEC5	0.697572	1.07237	1.32882	0.930093	0.350427	2.97082	1.01895	1.30579	1.52405
851743	TRM82	-	Trm82p	0.387528	1.07237	0.316354	0.643892	0.350427	1.14241	0.539416	1.30579	0.586118
851742	SEC1	-	Sec1p	0.387528	1.07237	1.58197	0.643892	0.350427	1.14241	1.73833	1.30579	0.586118
851741	CWC15	-	U2-type spliceosomal complex subunit CWC15	0.387528	0.31538	0.569451	0.357708	0.350427	1.14241	0.779176	1.30579	0.586118
851740	NBP2	-	Nbp2p	2.24808	1.32473	1.07568	0.357708	0.911162	1.14241	0.299669	1.30579	1.99308
851748	SEC7	-	Arf family guanine nucleotide exchange factor SEC7	3.79907	4.85906	3.60762	4.07938	1.47196	2.97082	5.33679	8.62452	2.46216
850924	ADY4	-	Ady4p	0.697572	0.31538	0.822561	0.357708	0.630787	2.97082	0.299669	1.30579	0.586118
850293	HMLALPHA1	ALPHA1	transcriptional co-activator mating type protein alpha	0.387528	0.31538	0.316354	0.357708	0.630787	1.14241	0.299669	1.30579	0.586118
850290	VBA3	-	basic amino acid transporter	0.697572	0.567698	1.32882	0.357708	0.911162	1.14241	0.299669	2.35067	0.586118
850927	YLR227W-B	-	gag-pol fusion protein	24.6288	30.6847	19.3343	63.1358	15.7936	4.79989	52.1113	2.35067	12.3229
850296	VAC17	YCL062W	Vac17p	0.697572	0.31538	0.316354	0.357708	0.350427	1.14241	0.539416	1.30579	0.586118
850297	MRC1	YCL060C	chromatin-modulating protein MRC1	1.62782	3.84899	4.36745	0.643892	0.911162	6.62963	1.73833	3.39576	1.99308
850922	YLR225C	-	hypothetical protein	0.387528	0.567698	4.62075	1.78879	0.911162	1.14241	1.25873	2.35067	0.586118
850923	BUR2	CST4	Bur2p	1.00763	0.567698	0.822561	0.357708	0.350427	1.14241	0.539416	1.30579	1.05506
851226	ERP2	-	Erp2p	2.55824	1.5771	2.34149	0.643892	0.350427	1.14241	2.69766	1.30579	0.586118
850298	KRR1	-	ribosome biosynthesis protein KRR1	0.387528	0.567698	0.316354	0.930093	0.350427	2.05653	1.49852	1.30579	0.586118
850928	ECM22	-	Ecm22p	0.387528	1.07237	1.83513	0.357708	1.47196	2.05653	0.299669	1.30579	1.52405
851522	PRM7	YDL038C	pheromone-regulated protein PRM7	1.00763	0.31538	0.316354	0.357708	1.19155	1.14241	0.299669	1.30579	0.586118
851521	NAT1	AAA1|NAA15	peptide alpha-N-acetyltransferase complex A subunit NAT1	1.31772	2.83913	1.07568	2.93396	1.47196	1.14241	4.13701	1.30579	0.586118
851520	SIR2	2001-03-01	NAD-dependent histone deacetylase SIR2	1.00763	0.820029	0.569451	0.357708	0.350427	2.97082	0.539416	4.44108	1.52405
851527	GPR1	-	Gpr1p	1.31772	0.820029	0.316354	1.78879	0.350427	1.14241	0.299669	3.39576	2.93128
851525	PUS9	-	pseudouridine synthase PUS9	0.387528	0.31538	0.316354	0.357708	0.350427	1.14241	0.539416	4.44108	0.586118
851524	BSC1	-	Bsc1p	0.387528	0.31538	0.569451	0.643892	0.350427	1.14241	0.539416	1.30579	0.586118
851529	SLM3	MTO2|MTU1	tRNA-5-taurinomethyluridine 2-sulfurtransferase	0.387528	0.31538	0.569451	0.357708	1.75238	2.97082	0.299669	1.30579	0.586118
850861	SHH4	-	protein SHH4	0.697572	0.31538	0.316354	0.643892	0.350427	1.14241	0.299669	1.30579	0.586118
850647	PUF3	-	mRNA-binding protein PUF3	1.62782	1.07237	0.316354	1.78879	1.19155	2.97082	1.97814	5.48661	0.586118
855156	DLT1	-	Dlt1p	1.31772	0.31538	0.316354	0.357708	0.350427	1.14241	0.779176	3.39576	1.05506
855157	SAS2	KAT8	Sas2p	0.387528	0.31538	0.822561	0.357708	0.350427	1.14241	0.299669	1.30579	0.586118
855154	EPO1	-	Epo1p	2.55824	0.820029	0.569451	0.930093	0.630787	2.97082	0.539416	1.30579	1.52405
850435	RSA4	-	Rsa4p	1.00763	1.82948	1.07568	1.78879	0.630787	1.14241	1.25873	3.39576	2.46216
850432	ATG15	AUT5|CVT17	triglyceride lipase ATG15	0.387528	0.567698	0.316354	0.357708	0.911162	2.97082	0.779176	5.48661	1.05506
850433	CPR4	CYP4|SCC3|YCR070W	peptidylprolyl isomerase family protein CPR4	0.697572	0.567698	0.316354	0.357708	0.350427	1.14241	0.299669	1.30579	0.586118
855150	RPL15B	-	ribosomal 60S subunit protein L15B	4.10932	7.89047	6.14083	6.08451	3.99633	1.14241	7.01695	1.30579	5.27754
850431	SED4	-	Sed4p	1.31772	1.07237	0.569451	0.643892	0.350427	2.05653	1.01895	2.35067	1.05506
855158	ECM16	DHR1	ATP-dependent RNA helicase ECM16	8.1444	3.84899	3.10113	6.9441	1.47196	6.62963	3.1774	3.39576	5.74692
855159	POM152	-	Pom152p	1.00763	2.08187	1.07568	2.93396	0.350427	1.14241	0.539416	2.35067	0.586118
853226	RCY1	-	Rcy1p	0.387528	0.567698	0.569451	1.21631	0.350427	2.97082	0.779176	1.30579	0.586118
853227	PRP21	SPP91	Prp21p	0.387528	0.567698	0.822561	0.643892	0.630787	1.14241	0.539416	1.30579	0.586118
853224	YJL206C	-	hypothetical protein	0.697572	0.820029	0.316354	0.357708	2.03282	1.14241	0.299669	1.30579	0.586118
853225	NCE101	NCE1|YJL205C-A|YJL206C-A	Nce101p	0.697572	0.31538	0.316354	0.357708	0.350427	1.14241	0.299669	1.30579	0.586118
853550	EMC2	-	Emc2p	0.697572	1.5771	0.822561	0.357708	0.630787	3.88527	0.779176	1.30579	0.586118
853551	BIR1	-	Bir1p	0.697572	1.07237	1.07568	1.21631	0.630787	2.05653	0.779176	3.39576	1.99308
855527	YNL194C	-	hypothetical protein	0.387528	0.567698	0.316354	0.357708	0.350427	2.05653	0.299669	3.39576	0.586118
855526	YNL195C	-	hypothetical protein	1.31772	0.31538	0.316354	0.643892	1.47196	1.14241	1.25873	3.39576	1.99308
855525	SLZ1	-	Slz1p	0.387528	0.31538	0.316354	0.357708	0.350427	1.14241	0.299669	1.30579	0.586118
855524	WHI3	-	mRNA-binding protein WHI3	0.697572	0.820029	1.07568	0.357708	0.350427	1.14241	0.779176	1.30579	1.52405
855522	GCR2	-	Gcr2p	0.387528	1.82948	2.59469	0.930093	2.03282	4.79989	1.73833	3.39576	3.86965
855521	YNL200C	-	NADHX epimerase	2.55824	0.567698	1.07568	1.50254	3.71578	7.54475	0.539416	3.39576	2.46216
855520	PSY2	-	Psy2p	1.00763	0.820029	0.316354	0.357708	1.75238	1.14241	0.299669	1.30579	0.586118
853553	JSN1	PUF1	Jsn1p	2.24808	0.567698	1.07568	0.643892	1.19155	1.14241	0.779176	1.30579	1.05506
850841	YLR149C	-	hypothetical protein	1.31772	0.31538	0.569451	0.357708	2.87423	1.14241	0.299669	1.30579	0.586118
855529	CHS1	USA4	chitin synthase CHS1	1.62782	4.354	16.5404	1.78879	0.911162	1.14241	2.45781	4.44108	2.93128
855528	YNL193W	-	hypothetical protein	0.387528	0.567698	0.316354	0.357708	0.350427	2.05653	0.779176	2.35067	0.586118
852276	SLA1	-	cytoskeletal protein-binding protein SLA1	4.10932	3.59651	3.60762	1.50254	2.03282	1.14241	2.45781	7.57833	1.52405
852277	LDB7	RSC14	Ldb7p	0.387528	0.31538	0.316354	0.357708	0.350427	1.14241	0.299669	1.30579	0.586118
852274	ALK2	-	protein kinase ALK2	1.31772	0.31538	0.316354	0.357708	0.350427	1.14241	0.299669	2.35067	1.52405
852275	HIR1	-	Hir1p	0.697572	0.820029	0.316354	2.07506	0.350427	1.14241	0.779176	1.30579	0.586118
852273	YBL010C	-	hypothetical protein	0.387528	0.820029	0.316354	1.50254	0.350427	1.14241	0.299669	1.30579	0.586118
852270	FMT1	-	methionyl-tRNA formyltransferase	0.387528	0.31538	0.569451	0.643892	0.911162	1.14241	0.299669	1.30579	1.05506
852271	SCT1	GAT2	bifunctional glycerol-3-phosphate/glycerone-phosphate O-acyltransferase SCT1	1.31772	0.820029	0.569451	0.357708	0.630787	3.88527	0.299669	1.30579	1.99308
852278	PDR3	AMY2|TPE2	drug-responsive transcription factor PDR3	0.697572	0.820029	1.07568	0.930093	1.47196	1.14241	0.539416	1.30579	1.05506
852279	YBL005W-A	-	gag protein	2.86842	1.5771	1.07568	8.95037	0.911162	1.14241	6.53685	1.30579	2.46216
851332	SEC31	WEB1	Sec31p	5.35054	6.87979	3.35437	8.37707	2.59374	2.05653	7.7372	1.30579	2.93128
853271	SET2	EZL1|KMT3	histone methyltransferase SET2	0.387528	1.5771	0.316354	0.357708	0.350427	1.14241	1.01895	4.44108	0.586118
853273	QCR8	COR5	ubiquinol--cytochrome-c reductase subunit 8	0.697572	0.31538	0.822561	0.357708	0.350427	1.14241	0.539416	1.30579	0.586118
853272	ERG20	BOT3|FDS1|FPP1	bifunctional (2E,6E)-farnesyl diphosphate synthase/dimethylallyltranstransferase	5.97126	9.65964	9.18239	12.9653	5.9606	2.05653	7.25702	1.30579	7.15534
853275	TPK1	PKA1|SRA3	cAMP-dependent protein kinase catalytic subunit TPK1	0.387528	1.32473	1.07568	0.643892	0.911162	4.79989	0.779176	1.30579	0.586118
853274	HAL5	-	protein kinase HAL5	0.387528	1.5771	0.316354	1.21631	0.350427	1.14241	0.539416	2.35067	5.27754
853277	JJJ2	-	Jjj2p	0.387528	0.31538	0.822561	1.21631	0.630787	2.05653	0.539416	1.30579	1.05506
853276	YJL163C	-	hypothetical protein	0.697572	0.820029	0.822561	0.930093	0.630787	1.14241	2.69766	1.30579	1.99308
854058	HMI1	-	ATP-dependent 3'-5' DNA helicase	0.387528	0.31538	0.316354	0.357708	1.19155	1.14241	0.299669	1.30579	0.586118
854059	RFC4	-	replication factor C subunit 4	1.00763	0.567698	0.316354	1.50254	0.911162	2.97082	1.49852	1.30579	1.52405
854728	YIL082W-A	-	gag-pol fusion protein	0.387528	0.31538	0.316354	0.930093	2.31327	2.05653	0.299669	2.35067	2.46216
854726	CAB2	-	phosphopantothenate--cysteine ligase CAB2	1.31772	1.07237	0.822561	0.357708	0.350427	1.14241	0.779176	1.30579	0.586118
854055	SDD3	-	Sdd3p	0.697572	7.89047	17.5562	3.50664	0.911162	1.14241	3.41729	1.30579	4.3389
854056	WRS1	HRE342	tryptophan--tRNA ligase WRS1	1.00763	3.09158	0.569451	4.36578	2.87423	1.14241	3.89709	1.30579	1.52405
854057	COQ3	-	hexaprenyldihydroxybenzoate methyltransferase	0.387528	0.31538	0.569451	0.357708	0.350427	1.14241	0.299669	1.30579	0.586118
854050	ITR2	HRB612	myo-inositol transporter ITR2	0.387528	0.31538	4.36745	0.357708	1.19155	1.14241	0.299669	1.30579	2.46216
854051	TPT1	-	tRNA 2'-phosphotransferase	0.387528	0.567698	0.316354	0.357708	0.350427	1.14241	0.779176	1.30579	0.586118
854052	IZH4	-	Izh4p	0.387528	0.31538	0.316354	0.357708	0.350427	1.14241	0.539416	1.30579	0.586118
854053	PKH2	-	serine/threonine protein kinase PKH2	1.62782	1.32473	0.822561	0.930093	0.630787	1.14241	0.779176	3.39576	1.05506
850505	YPT1	-	Rab family GTPase YPT1	4.4196	5.36416	18.5722	4.65219	3.99633	2.05653	6.29681	1.30579	3.40044
856388	RPL14B	-	ribosomal 60S subunit protein L14B	2.24808	6.62716	5.63409	6.37102	5.9606	1.14241	8.69769	1.30579	1.05506
856389	OSH7	-	oxysterol-binding protein related protein OSH7	0.387528	1.32473	0.316354	1.50254	0.911162	1.14241	0.779176	1.30579	0.586118
856386	LAG1	-	sphingosine N-acyltransferase LAG1	0.697572	0.567698	0.822561	0.357708	1.75238	1.14241	0.299669	5.48661	2.46216
856387	HSE1	-	ESCRT-0 subunit protein HSE1	0.387528	1.5771	2.34149	1.50254	0.911162	3.88527	2.21797	7.57833	1.52405
856384	MRP4	-	mitochondrial 37S ribosomal protein MRP4	0.387528	0.567698	0.569451	1.21631	0.630787	1.14241	0.539416	1.30579	0.586118
856382	STE20	-	mitogen-activated protein kinase kinase kinase kinase STE20	2.86842	6.62716	3.86088	2.36134	2.31327	7.54475	5.33679	1.30579	1.05506
856383	SHU1	-	Shu1p	0.697572	0.31538	0.316354	0.357708	0.350427	1.14241	0.539416	1.30579	0.586118
856380	YHL009W-B	-	gag-pol fusion protein	2.24808	1.5771	1.58197	1.50254	3.43525	5.71468	2.21797	1.30579	1.05506
856381	YHL008C	-	hypothetical protein	0.387528	0.820029	1.07568	0.643892	0.350427	2.97082	0.779176	3.39576	0.586118
850502	FET5	-	ferroxidase FET5	1.62782	1.5771	0.569451	1.21631	0.630787	3.88527	1.49852	1.30579	1.99308
1466413	YLR157W-E	YLR157W-B|YLR157W-C	hypothetical protein	0.387528	0.31538	0.316354	0.357708	0.350427	1.14241	0.299669	2.35067	0.586118
1466412	YLR157W-D	YLR157W-A	hypothetical protein	0.387528	0.31538	0.316354	0.357708	0.350427	1.14241	0.299669	1.30579	0.586118
853495	YJR039W	-	hypothetical protein	0.387528	0.31538	0.316354	0.357708	0.630787	1.14241	0.299669	1.30579	0.586118
853494	HUL4	-	putative E3 ubiquitin-protein ligase HUL4	0.697572	0.31538	1.07568	0.357708	1.75238	2.05653	0.299669	1.30579	0.586118
853497	GEF1	CLC	Gef1p	0.387528	0.31538	1.32882	0.643892	0.350427	1.14241	0.299669	1.30579	0.586118
853491	PET191	-	Pet191p	0.387528	0.31538	0.316354	0.357708	0.350427	2.97082	0.299669	1.30579	0.586118
853490	RAV1	SOI3	Rav1p	0.387528	0.820029	0.316354	2.07506	2.87423	2.97082	0.299669	4.44108	0.586118
853492	RAD26	-	DNA-dependent ATPase RAD26	4.10932	1.07237	1.83513	0.930093	1.19155	1.14241	2.21797	5.48661	0.586118
853499	NUP85	RAT9	Nup85p	0.697572	1.32473	1.58197	0.930093	1.47196	2.05653	0.539416	1.30579	0.586118
853498	URB2	NPA2	Urb2p	0.387528	0.31538	0.316354	0.643892	0.350427	1.14241	0.539416	2.35067	0.586118
850609	RMD8	-	Rmd8p	0.387528	2.08187	1.32882	1.21631	0.911162	8.46004	1.01895	3.39576	1.05506
850608	BNA6	QPT1	nicotinate-nucleotide diphosphorylase (carboxylating)	2.55824	1.5771	2.59469	3.22029	8.76805	8.46004	2.21797	7.57833	1.05506
855899	AFT2	-	Aft2p	0.697572	0.820029	0.316354	0.643892	0.630787	1.14241	0.539416	1.30579	0.586118
855898	TPK2	PKA2|PKA3|YKR1	cAMP-dependent protein kinase catalytic subunit TPK2	0.387528	1.32473	0.316354	0.357708	1.19155	1.14241	0.779176	1.30579	0.586118
850605	DUG1	-	metallodipeptidase	5.66089	11.9352	6.90105	3.793	8.48724	2.05653	4.13701	1.30579	3.86965
850604	IRC6	-	Irc6p	0.387528	0.31538	0.316354	0.357708	0.350427	2.05653	0.299669	1.30579	1.05506
855895	PGC1	-	phosphatidylglycerol phospholipase	1.62782	1.5771	0.822561	0.930093	0.630787	2.97082	1.49852	1.30579	2.93128
855894	TYW1	-	putative tRNA 4-demethylwyosine synthase	0.387528	0.567698	0.569451	2.07506	1.47196	1.14241	1.49852	2.35067	5.74692
850601	SAP155	-	Sap155p	3.48883	2.08187	1.83513	3.50664	2.31327	8.46004	0.539416	7.57833	2.46216
850600	OSW7	-	Osw7p	0.387528	0.31538	1.07568	0.357708	0.350427	1.14241	0.299669	1.30579	0.586118
855891	SRP72	-	signal recognition particle subunit SRP72	0.387528	0.31538	0.316354	1.21631	0.911162	2.05653	0.539416	1.30579	0.586118
855890	NIP7	-	ribosome biosynthesis protein NIP7	0.697572	0.567698	0.569451	0.357708	0.350427	1.14241	1.73833	1.30579	0.586118
855097	RCO1	-	Rco1p	1.00763	0.31538	1.32882	2.36134	0.911162	2.05653	2.21797	1.30579	0.586118
855096	SDD2	-	Sdd2p	1.62782	0.31538	0.316354	0.357708	1.75238	2.97082	0.299669	1.30579	0.586118
855095	IRC21	-	Irc21p	0.387528	0.31538	0.316354	0.643892	0.350427	1.14241	0.299669	1.30579	0.586118
855094	ABF2	-	DNA-binding protein ABF2	0.387528	1.82948	3.60762	1.50254	2.31327	1.14241	1.25873	1.30579	1.52405
855093	TVP18	-	Tvp18p	0.387528	1.07237	4.62075	0.357708	0.350427	1.14241	1.25873	1.30579	0.586118
855092	MOT3	ROX7	Mot3p	0.387528	0.31538	0.316354	0.930093	0.350427	1.14241	0.299669	1.30579	0.586118
855091	NAT4	NAA40	Nat4p	0.387528	0.31538	0.316354	0.357708	0.350427	1.14241	0.299669	1.30579	0.586118
855090	AVO2	-	Avo2p	1.31772	1.5771	0.316354	0.930093	0.350427	1.14241	1.01895	1.30579	2.46216
855099	PDS5	-	Pds5p	5.35054	3.84899	2.8479	2.64764	2.31327	17.6222	4.37694	15.954	4.8082
853802	YKL063C	-	hypothetical protein	0.387528	1.32473	0.316354	0.357708	0.350427	1.14241	1.01895	1.30579	0.586118
853803	MSN4	-	stress-responsive transcriptional activator MSN4	0.387528	0.31538	0.316354	1.50254	0.350427	1.14241	1.25873	1.30579	0.586118
853800	YET1	-	Yet1p	0.387528	1.32473	0.316354	0.643892	0.350427	2.97082	1.97814	1.30579	0.586118
853801	MNR2	-	putative Mg(2+) transporter MNR2	1.31772	1.5771	1.83513	0.643892	0.911162	2.97082	0.299669	9.67093	5.74692
853806	MPE1	-	cleavage polyadenylation factor subunit MPE1	0.387528	0.31538	0.316354	0.930093	1.47196	4.79989	0.539416	2.35067	0.586118
853807	TOA2	-	transcription initiation factor IIA subunit gamma	1.00763	1.5771	1.32882	1.50254	0.350427	1.14241	0.539416	1.30579	0.586118
853804	BLI1	-	Bli1p	0.387528	0.31538	0.316354	0.357708	0.350427	1.14241	0.299669	1.30579	0.586118
853805	FBA1	LOT1	fructose-bisphosphate aldolase FBA1	66.2355	99.4375	65.2737	92.489	64.9658	24.9639	86.1386	31.6961	67.6194
853808	NUP120	RAT2	Nup120p	1.00763	0.31538	1.58197	0.643892	0.630787	4.79989	0.299669	2.35067	0.586118
853809	TMA19	MMI1	Tma19p	5.35054	14.4648	20.0965	7.23066	4.27689	1.14241	9.41817	3.39576	9.97337
856544	RPL42B	MAK18	ribosomal 60S subunit protein L42B	0.387528	1.82948	1.07568	1.21631	0.350427	1.14241	1.25873	1.30579	0.586118
856817	GET2	HUR2|RMD7	GET complex subunit GET2	0.697572	1.32473	0.822561	1.78879	0.350427	1.14241	1.49852	1.30579	0.586118
856546	DSE2	-	Dse2p	0.387528	0.31538	0.316354	0.357708	0.350427	1.14241	0.539416	1.30579	0.586118
856547	RPC10	RPB12	DNA-directed RNA polymerase core subunit RPC10	0.387528	1.5771	0.569451	0.643892	1.19155	1.14241	1.01895	1.30579	1.05506
856540	YHR138C	-	hypothetical protein	24.0058	11.4294	0.822561	12.6784	5.9606	2.97082	17.1098	3.39576	22.6741
856541	SPS100	-	Sps100p	0.697572	0.820029	0.316354	0.357708	0.350427	1.14241	0.299669	1.30579	1.99308
851262	TFC3	FUN24|TSV115	transcription factor TFIIIC subunit TFC3	0.387528	0.567698	0.316354	1.50254	0.350427	1.14241	0.539416	1.30579	1.05506
851263	NUP60	-	FG-nucleoporin NUP60	0.387528	0.820029	0.569451	3.22029	0.630787	1.14241	1.01895	2.35067	1.05506
856548	DCD1	-	deoxycytidine monophosphate deaminase	0.387528	0.31538	0.316354	0.357708	0.350427	1.14241	0.299669	1.30579	0.586118
851269	YAR010C	-	gag protein	17.7796	22.0614	16.0326	53.2929	14.6688	1.14241	36.8737	1.30579	9.03385
856819	ILV1	ISO1	threonine ammonia-lyase ILV1	0.697572	1.32473	1.83513	2.93396	0.630787	1.14241	0.779176	3.39576	0.586118
852519	PYC2	-	pyruvate carboxylase 2	2.24808	12.694	9.18239	12.1047	5.9606	2.05653	7.25702	3.39576	4.3389
852518	ATG12	APG12	Atg12p	0.387528	0.31538	0.316354	0.357708	0.630787	1.14241	0.299669	1.30579	0.586118
852049	LRS4	-	Lrs4p	0.697572	0.31538	0.316354	0.357708	0.350427	1.14241	0.539416	1.30579	0.586118
852513	NGR1	RBP1	Ngr1p	0.387528	2.83913	0.569451	0.930093	0.350427	2.05653	1.49852	2.35067	0.586118
852044	GPI17	-	GPI-anchor transamidase GPI17	0.697572	0.567698	0.316354	0.643892	0.350427	1.14241	0.299669	1.30579	0.586118
852511	ERV15	-	Erv15p	0.387528	1.07237	0.316354	0.357708	0.350427	1.14241	0.299669	1.30579	0.586118
852046	PPZ2	-	salt homeostasis regulator	1.00763	1.5771	1.83513	1.50254	0.911162	1.14241	1.97814	3.39576	2.46216
852041	CYM1	MOP112	Cym1p	0.387528	2.08187	3.35437	0.643892	0.350427	4.79989	0.779176	9.67093	0.586118
852516	HPC2	-	Hpc2p	0.387528	0.567698	0.316354	1.50254	0.350427	1.14241	0.779176	2.35067	1.05506
852515	SDS24	-	Sds24p	0.697572	0.31538	1.07568	2.93396	0.911162	1.14241	0.779176	3.39576	0.586118
852042	NPL3	MTR13|MTS1|NAB1|NOP3	mRNA-binding protein NPL3	1.31772	8.14317	1.07568	3.793	3.15473	2.05653	1.49852	1.30579	2.46216
856609	YHR202W	-	hypothetical protein	1.00763	1.82948	0.316354	1.50254	0.911162	1.14241	1.25873	1.30579	3.40044
856608	PPX1	-	exopolyphosphatase	0.387528	3.59651	1.32882	1.21631	0.630787	1.14241	1.49852	1.30579	0.586118
856603	UTP9	-	Utp9p	0.697572	0.567698	1.07568	1.21631	0.911162	1.14241	0.539416	1.30579	0.586118
856602	NVJ1	VAB36	Nvj1p	0.387528	0.31538	0.316354	0.357708	0.350427	1.14241	0.299669	1.30579	1.05506
856601	MDM31	-	Mdm31p	0.387528	0.31538	0.316354	0.357708	0.350427	1.14241	0.299669	1.30579	0.586118
856600	EGD2	-	Egd2p	9.07603	7.63778	4.87407	5.22507	5.3993	1.14241	7.49711	1.30579	15.1439
856607	RPN10	MCB1|SUN1	proteasome regulatory particle base subunit RPN10	3.48883	7.3851	4.62075	9.81045	2.87423	1.14241	6.05679	1.30579	7.6249
856606	AIM46	FMP34	Aim46p	0.697572	1.32473	0.316354	0.357708	0.911162	4.79989	0.539416	1.30579	0.586118
856605	AIM18	FMP22	Aim18p	0.387528	1.07237	1.07568	0.643892	0.350427	1.14241	0.299669	1.30579	1.52405
856604	RIX1	IPI2	Rix1p	0.387528	1.07237	0.822561	1.21631	3.43525	2.97082	1.97814	2.35067	0.586118
853648	FAT3	-	Fat3p	0.697572	0.31538	1.83513	0.357708	1.19155	2.05653	0.299669	1.30579	0.586118
853649	MTR2	-	Mtr2p	0.387528	0.567698	0.316354	0.357708	0.350427	1.14241	1.25873	1.30579	0.586118
853398	CHM7	-	Chm7p	0.387528	0.31538	1.58197	0.357708	0.350427	2.05653	0.539416	1.30579	0.586118
853399	UBX6	CUI2	Ubx6p	0.387528	1.5771	1.58197	1.50254	1.19155	1.14241	0.299669	1.30579	1.52405
853640	MST1	-	threonine--tRNA ligase MST1	1.31772	1.07237	0.316354	0.643892	0.350427	1.14241	1.25873	1.30579	0.586118
853393	PEP8	GRD6|VPS26|VPT4	retromer subunit PEP8	0.387528	2.5867	0.569451	2.64764	0.630787	1.14241	2.69766	1.30579	1.05506
853390	ZAP1	ZRG10	Zap1p	0.697572	0.31538	0.822561	0.357708	0.350427	1.14241	0.299669	1.30579	0.586118
853643	DPH2	-	Dph2p	0.697572	1.5771	0.569451	0.930093	1.47196	1.14241	0.779176	1.30579	1.99308
853644	CNB1	CRV1|YCN2	calcineurin regulatory subunit B	9.07603	2.08187	1.83513	5.22507	4.55747	9.3755	2.69766	8.62452	4.8082
853397	MTR4	DOB1	ATP-dependent RNA helicase MTR4	2.24808	3.59651	0.822561	2.93396	1.47196	2.97082	2.93753	3.39576	1.05506
853647	PXA2	PAT1	ATP-binding cassette long-chain fatty acid transporter PXA2	1.31772	0.31538	0.822561	1.50254	0.630787	1.14241	0.299669	1.30579	1.99308
855778	COQ2	-	4-hydroxybenzoate octaprenyltransferase	0.387528	1.32473	1.07568	0.643892	0.350427	1.14241	1.01895	2.35067	1.05506
855779	MVD1	ERG19	diphosphomevalonate decarboxylase MVD1	12.4935	3.34404	2.34149	6.37102	25.6459	26.8011	5.57678	11.7644	11.8529
855772	MRPS12	-	putative mitochondrial 37S ribosomal protein MRPS12	0.387528	0.31538	0.316354	0.643892	0.350427	1.14241	0.299669	1.30579	0.586118
855773	RSM19	-	mitochondrial 37S ribosomal protein RSM19	0.387528	0.31538	0.316354	0.930093	0.350427	1.14241	0.299669	1.30579	0.586118
855770	EGO4	-	Ego4p	4.72989	2.5867	2.0883	2.36134	0.630787	6.62963	2.21797	3.39576	10.9131
855771	ARC35	END9	Arc35p	0.387528	2.83913	2.34149	1.21631	1.19155	1.14241	2.45781	1.30579	0.586118
855776	YNR040W	-	hypothetical protein	0.697572	0.31538	0.316354	0.357708	0.630787	1.14241	0.299669	1.30579	0.586118
855774	DBP6	-	putative ATP-dependent RNA helicase DBP6	0.387528	3.34404	0.316354	1.50254	0.350427	5.71468	0.299669	1.30579	2.93128
855775	ZRG17	-	Zn(2+) transporter ZRG17	1.00763	0.31538	2.34149	0.357708	1.47196	1.14241	0.299669	3.39576	0.586118
853025	ASN2	-	asparagine synthase (glutamine-hydrolyzing) 2	6.59206	10.418	10.9575	13.5392	12.4201	1.14241	11.0997	2.35067	8.09451
853026	YGR125W	-	hypothetical protein	1.00763	0.31538	2.0883	1.50254	0.350427	1.14241	1.25873	1.30579	0.586118
853027	YGR126W	-	hypothetical protein	0.387528	0.31538	0.316354	0.930093	0.350427	1.14241	0.299669	1.30579	0.586118
853020	YGR122W	-	hypothetical protein	1.00763	0.820029	0.822561	0.930093	0.350427	2.97082	1.73833	1.30579	2.93128
853023	PPT1	-	protein serine/threonine phosphatase	1.31772	1.07237	0.822561	2.93396	1.75238	1.14241	1.01895	3.39576	1.05506
853028	YGR127W	-	hypothetical protein	0.697572	0.31538	0.569451	0.643892	0.350427	1.14241	0.539416	2.35067	0.586118
853029	UTP8	-	Utp8p	0.387528	1.07237	0.822561	2.64764	0.350427	1.14241	1.73833	1.30579	0.586118
855103	SEC14	PIT1	phosphatidylinositol/phosphatidylcholine transfer protein SEC14	10.3185	9.40686	8.16833	10.3839	3.15473	1.14241	9.41817	1.30579	9.03385
854028	RPS19A	-	ribosomal 40S subunit protein S19A	2.55824	11.6823	12.4795	6.9441	5.11868	2.05653	8.93784	1.30579	6.21635
855102	CTF18	CHL12	Ctf18p	1.31772	0.567698	0.316354	0.357708	0.350427	1.14241	0.299669	1.30579	0.586118
850465	YCR101C	-	hypothetical protein	0.387528	0.31538	0.316354	0.357708	0.630787	1.14241	0.299669	2.35067	0.586118
850464	YCR100C	-	hypothetical protein	0.697572	0.820029	0.569451	0.357708	0.350427	1.14241	0.299669	1.30579	0.586118
854797	BAR1	SST1	aspartyl protease BAR1	2.55824	3.09158	2.8479	1.78879	0.911162	1.14241	1.25873	1.30579	9.97337
854024	PPM2	TYW4	tRNA methyltransferase PPM2	0.387528	0.820029	0.316354	0.643892	0.350427	1.14241	0.779176	1.30579	1.99308
854795	VID28	GID5|YIL017W	glucose-induced degradation complex subunit VID28	1.31772	0.567698	1.32882	1.50254	1.19155	5.71468	0.539416	3.39576	0.586118
854026	CDC33	TIF45	translation initiation factor eIF4E	2.24808	4.85906	3.60762	2.07506	2.03282	1.14241	6.53685	1.30579	1.52405
854793	FAF1	-	Faf1p	0.387528	0.31538	0.569451	0.357708	1.19155	1.14241	0.299669	1.30579	0.586118
854792	HIS6	-	1-(5-phosphoribosyl)-5- ((5-phosphoribosylamino)methylideneamino)imidazole-4-carboxamide isomerase HIS6	0.387528	2.33428	0.569451	0.357708	0.630787	1.14241	1.25873	1.30579	0.586118
854023	RRP40	MTR14	exosome non-catalytic core subunit RRP40	0.387528	0.820029	0.316354	0.643892	0.630787	1.14241	0.539416	1.30579	0.586118
854790	TIM44	ISP45|MIM44|MPI1	protein translocase subunit TIM44	1.00763	1.5771	4.36745	4.65219	0.350427	1.14241	1.97814	3.39576	0.586118
851893	BFR2	-	rRNA-processing protein BFR2	0.387528	2.08187	0.822561	1.78879	0.350427	1.14241	1.01895	1.30579	0.586118
851892	ATP5	OSC1	F1F0 ATP synthase subunit 5	0.697572	2.33428	4.11416	0.643892	1.19155	1.14241	1.49852	1.30579	1.05506
851723	TAF12	TAF61|TAF68	Taf12p	1.00763	1.5771	4.11416	1.50254	2.03282	1.14241	1.73833	3.39576	0.586118
851890	MHR1	XTC1	Mhr1p	0.387528	0.31538	0.822561	0.357708	0.350427	1.14241	0.299669	1.30579	0.586118
851897	RSC3	-	Rsc3p	1.00763	1.82948	0.822561	0.357708	0.350427	5.71468	0.539416	1.30579	1.99308
851724	SWI5	-	DNA-binding transcription factor SWI5	0.387528	0.820029	0.822561	0.643892	0.350427	2.97082	0.299669	1.30579	0.586118
851895	CFT1	YHH1	Cft1p	1.31772	2.33428	2.8479	1.21631	1.47196	1.14241	0.539416	3.39576	3.40044
851894	PRO1	-	glutamate 5-kinase	0.387528	2.33428	1.07568	2.64764	0.911162	5.71468	1.97814	1.30579	0.586118
851729	CTH1	-	putative mRNA-binding protein CTH1	0.387528	0.31538	0.316354	0.357708	0.350427	1.14241	0.299669	1.30579	0.586118
851899	HNT2	APH1	bis(5'-adenosyl)-triphosphatase	0.387528	0.31538	0.316354	0.357708	1.19155	2.97082	0.779176	1.30579	0.586118
851898	CPR5	CYP5	peptidylprolyl isomerase family protein CPR5	12.4935	5.61674	0.316354	1.50254	1.47196	1.14241	4.61689	2.35067	15.1439
854555	NUD1	-	Nud1p	0.387528	0.567698	0.569451	1.21631	0.350427	1.14241	0.299669	1.30579	1.05506
854554	NDD1	-	Ndd1p	0.387528	0.31538	0.569451	0.643892	0.350427	1.14241	0.299669	1.30579	0.586118
854557	GDH1	DHE4|URE1	glutamate dehydrogenase (NADP(+)) GDH1	45.8583	5.61674	2.0883	16.9835	66.954	80.3722	11.5803	70.7392	24.0873
854556	ALD4	ALD7	aldehyde dehydrogenase (NADP(+)) ALD4	26.4984	7.3851	2.0883	13.8261	42.298	36.9173	6.7769	38.0069	18.9076
854551	RPS12	-	ribosomal 40S subunit protein S12	5.35054	12.9469	11.4648	6.65755	2.87423	1.14241	9.178	1.30579	3.40044
854550	RAD17	-	Rad17p	0.387528	0.31538	0.316354	0.643892	0.630787	1.14241	0.539416	1.30579	0.586118
854553	GPB1	KRH2	Gpb1p	2.86842	1.32473	0.316354	1.21631	0.911162	1.14241	1.49852	1.30579	1.05506
854552	MRS6	MSI4	GTPase-activating protein MRS6	0.387528	1.07237	0.316354	1.21631	0.350427	1.14241	1.25873	2.35067	1.05506
854559	ATF1	-	alcohol O-acetyltransferase	1.00763	0.31538	0.569451	0.357708	0.350427	1.14241	0.299669	2.35067	0.586118
851099	SMC6	RHC18	DNA repair protein SMC6	0.387528	0.31538	0.316354	2.07506	0.630787	2.97082	0.539416	1.30579	0.586118
851098	NAM2	MSL1	leucine--tRNA ligase NAM2	0.387528	0.820029	1.07568	0.930093	0.630787	2.05653	1.73833	1.30579	0.586118
851092	FBP1	ACN8	fructose 1,6-bisphosphate 1-phosphatase	0.697572	0.567698	0.316354	0.357708	1.75238	2.05653	0.299669	1.30579	0.586118
851097	CTF3	CHL3	Ctf3p	0.387528	0.31538	0.569451	0.357708	0.350427	1.14241	0.299669	1.30579	0.586118
851096	CSR1	SFH2	Csr1p	1.31772	2.08187	3.10113	2.64764	2.03282	1.14241	2.69766	1.30579	1.05506
851095	SEC61	-	translocon subunit SEC61	0.697572	1.82948	1.32882	2.36134	0.911162	1.14241	1.25873	1.30579	1.52405
855170	RIM11	GSK3|MDS1	serine/threonine protein kinase RIM11	0.387528	0.567698	0.316354	0.357708	4.55747	1.14241	0.299669	1.30579	0.586118
855171	SIP5	-	Sip5p	1.00763	1.07237	0.316354	1.50254	0.350427	1.14241	1.49852	1.30579	0.586118
850412	RRT12	OSW3	Rrt12p	0.697572	0.31538	0.316354	0.357708	0.630787	1.14241	0.299669	1.30579	1.52405
855173	RPL13B	-	ribosomal 60S subunit protein L13B	5.97126	12.441	7.40792	12.1047	9.32973	1.14241	12.0608	1.30579	9.03385
850414	BUD23	-	18S rRNA (guanine1575-N7)-methyltransferase	0.387528	1.82948	0.316354	0.357708	0.911162	2.05653	0.539416	1.30579	0.586118
850415	ARE1	SAT2	sterol acyltransferase	1.00763	0.31538	0.316354	0.357708	0.630787	1.14241	0.779176	1.30579	0.586118
855176	NDE1	NDH1	NADH-ubiquinone reductase (H(+)-translocating) NDE1	1.00763	1.82948	3.10113	6.65755	2.03282	2.97082	4.13701	4.44108	0.586118
855177	TIF34	-	translation initiation factor eIF3 subunit i	1.62782	5.1116	1.32882	4.93863	2.31327	1.14241	4.13701	1.30579	1.52405
850418	YCR051W	-	hypothetical protein	1.00763	0.820029	2.34149	0.643892	0.350427	1.14241	1.49852	2.35067	0.586118
855179	OSW5	-	Osw5p	0.387528	0.31538	0.316354	0.643892	0.350427	1.14241	0.299669	3.39576	0.586118
856580	CTR2	-	low-affinity Cu transporter	19.3355	18.7681	29.5068	21.8671	11.2961	20.3741	10.1388	86.6542	37.7687
856581	FMO1	-	N,N-dimethylaniline monooxygenase	0.387528	0.31538	0.316354	0.357708	0.350427	1.14241	0.299669	2.35067	0.586118
850788	ICT1	-	lysophosphatidic acid acyltransferase ICT1	0.387528	1.32473	0.316354	0.357708	0.350427	1.14241	0.299669	2.35067	0.586118
856582	YHR177W	-	hypothetical protein	0.697572	0.567698	0.316354	0.357708	0.350427	1.14241	0.299669	1.30579	1.05506
856851	SPR6	-	Spr6p	0.387528	0.567698	0.569451	0.357708	0.350427	1.14241	0.299669	1.30579	0.586118
856856	SCS2	-	phosphatidylinositol-binding protein SCS2	5.04021	5.61674	3.86088	5.79801	2.59374	1.14241	5.57678	1.30579	2.46216
850968	RED1	-	Red1p	0.697572	0.31538	1.07568	0.357708	0.911162	2.97082	0.299669	2.35067	0.586118
850969	RPS28B	RPS33B	ribosomal 40S subunit protein S28B	5.04021	5.86932	2.0883	3.50664	0.630787	2.05653	3.65718	1.30579	3.86965
856587	SVP26	ERV26	Svp26p	0.387528	1.32473	0.569451	1.50254	0.911162	1.14241	0.779176	1.30579	0.586118
855541	RHO5	YNS0	Rho family GTPase RHO5	0.387528	1.32473	2.8479	0.930093	0.350427	1.14241	1.49852	1.30579	1.05506
855540	YNL181W	-	putative oxidoreductase	0.387528	0.567698	0.316354	1.50254	0.630787	2.05653	1.01895	1.30579	0.586118
855543	RPS3	SUF14	ribosomal 40S subunit protein S3	13.1151	20.7945	22.8923	20.4303	11.2961	4.79989	21.9231	1.30579	17.4959
855545	TDA7	-	Tda7p	0.387528	1.07237	1.07568	0.930093	0.630787	1.14241	0.299669	1.30579	1.52405
855544	MRPL22	-	mitochondrial 54S ribosomal protein YmL22	1.00763	0.31538	0.569451	1.50254	0.630787	1.14241	0.299669	1.30579	1.05506
855547	NOP13	-	Nop13p	1.62782	5.61674	1.83513	6.65755	1.75238	3.88527	5.57678	2.35067	2.46216
855549	APC1	-	anaphase promoting complex subunit 1	1.93794	1.82948	1.07568	2.07506	0.911162	1.14241	0.299669	5.48661	2.93128
855548	MDG1	-	Mdg1p	0.387528	0.31538	0.316354	0.357708	0.630787	1.14241	0.539416	1.30579	1.05506
3799967	YBR201C-A	-	hypothetical protein	1.31772	0.31538	0.316354	0.357708	0.350427	1.14241	0.539416	1.30579	0.586118
851208	MAK16	-	ribosome biosynthesis protein MAK16	2.24808	1.07237	1.83513	2.07506	0.350427	3.88527	1.01895	3.39576	0.586118
852250	PET9	AAC2|ANC2	ADP/ATP carrier protein PET9	5.97126	5.86932	8.67533	10.6707	5.9606	1.14241	8.93784	1.30579	3.40044
852251	YBL029C-A	-	hypothetical protein	0.697572	0.820029	2.8479	0.357708	0.350427	1.14241	0.539416	1.30579	0.586118
852252	YBL029W	-	hypothetical protein	0.387528	0.31538	0.569451	0.357708	0.350427	1.14241	0.539416	1.30579	0.586118
852254	RPL19B	-	ribosomal 60S subunit protein L19B	3.79907	12.1881	7.40792	14.687	4.55747	1.14241	12.0608	1.30579	6.21635
852255	LSM2	SMX5|SNP3	Sm-like protein LSM2	0.697572	1.32473	0.822561	0.930093	0.630787	1.14241	1.25873	1.30579	0.586118
852709	PMR1	BSD1|LDB1|SSC1	Ca(2+)/Mn(2+)-transporting P-type ATPase PMR1	2.55824	2.5867	4.11416	2.93396	0.911162	5.71468	2.69766	1.30579	2.93128
852258	MCM2	-	MCM DNA helicase complex subunit MCM2	4.72989	2.08187	2.0883	0.357708	0.350427	1.14241	4.61689	5.48661	5.27754
852707	SUA5	-	threonylcarbamoyladenylate synthase	0.387528	0.31538	0.316354	0.930093	0.630787	1.14241	0.299669	1.30579	0.586118
852704	ROK1	-	RNA-dependent ATPase ROK1	1.00763	0.567698	0.822561	0.357708	1.47196	1.14241	0.299669	1.30579	0.586118
852705	SPO74	-	Spo74p	0.387528	0.820029	0.316354	0.643892	0.630787	2.97082	0.299669	1.30579	0.586118
852702	XRN1	DST2|KEM1|RAR5|SEP1|SKI1	chromatin-binding exonuclease XRN1	0.697572	5.1116	1.07568	5.22507	0.350427	1.14241	5.57678	3.39576	0.586118
852703	NUP49	NSP49	FG-nucleoporin NUP49	0.697572	0.31538	0.316354	0.357708	2.59374	1.14241	0.299669	1.30579	0.586118
852700	SAE2	COM1	ssDNA endodeoxyribonuclease SAE2	0.387528	0.31538	0.316354	0.357708	0.630787	1.14241	0.299669	2.35067	0.586118
852701	BUD13	CWC26	Bud13p	0.387528	0.31538	0.569451	0.357708	0.630787	1.14241	0.299669	1.30579	1.52405
856019	ELP3	HPA1|KAT9|KTI8|TOT3	Elongator subunit ELP3	1.00763	0.567698	0.822561	1.21631	0.350427	1.14241	1.01895	1.30579	0.586118
856016	RLM1	-	Rlm1p	1.62782	2.5867	2.8479	0.930093	0.630787	6.62963	1.73833	6.53236	5.74692
856017	YPL088W	-	aldo-keto reductase superfamily protein	0.387528	0.31538	0.316354	0.357708	0.630787	1.14241	0.299669	1.30579	0.586118
856014	GLR1	LPG17	glutathione-disulfide reductase GLR1	3.79907	0.31538	1.32882	0.930093	15.7936	13.9553	0.299669	1.30579	0.586118
856015	RPS6A	-	ribosomal 40S subunit protein S6A	6.90249	14.4648	12.7332	11.8179	6.80267	1.14241	17.8315	1.30579	7.6249
856012	NOG1	-	putative GTPase NOG1	1.31772	1.82948	1.83513	2.36134	0.630787	1.14241	1.73833	4.44108	1.52405
856013	SSU1	LPG16	Ssu1p	0.387528	0.31538	1.07568	0.357708	0.630787	3.88527	0.299669	1.30579	1.05506
856010	EEB1	-	medium-chain fatty acid ethyl ester synthase/esterase	0.387528	0.31538	0.316354	0.357708	0.350427	2.05653	0.539416	1.30579	0.586118
856011	SEC62	LPG14	Sec63 complex subunit SEC62	0.387528	0.567698	0.569451	0.357708	0.350427	1.14241	1.01895	1.30579	1.05506
853259	ATP12	-	ATP synthase complex assembly protein ATP12	0.387528	0.820029	0.569451	1.21631	1.47196	1.14241	0.299669	1.30579	0.586118
853253	MNN5	-	alpha-1,2-mannosyltransferase MNN5	5.04021	5.36416	2.0883	4.07938	0.350427	2.05653	4.37694	1.30579	9.03385
853252	SWE1	WEE1	tyrosine protein kinase SWE1	0.697572	0.31538	2.0883	0.357708	0.350427	2.05653	1.49852	1.30579	2.93128
853250	RPL39	RPL46|SPB2	ribosomal 60S subunit protein L39	0.387528	0.567698	0.822561	0.357708	0.350427	1.14241	0.299669	1.30579	0.586118
853257	YJL181W	-	hypothetical protein	0.387528	0.820029	0.822561	0.357708	0.350427	1.14241	0.299669	1.30579	0.586118
853256	MNN11	-	alpha-1,6-mannosyltransferase	0.387528	1.07237	0.822561	0.357708	0.350427	1.14241	1.49852	1.30579	0.586118
853255	GON7	LDB6|PCC2	chromatin DNA-binding EKC/KEOPS complex subunit GON7	0.387528	0.31538	0.822561	0.357708	0.350427	1.14241	0.299669	1.30579	0.586118
853254	ATG36	-	Atg36p	0.387528	0.31538	0.316354	0.643892	0.350427	1.14241	0.299669	1.30579	0.586118
854708	SGA1	-	glucan 1,4-alpha-glucosidase	0.387528	0.31538	0.822561	0.357708	0.630787	1.14241	0.299669	1.30579	1.05506
854709	FMC1	-	Fmc1p	0.387528	0.31538	0.316354	0.357708	0.350427	1.14241	0.299669	1.30579	0.586118
854700	MOB1	-	Mob1p	0.387528	1.32473	0.569451	1.21631	0.911162	1.14241	0.299669	1.30579	0.586118
854701	SLM1	LIT2	phosphatidylinositol 4,5-bisphosphate-binding protein	1.00763	0.567698	1.07568	0.643892	0.350427	1.14241	1.25873	1.30579	1.99308
854702	SHQ1	-	Hsp90 cochaperone SHQ1	0.387528	0.31538	0.316354	0.357708	0.911162	2.05653	0.539416	1.30579	1.05506
854703	DPH1	-	Dph1p	0.697572	0.31538	0.569451	1.21631	0.911162	1.14241	0.299669	1.30579	0.586118
854706	XBP1	-	Xbp1p	0.387528	0.820029	0.316354	0.357708	0.350427	1.14241	0.299669	1.30579	0.586118
856483	SAM35	FMP20|TOB38|TOM38	SAM complex subunit SAM35	0.697572	0.567698	1.07568	0.930093	0.350427	1.14241	0.299669	2.35067	0.586118
850627	YLL032C	-	hypothetical protein	0.387528	0.820029	0.569451	0.357708	0.350427	1.14241	0.539416	1.30579	0.586118
850626	IRC19	RRG4	Irc19p	1.00763	0.567698	0.316354	0.357708	0.350427	1.14241	0.299669	1.30579	0.586118
850625	RIX7	-	putative AAA family ATPase RIX7	1.00763	1.07237	0.316354	1.78879	1.75238	2.97082	1.49852	2.35067	1.52405
850624	GRC3	-	polynucleotide 5'-hydroxyl-kinase	0.387528	0.820029	0.316354	0.357708	0.350427	1.14241	0.299669	1.30579	1.52405
850623	PRP19	PSO4	E3 ubiquitin-protein ligase PRP19	0.387528	0.31538	0.316354	1.50254	0.350427	1.14241	1.01895	2.35067	1.05506
850620	UBI4	SCD2|UB14	ubiquitin	49.6141	29.4157	14.5096	25.8924	14.1066	35.0765	29.634	25.3933	47.2259
850628	GPI13	MPC1	mannose-ethanolamine phosphotransferase GPI13	1.00763	0.820029	0.316354	0.357708	0.630787	2.97082	1.25873	3.39576	2.46216
1466473	YOL164W-A	-	hypothetical protein	0.387528	0.31538	0.316354	0.357708	0.350427	2.05653	0.299669	1.30579	0.586118
1466470	YJR112W-A	-	hypothetical protein	0.387528	0.31538	0.316354	0.357708	0.630787	1.14241	0.299669	1.30579	0.586118
1466476	YOL038C-A	-	hypothetical protein	0.387528	0.31538	0.316354	0.357708	0.350427	1.14241	0.299669	3.39576	0.586118
1466475	YOL097W-A	-	hypothetical protein	0.697572	0.31538	0.316354	0.930093	0.350427	1.14241	0.539416	1.30579	1.05506
1466474	YOL155W-A	-	hypothetical protein	0.697572	0.31538	0.316354	0.357708	0.350427	1.14241	0.299669	1.30579	0.586118
851336	RPL35A	SOS1	ribosomal 60S subunit protein L35A	1.00763	7.13244	18.0642	9.23705	5.11868	1.14241	8.21742	1.30579	0.586118
856457	VMA22	CEV1|VPH6	Vma22p	0.697572	1.07237	0.822561	1.21631	0.630787	1.14241	0.779176	2.35067	1.05506
851334	NUS1	-	ditrans,polycis-polyprenyl diphosphate synthase	0.387528	0.567698	1.07568	0.357708	0.350427	1.14241	0.779176	1.30579	0.586118
851335	ARF1	-	Arf family GTPase ARF1	5.35054	5.36416	12.7332	5.51153	3.15473	1.14241	5.33679	1.30579	6.21635
853828	RGT1	-	Rgt1p	2.24808	0.820029	2.0883	2.36134	2.03282	2.97082	3.41729	4.44108	1.99308
853829	AIM26	-	Aim26p	0.387528	0.31538	0.316354	0.357708	0.350427	1.14241	0.299669	1.30579	1.05506
853824	SPC42	-	Spc42p	0.387528	0.31538	1.07568	0.357708	0.350427	2.05653	0.299669	1.30579	0.586118
853825	VPS24	DID3|VPL26	ESCRT-III subunit protein VPS24	1.00763	1.32473	5.88745	0.643892	0.350427	2.05653	0.299669	4.44108	0.586118
853826	NFU1	NUB1	Nfu1p	0.387528	2.08187	0.569451	0.357708	0.350427	1.14241	0.779176	1.30579	0.586118
853827	PTM1	-	Ptm1p	0.387528	0.567698	1.32882	0.930093	0.350427	1.14241	0.779176	1.30579	0.586118
853820	DCW1	-	putative mannan endo-1,6-alpha-mannosidase	0.387528	0.31538	2.59469	0.930093	0.350427	1.14241	1.49852	1.30579	0.586118
853822	YKL044W	-	hypothetical protein	0.387528	0.31538	0.316354	0.643892	0.350427	1.14241	0.299669	1.30579	0.586118
853823	PHD1	-	Phd1p	0.387528	0.31538	0.316354	0.357708	0.911162	1.14241	0.299669	1.30579	0.586118
856458	GIC1	-	Gic1p	0.387528	0.31538	0.822561	0.930093	0.350427	1.14241	0.299669	1.30579	0.586118
851339	PPH22	PPH2	phosphoprotein phosphatase 2A catalytic subunit PPH22	14.0477	5.61674	10.1966	9.81045	4.27689	11.2069	6.7769	22.2449	10.4432
856830	PUP3	SCS32	proteasome core particle subunit beta 3	0.387528	2.5867	1.58197	0.930093	0.630787	1.14241	1.73833	1.30579	1.52405
856831	RAD51	MUT5	recombinase RAD51	5.35054	1.82948	0.316354	1.50254	2.59374	1.14241	2.21797	1.30579	0.586118
856832	SHC1	-	Shc1p	1.00763	0.31538	0.316354	0.357708	0.350427	2.05653	0.539416	2.35067	1.52405
856835	UBP9	-	putative ubiquitin-specific protease UBP9	1.00763	0.820029	1.83513	0.357708	0.350427	1.14241	0.299669	1.30579	0.586118
856836	PRS2	-	ribose phosphate diphosphokinase subunit PRS2	0.697572	0.31538	0.316354	1.21631	0.350427	1.14241	0.539416	2.35067	0.586118
851289	FLO1	FLO2|FLO4	flocculin FLO1	1.00763	1.5771	0.316354	1.50254	0.350427	1.14241	0.779176	3.39576	0.586118
851286	SWH1	OSH1|YAR044W	oxysterol-binding protein related protein SWH1	0.387528	5.1116	0.316354	2.93396	1.75238	2.97082	2.45781	6.53236	1.99308
856839	RPS8B	-	ribosomal 40S subunit protein S8B	6.28165	10.418	6.39423	13.5392	7.08339	1.14241	14.4645	1.30579	7.6249
851284	MST28	-	DUP240 family protein MST28	0.387528	0.31538	0.822561	0.357708	0.350427	1.14241	0.299669	1.30579	0.586118
851285	YAT1	-	carnitine O-acetyltransferase YAT1	1.00763	0.31538	0.316354	0.930093	0.630787	1.14241	0.299669	1.30579	1.99308
851282	PRM9	-	pheromone-regulated DUP240 family protein PRM9	0.697572	0.820029	0.316354	0.357708	0.350427	1.14241	0.299669	1.30579	0.586118
851280	YAR028W	-	DUP240 family protein	0.697572	1.32473	1.32882	1.21631	0.350427	1.14241	0.779176	1.30579	1.99308
854887	AIM33	-	cytochrome-b5 reductase	0.387528	0.31538	0.316354	0.357708	0.350427	1.14241	0.299669	1.30579	0.586118
854886	UFO1	-	SCF ubiquitin ligase complex subunit UFO1	0.387528	0.31538	0.569451	1.50254	1.19155	1.14241	0.299669	2.35067	1.52405
854883	RPM2	-	ribonuclease P	0.387528	0.820029	0.822561	0.357708	1.75238	3.88527	1.01895	1.30579	0.586118
854882	PRE8	-	proteasome core particle subunit alpha 2	0.387528	3.34404	2.0883	0.643892	1.47196	1.14241	3.41729	1.30579	1.99308
854881	UTP14	-	Utp14p	1.62782	1.5771	3.86088	2.07506	0.911162	5.71468	1.01895	1.30579	1.99308
854889	TUB1	-	alpha-tubulin TUB1	2.86842	4.354	5.12739	2.07506	1.19155	1.14241	4.61689	3.39576	3.40044
854888	ALO1	-	D-arabinono-1,4-lactone oxidase	1.62782	2.08187	4.36745	0.930093	0.630787	2.97082	2.69766	1.30579	0.586118
856837	UBC6	DOA2	E2 ubiquitin-conjugating protein UBC6	0.387528	0.820029	0.316354	0.643892	0.350427	2.97082	0.779176	1.30579	0.586118
856908	SPT2	EXA1|SIN1	Spt2p	1.62782	1.5771	2.0883	2.36134	1.75238	1.14241	2.93753	1.30579	4.3389
852066	NHX1	NHA2|VPL27|VPS44	bifunctional K:H/Na:H antiporter NHX1	2.55824	0.31538	0.822561	1.21631	0.350427	9.3755	0.299669	8.62452	1.99308
855288	FAA4	-	long-chain fatty acid-CoA ligase FAA4	1.62782	3.09158	2.8479	3.50664	0.350427	1.14241	6.29681	1.30579	1.05506
855289	RKR1	LTN1	ubiquitin-protein ligase RKR1	0.387528	0.567698	0.822561	1.21631	0.911162	2.97082	0.539416	1.30579	0.586118
852063	PPN1	PHM5	endopolyphosphatase	0.697572	1.07237	0.316354	0.357708	0.350427	4.79989	0.539416	1.30579	1.05506
852061	RPS18A	-	ribosomal 40S subunit protein S18A	17.1575	23.8356	51.7034	22.1545	19.1693	6.62963	29.3928	1.30579	10.9131
852060	UTP6	-	snoRNA-binding rRNA-processing protein UTP6	1.00763	0.567698	0.822561	0.930093	0.350427	1.14241	1.01895	1.30579	0.586118
855282	YHM2	-	Yhm2p	1.93794	2.08187	2.0883	2.64764	1.47196	1.14241	3.65718	2.35067	2.93128
855283	RPL20A	RPL18A2	ribosomal 60S subunit protein L20A	7.21294	15.477	10.7039	15.261	10.4533	1.14241	13.7433	1.30579	6.68582
855280	RNT1	-	ribonuclease III	0.697572	0.31538	0.316354	0.643892	0.911162	1.14241	0.299669	1.30579	0.586118
855281	CUS1	-	U2 snRNP complex subunit CUS1	1.00763	0.31538	0.316354	0.357708	0.630787	1.14241	0.539416	1.30579	1.05506
855287	COA6	-	Coa6p	0.387528	0.31538	0.316354	0.643892	0.350427	1.14241	0.299669	1.30579	0.586118
852069	HEH2	-	Heh2p	0.387528	0.820029	0.822561	0.930093	0.350427	2.05653	0.539416	1.30579	0.586118
852068	TOM1	-	E3 ubiquitin-protein ligase TOM1	3.48883	5.1116	3.60762	1.78879	2.03282	3.88527	4.61689	3.39576	1.99308
853623	HXT16	-	hexose transporter HXT16	0.697572	2.5867	2.0883	0.643892	0.350427	1.14241	0.779176	1.30579	1.05506
853621	THI11	-	4-amino-5-hydroxymethyl-2-methylpyrimidine phosphate synthase	15.9133	2.33428	0.316354	6.08451	30.7203	35.9968	2.45781	33.7988	7.15534
853626	COS5	-	Cos5p	0.697572	0.31538	0.569451	0.357708	0.630787	1.14241	0.299669	1.30579	0.586118
853624	SOR1	SDH1	L-iditol 2-dehydrogenase SOR1	2.86842	1.32473	1.07568	2.36134	2.03282	3.88527	2.21797	3.39576	1.99308
853625	MPH3	-	alpha-glucoside permease	0.697572	0.31538	0.316354	0.357708	0.350427	1.14241	0.299669	1.30579	1.05506
853628	EMC3	AIM27	Emc3p	1.31772	0.31538	0.316354	0.357708	0.350427	1.14241	0.299669	1.30579	1.05506
853629	ADD66	PBA2|POC2	Add66p	0.387528	0.820029	0.316354	0.357708	0.350427	1.14241	0.539416	1.30579	0.586118
850858	YLR161W	-	hypothetical protein	0.387528	0.31538	0.316354	0.357708	0.350427	1.14241	0.299669	2.35067	0.586118
855754	ATP23	-	putative metalloprotease	0.387528	0.31538	0.822561	0.357708	0.630787	2.05653	0.539416	1.30579	0.586118
855755	YNR021W	-	hypothetical protein	1.00763	0.820029	1.07568	0.930093	1.19155	1.14241	1.97814	1.30579	0.586118
855757	SNF12	SWP73	Snf12p	1.00763	0.820029	1.32882	1.50254	0.911162	2.05653	1.01895	1.30579	1.52405
855750	ACC1	ABP2|FAS3|MTR7	acetyl-CoA carboxylase ACC1	5.35054	24.0891	10.9575	18.7066	3.15473	2.05653	26.5	4.44108	7.15534
855751	TIM23	MAS6|MIM23|MPI3	protein transporter TIM23	0.697572	0.820029	0.569451	0.357708	0.350427	2.97082	0.299669	1.30579	0.586118
855752	RCF2	AIM38	Rcf2p	0.387528	0.820029	0.822561	0.643892	0.350427	1.14241	0.539416	1.30579	0.586118
855753	ARE2	SAT1	sterol acyltransferase	1.31772	0.31538	0.822561	0.643892	0.350427	1.14241	0.299669	2.35067	0.586118
855758	MPP6	-	Mpp6p	0.387528	1.32473	0.822561	0.357708	0.350427	2.05653	0.299669	1.30579	0.586118
852391	PBY1	-	putative tubulin tyrosine ligase	2.24808	1.32473	2.59469	1.78879	1.19155	1.14241	1.97814	3.39576	0.586118
852390	PHO5	-	acid phosphatase PHO5	8.45492	4.60652	2.59469	4.36578	1.19155	2.97082	3.1774	6.53236	21.2614
852393	YBR096W	-	hypothetical protein	0.387528	0.31538	0.316354	0.357708	0.630787	1.14241	0.539416	2.35067	0.586118
852392	RXT2	RAF60	Rxt2p	0.387528	1.07237	0.316354	0.930093	0.350427	2.05653	0.299669	3.39576	0.586118
852395	MMS4	SLX2|YBR100W	Mms4p	1.00763	0.820029	0.316354	0.930093	1.47196	1.14241	0.539416	1.30579	0.586118
852394	VPS15	GRD8|VAC4|VPL19|VPS40|VPT15	ubiquitin-binding serine/threonine protein kinase VPS15	1.00763	0.567698	2.0883	2.07506	1.47196	2.97082	1.01895	2.35067	0.586118
852397	FES1	-	Fes1p	0.387528	2.33428	1.07568	0.357708	0.350427	1.14241	1.49852	4.44108	0.586118
852399	SIF2	EMB1	Sif2p	0.387528	0.31538	0.316354	0.357708	0.350427	1.14241	0.299669	1.30579	0.586118
852398	EXO84	USA3	exocyst subunit EXO84	0.387528	0.31538	1.32882	0.930093	0.911162	1.14241	0.779176	4.44108	1.52405
850567	IOC3	-	Ioc3p	1.62782	2.08187	1.32882	0.930093	2.03282	2.97082	0.539416	1.30579	0.586118
850561	GCN20	-	putative AAA family ATPase GCN20	0.697572	2.08187	1.07568	3.793	1.19155	2.05653	4.13701	3.39576	1.05506
855042	YMR027W	-	putative methyltransferase	1.62782	2.08187	1.58197	2.64764	0.350427	1.14241	2.93753	1.30579	2.46216
855043	TAP42	-	Tap42p	0.387528	0.31538	0.316354	0.357708	0.350427	1.14241	0.539416	1.30579	0.586118
854392	RFC1	CDC44	replication factor C subunit 1	2.55824	2.83913	1.58197	2.07506	1.75238	2.05653	1.25873	1.30579	1.05506
854391	RUD3	GRP1	Rud3p	1.31772	0.567698	0.569451	0.357708	0.630787	3.88527	0.779176	1.30579	1.52405
854390	AIM41	-	Aim41p	0.387528	0.31538	3.60762	0.643892	0.350427	1.14241	0.299669	1.30579	0.586118
854397	ODC2	-	mitochondrial 2-oxodicarboxylate carrier	0.387528	0.567698	0.569451	1.21631	0.630787	2.05653	1.73833	1.30579	0.586118
854396	MCT1	-	[acyl-carrier-protein] S-malonyltransferase	0.387528	0.31538	0.316354	0.643892	0.350427	2.05653	0.299669	1.30579	1.05506
854395	RCN2	-	Rcn2p	0.387528	1.07237	0.822561	2.64764	0.350427	1.14241	1.25873	1.30579	1.05506
854394	STE13	YCI1	Ste13p	5.04021	2.08187	0.822561	2.36134	0.350427	1.14241	1.73833	1.30579	4.3389
854399	RPB8	-	DNA-directed RNA polymerase core subunit RPB8	2.24808	4.10149	1.32882	1.21631	2.87423	3.88527	1.49852	3.39576	1.99308
854398	DSC3	-	Dsc3p	0.697572	0.31538	0.316354	0.643892	0.630787	2.05653	0.779176	1.30579	0.586118
856900	YER156C	-	hypothetical protein	6.59206	2.5867	1.07568	1.50254	5.9606	5.71468	1.01895	1.30579	1.99308
852935	RME1	CSP1	Rme1p	0.697572	0.31538	0.316354	0.357708	0.350427	1.14241	0.299669	3.39576	0.586118
852934	NQM1	-	sedoheptulose-7-phosphate:D-glyceraldehyde-3-phosphate transaldolase NQM1	3.79907	4.354	3.10113	2.64764	3.15473	8.46004	4.37694	6.53236	6.68582
852937	TAM41	MMP37	putative phosphatidate cytidylyltransferase	0.387528	0.31538	0.569451	0.643892	0.350427	1.14241	0.539416	1.30579	0.586118
852931	KSS1	-	mitogen-activated serine/threonine-protein kinase KSS1	0.387528	0.820029	0.569451	0.357708	0.911162	1.14241	0.299669	1.30579	0.586118
852932	BUD9	-	Bud9p	0.387528	1.5771	0.316354	0.357708	0.350427	1.14241	1.25873	1.30579	0.586118
850568	CMK1	-	calmodulin-dependent protein kinase CMK1	2.86842	1.07237	0.316354	1.50254	7.64488	3.88527	1.25873	8.62452	2.46216
852939	UFD1	-	polyubiquitin-binding protein UFD1	1.93794	3.09158	1.07568	1.78879	2.31327	1.14241	2.45781	1.30579	1.99308
852938	TFC4	PCF1	transcription factor TFIIIC subunit TFC4	0.387528	0.31538	0.822561	0.930093	0.630787	1.14241	0.539416	1.30579	0.586118
855049	ARP9	RSC12|SWP59	Arp9p	0.387528	0.820029	0.316354	0.357708	0.350427	1.14241	0.539416	1.30579	0.586118
856225	YPR109W	-	hypothetical protein	1.00763	0.31538	0.316354	0.643892	0.350427	2.97082	0.779176	1.30579	0.586118
856227	DBF20	-	serine/threonine-protein kinase DBF20	0.387528	0.567698	0.316354	0.357708	0.350427	3.88527	0.539416	1.30579	0.586118
856226	RPC40	RPC5	DNA-directed RNA polymerase core subunit RPC40	1.00763	1.07237	1.58197	1.78879	0.911162	1.14241	1.01895	1.30579	0.586118
856221	ISR1	-	putative protein kinase ISR1	0.387528	0.31538	0.316354	0.357708	0.350427	1.14241	0.539416	2.35067	1.05506
856220	COG4	COD1|SEC38|SGF1	Golgi transport complex subunit COG4	0.387528	0.820029	2.0883	0.357708	1.19155	2.05653	1.25873	2.35067	1.52405
856223	RPN7	-	proteasome regulatory particle lid subunit RPN7	1.93794	2.83913	2.34149	4.07938	2.31327	1.14241	3.89709	1.30579	1.52405
[truncated: 3,537 more rows]
