# Supplementary material for: Extracellular vesicles secreted by Saccharomyces cerevisiae are involved in cell wall remodelling
Source: Commun Biol. 2019 Aug 9;2:305. doi: 10.1038/s42003-019-0538-8 (PMC6688994; doi:10.1038/s42003-019-0538-8)
Supplement: Supplementary file 6 — Supplementary Data 3 [file 42003_2019_538_MOESM6_ESM.xlsx]

## Sheet: Fig 1A
Strains		OD
	Rep1	72.7569
wt	Rep2	75.5755
	Rep3	75.064
	Rep 1	7.99503
Vps2Δ	Rep 2	6.1519
	Rep 3	6.07413
	Rep1	16.4857
Vps23Δ	Rep2	14.5533
	Rep3	15.2805
	Rep 1	16.9231
Vps36Δ	Rep 2	18.4888
	Rep 3	25.2365
	Rep1	65.4276
Bro1Δ	Rep2	36.2931
	Rep3	72.5686
	Rep 1	58.4816
Hse1Δ	Rep 2	60.8016
	Rep 3	50.7654

## Sheet: Fig 1B
		WT	Vps2Δ	Vps23Δ	Vps36Δ	Bro1Δ	Hse1Δ
30-150 nm	Rep1	93.4673	92.478	75.7359	85.9259	77.3768	88.7834
	Rep2	89.5483	91.2227	75.7596	84.7059	79.726	89.4376
	Rep3	91.1165	91.4851	75.5034	80.2334	86.027	90.6784
		WT	Vps2Δ	Vps23Δ	Vps36Δ	Bro1Δ	Hse1Δ
150-500 nm	Rep1	6.10194	7.33104	24.1379	14.0192	21.721	10.9905
	Rep2	10.0974	8.58567	24.2404	15.1471	20.1826	10.0137
	Rep3	8.63896	8.38082	24.3289	19.329	13.973	8.72174

## Sheet: Fig 2E
		WT			vps2			vps23			vps36			bro1			hse1
		Rep 1	Rep 2	Rep 3	Rep 1	Rep 2	Rep 3	Rep 1	Rep 2	Rep 3	Rep 1	Rep 2	Rep 3	Rep 1	Rep 2	Rep 3	Rep 1	Rep 2	Rep 3
	Synonym	NSpC	NSpC	NSpC	NSpC	NSpC	NSpC	NSpC	NSpC	NSpC	NSpC	NSpC	NSpC	NSpC	NSpC	NSpC	NSpC	NSpC	NSpC
	FKS1_YEAST	29.558	32.2452	18.6834	92.1689	79.7448	59.1144	112.01	122.196	168.131	107.707	112.331	92.1049	35.2874	44.9252	37.2925	21.4039	17.6831	18.6361

## Sheet: Fig 2F
		WT			vps2			vps23			vps36			bro1			hse1
		Rep 1	Rep 2	Rep 3	Rep 1	Rep 2	Rep 3	Rep 1	Rep 2	Rep 3	Rep 1	Rep 2	Rep 3	Rep 1	Rep 2	Rep 3	Rep 1	Rep 2	Rep 3
	Synonym	NSpC	NSpC	NSpC	NSpC	NSpC	NSpC	NSpC	NSpC	NSpC	NSpC	NSpC	NSpC	NSpC	NSpC	NSpC	NSpC	NSpC	NSpC
	CHS3_YEAST	1.1424	1.1732	0.6095	1.0746	3.8999	2.0584	6.4676	2.5098	11.648	4.2642	5.9065	1.3384	0.8103	0.6335	0.8509	0.9128	0.6842	0.6993
		WT			vps2			vps23			vps36			bro1			hse1
		Rep 1	Rep 2	Rep 3	Rep 1	Rep 2	Rep 3	Rep 1	Rep 2	Rep 3	Rep 1	Rep 2	Rep 3	Rep 1	Rep 2	Rep 3	Rep 1	Rep 2	Rep 3
	CHS1_YEAST	2.0565	3.99	1.0971	1.9344	4.818	3.8888	10.9329	10.3263	8.8218	6.2721	10.2065	5.6235	1.4586	2.6614	2.7424	3.1043	3.9698	1.8185

## Sheet: Fig 5A
	Colonies
	Rep 1	Rep 2	Rep 3
H2O PBS	616	884	667
Caspofungin PBS	7	11	7
Caspofungin wt EVs	106	105	100
Caspofungin Vps23∆ EVs	386	422	429
Caspofungin Vps2∆ EVs	469	529	340
Caspofungin Fks1∆ EVs	131	128	125
Caspofungin Chs3∆ EVs	79	84	66

## Sheet: Fig 5B
	Colonies
	Rep 1	Rep 2	Rep 3
H2O PBS	754	680	978
H2O wt EVs	694	711	959
Caspofungin PBS	13	12	87
Caspofungin wt EVs	124	429	406
Caspofungin Vps23∆ EVs	257	542	468
Caspofungin Vps2∆ EVs	545	656	710
Caspofungin Fks1∆ EVs	29	61	112
Caspofungin Chs3∆ EVs	19	55	99

## Sheet: Fig 5C
	Colonies
	Rep 1	Rep 2	Rep 3
H2O PBS	754	680	978
H2O wt EVs	694	711	959
Caspofungin 0.1 PBS	13	12	87
Caspofungin 0.1 wt EVs	124	429	406
Caspofungin 0.2 PBS	9	6	41
Caspofungin 0.2 wt EVs	36	98	115
Caspofungin 0.3 PBS	17	13	42
Caspofungin 0.3 wt EVs	22	45	91

## Sheet: Fig 6A
	Colonies
	Rep 1	Rep 2	Rep 3
wt pbs	674	770	871
wt caspo pbs	42	45	40
wt caspo vps23ko ev	140	103	155

## Sheet: Fig 6B
	Colonies
	Rep 1	Rep 2	Rep 3	Rep 4	Rep 5
H2O PBS	489	438	516	414	535
Caspofungin PBS	79	157	198	5	10
Caspofungin EVs	325	399	505	349	306
Caspofungin Sonicated EVs	259	176	301	258	283

## Sheet: Fig 6C
	Colonies
	Rep 1	Rep 2	Rep 3
wt 0 pbs	465	538	545
wt NaD1 pbs	39	17	34
wt NaD1 vps23ko ev	590	482	592

[truncated: 3 more sheets: Fig 6D, Fig 6E, Fig 7A]
